# Supplementary material for: A computational framework for complex disease stratification from multiple large-scale datasets
Source: BMC Syst Biol. 2018 May 29;12:60. doi: 10.1186/s12918-018-0556-z (PMC5975674; doi:10.1186/s12918-018-0556-z)
Supplement: Supplementary file 1 — AUC of consensus clustering. (XLSX 13 kb) [file 12918_2018_556_MOESM1_ESM.xlsx]

## Sheet: Feuil1
AUC of consensus clustering
k	Deviation from ideal stability
2	0.0622163
3	0.0220257
4	0.0932008
5	0.0831818
6	0.0321269
7	0.0328105
8	0.0387852
9	0.0338693
10	0.0342785
11	0.0322766
12	0.0316002
