# Supplementary material for: A computational framework for complex disease stratification from multiple large-scale datasets
Source: BMC Syst Biol. 2018 May 29;12:60. doi: 10.1186/s12918-018-0556-z (PMC5975674; doi:10.1186/s12918-018-0556-z)
Supplement: Supplementary file 2 — Complete results of the enrichment analysis between clusters. (XLSX 4293 kb) [file 12918_2018_556_MOESM2_ESM.xlsx]

## Sheet: Cluster 1 vs rest - GEX
Corrected p-value	# of query genes	# of term genes	Number of query genes in term	Proportion of hits in term	Proportion of hits in query	Term ID	Term type	Subgraph number	Term name	Term depth	List of query genes in term
8.17e-48	14303	1583	1234	0.78	0.086	TF:M00803_1	tf	215	Factor: E2F; motif: GGCGSG; match class: 1	2	BAD,TMEM176A,ARF5,NDUFAB1,SLC22A16,LOC81691,CIAPIN1,MYCBP2,C19ORF60,RALA,FARP2,CCDC124,CDKL5,ADAM22,SPAG9,ST3GAL1,ETV7,UQCRC1,APBA3,MKS1,POLA2,GLRX2,EHD2,TSSC1,FAM136A,VCL,METTL1,TLL1,TRIO,VCAN,RAI14,PNKP,PHF23,TDP1,CTNNA1,VPS13D,KITLG,LIMA1,HERPUD1,RAD51,CYBA,FSTL4,MRTO4,USE1,MRPL43,RC3H2,ATP11B,YIPF1,SPAG4,DGAT2,MRPS24,ADCK1,LIMCH1,RFXANK,EDG4,HMG20B,TAF11,ZNF76,NTHL1,WDR18,NDUFB4,SLK,ZMYND12,A…
5.39e-45	17620	1583	1410	0.891	0.08	TF:M00803_0	tf	215	Factor: E2F; motif: GGCGSG; match class: 0	1	BAD,TMEM176A,ARF5,NDUFAB1,SLC22A16,POLR2J,LOC81691,CIAPIN1,MYCBP2,ITGA2B,C19ORF60,RALA,FARP2,CCDC124,CDKL5,ADAM22,SPAG9,SS18L2,ST3GAL1,ETV7,UQCRC1,SLC6A13,APBA3,MKS1,RABGAP1,POLA2,CNTN1,AKAP11,GLRX2,EHD2,NR1H3,SH2D2A,TSSC1,ASTE1,FAM136A,VCL,METTL1,TLL1,TRIO,VCAN,RAI14,PNKP,PHF23,TDP1,CTNNA1,VPS13D,KITLG,ELN,LIMA1,HERPUD1,RAD51,CYBA,FSTL4,MRTO4,USE1,MRPL43,RC3H2,ATP11B,PPP1R12A,YIPF1,SPAG4,DGAT2,M…
1.82e-42	16480	1583	1344	0.849	0.082	TF:M00716_1	tf	89	Factor: ZF5; motif: GSGCGCGR; match class: 1	2	BAD,TMEM176A,ARF5,NDUFAB1,SLC22A16,POLR2J,LOC81691,CIAPIN1,MYCBP2,C19ORF60,RALA,FARP2,CCDC124,CDKL5,ADAM22,SPAG9,SS18L2,ST3GAL1,ETV7,UQCRC1,APBA3,MKS1,RABGAP1,MARCO,AKAP11,EHD2,NR1H3,SH2D2A,TSSC1,ASTE1,FAM136A,VCL,METTL1,TLL1,TRIO,VCAN,RAI14,PNKP,PHF23,TDP1,CTNNA1,VPS13D,KITLG,ELN,LIMA1,HERPUD1,RAD51,CYBA,FSTL4,MRTO4,USE1,MRPL43,RC3H2,ATP11B,PPP1R12A,YIPF1,SPAG4,DGAT2,MRPS24,ADCK1,LIMCH1,RFXANK,E…
2.48e-37	16847	1583	1351	0.853	0.08	TF:M02089_0	tf	98	Factor: E2F-3; motif: GGCGGGN; match class: 0	1	BAD,TMEM176A,ARF5,SLC22A16,POLR2J,LOC81691,CIAPIN1,MYCBP2,C19ORF60,RALA,FARP2,CCDC124,CDKL5,ADAM22,SPAG9,SS18L2,ST3GAL1,UQCRC1,APBA3,MKS1,RABGAP1,CNTN1,MARCO,HGF,AKAP11,GLRX2,DEF6,EHD2,SH2D2A,TSSC1,VCL,METTL1,TLL1,TRIO,VCAN,RAI14,PNKP,PHF23,TDP1,CTNNA1,VPS13D,KITLG,ELN,LIMA1,HERPUD1,RAD51,CYBA,FSTL4,MRTO4,USE1,RC3H2,ATP11B,PPP1R12A,YIPF1,SPAG4,DGAT2,MRPS24,ADCK1,LIMCH1,RFXANK,EDG4,HMG20B,TAF11,ZN…
1.95e-35	14839	1583	1231	0.778	0.083	TF:M07395_0	tf	243	Factor: Sp1; motif: NGGGGCGGGGN; match class: 0	1	BAD,TMEM176A,ARF5,SLC22A16,POLR2J,LOC81691,C19ORF60,RALA,FARP2,CCDC124,CDKL5,SPAG9,SS18L2,ST3GAL1,ETV7,UQCRC1,APBA3,RABGAP1,CNTN1,MARCO,AKAP11,GLRX2,DEF6,EHD2,SH2D2A,TSSC1,FAM136A,VCL,METTL1,TRIO,VCAN,RAI14,PNKP,PHF23,TDP1,CTNNA1,VPS13D,KITLG,ELN,LIMA1,HERPUD1,CYBA,FSTL4,USE1,MRPL43,RC3H2,ATP11B,PPP1R12A,SPAG4,DGAT2,MRPS24,ADCK1,LIMCH1,RFXANK,EDG4,HMG20B,TAF11,ZNF76,NTHL1,ATG2B,ARFGEF1,MYO9A,KLF6…
2.64e-35	19517	1583	1482	0.936	0.076	TF:M00716_0	tf	89	Factor: ZF5; motif: GSGCGCGR; match class: 0	1	BAD,TMEM176A,ARF5,NDUFAB1,SLC22A16,POLR2J,LOC81691,CIAPIN1,MYCBP2,ITGA2B,C19ORF60,RALA,FARP2,CCDC124,CDKL5,ADAM22,SPAG9,SS18L2,ST3GAL1,ETV7,UQCRC1,SLC6A13,APBA3,MKS1,RABGAP1,POLA2,CNTN1,MARCO,AKAP11,GLRX2,EHD2,NR1H3,SH2D2A,TSSC1,ASTE1,FAM136A,VCL,METTL1,TLL1,TRIO,VCAN,RAI14,PNKP,PHF23,TDP1,CTNNA1,VPS13D,KITLG,ELN,LIMA1,HERPUD1,RAD51,CYBA,FSTL4,MRTO4,USE1,MRPL43,RC3H2,ATP11B,PPP1R12A,YIPF1,SPAG4,D…
1.38e-34	14184	1583	1189	0.751	0.084	TF:M07063_0	tf	18	Factor: Sp1; motif: GGGGCGGGGC; match class: 0	1	BAD,TMEM176A,ARF5,SLC22A16,POLR2J,LOC81691,C19ORF60,RALA,FARP2,CCDC124,CDKL5,SPAG9,ST3GAL1,ETV7,UQCRC1,APBA3,RABGAP1,CNTN1,MARCO,AKAP11,GLRX2,DEF6,EHD2,SH2D2A,TSSC1,FAM136A,VCL,METTL1,TRIO,VCAN,RAI14,PNKP,PHF23,TDP1,CTNNA1,VPS13D,KITLG,ELN,LIMA1,HERPUD1,CYBA,FSTL4,USE1,MRPL43,RC3H2,ATP11B,PPP1R12A,SPAG4,DGAT2,MRPS24,ADCK1,LIMCH1,RFXANK,EDG4,HMG20B,TAF11,ZNF76,NTHL1,ATG2B,ARFGEF1,MYO9A,KLF6,NAV3,A…
5.48e-34	15940	1583	1291	0.816	0.081	TF:M00196_0	tf	22	Factor: Sp1; motif: NGGGGGCGGGGYN; match class: 0	1	BAD,TMEM176A,ARF5,SLC22A16,POLR2J,LOC81691,C19ORF60,RALA,FARP2,CCDC124,CDKL5,SPAG9,SS18L2,ST3GAL1,ETV7,UQCRC1,APBA3,RABGAP1,CNTN1,MARCO,AKAP11,GLRX2,DEF6,EHD2,NR1H3,SH2D2A,TSSC1,ASTE1,FAM136A,VCL,METTL1,TLL1,TRIO,VCAN,RAI14,PNKP,PHF23,TDP1,CTNNA1,VPS13D,KITLG,ELN,LIMA1,HERPUD1,CYBA,FSTL4,MRTO4,USE1,MRPL43,RC3H2,ATP11B,PPP1R12A,SPAG4,DGAT2,MRPS24,ADCK1,LIMCH1,RFXANK,EDG4,HMG20B,TAF11,ZNF76,NTHL1,A…
8.21e-34	11615	1583	1024	0.647	0.088	TF:M00196_1	tf	22	Factor: Sp1; motif: NGGGGGCGGGGYN; match class: 1	2	BAD,TMEM176A,ARF5,SLC22A16,POLR2J,LOC81691,C19ORF60,RALA,FARP2,CCDC124,CDKL5,SPAG9,ST3GAL1,UQCRC1,APBA3,RABGAP1,CNTN1,AKAP11,GLRX2,DEF6,EHD2,TSSC1,VCL,METTL1,TRIO,VCAN,RAI14,PNKP,PHF23,TDP1,CTNNA1,VPS13D,ELN,LIMA1,HERPUD1,CYBA,FSTL4,USE1,MRPL43,RC3H2,ATP11B,SPAG4,DGAT2,MRPS24,LIMCH1,RFXANK,EDG4,HMG20B,TAF11,ZNF76,NTHL1,ATG2B,ARFGEF1,MYO9A,KLF6,NAV3,RORA,SLC44A1,POLB,NDST1,WBSCR22,TRIP13,AFF4,EVC,…
1.88e-33	12311	1583	1068	0.675	0.087	TF:M02065_1	tf	35	Factor: ER81; motif: RCCGGAARYN; match class: 1	2	BAD,ARF5,POLR2J,LOC81691,C19ORF60,RALA,FARP2,CDKL5,ADAM22,SPAG9,SS18L2,ST3GAL1,ETV7,SLC6A13,APBA3,MKS1,RABGAP1,POLA2,IGF1,AKAP11,SH2D2A,TSSC1,ASTE1,FAM136A,VCL,TLL1,VCAN,RAI14,PNKP,PHF23,TDP1,CTNNA1,KITLG,RAD51,CYBA,FSTL4,USE1,MRPL43,ATP11B,PPP1R12A,MRPS24,LIMCH1,RFXANK,EDG4,HMG20B,TAF11,ZNF76,NTHL1,WDR18,NDUFB4,ZMYND12,ZNRD1,ATG2B,MYO9A,KLF6,NAV3,ATP11A,SLC44A1,POLB,MAP4K4,RPS6KA2,WBSCR22,TRIP13…
1.83e-31	12682	1583	1085	0.685	0.086	TF:M02089_1	tf	98	Factor: E2F-3; motif: GGCGGGN; match class: 1	2	BAD,TMEM176A,ARF5,SLC22A16,POLR2J,LOC81691,MYCBP2,C19ORF60,RALA,FARP2,CCDC124,CDKL5,SPAG9,SS18L2,ST3GAL1,UQCRC1,APBA3,RABGAP1,CNTN1,HGF,GLRX2,DEF6,EHD2,SH2D2A,VCL,METTL1,TLL1,TRIO,VCAN,RAI14,PNKP,PHF23,CTNNA1,VPS13D,LIMA1,HERPUD1,CYBA,FSTL4,USE1,RC3H2,ATP11B,SPAG4,DGAT2,MRPS24,ADCK1,LIMCH1,RFXANK,EDG4,HMG20B,TAF11,ZNF76,NTHL1,ZNRD1,ATG2B,ARFGEF1,MYO9A,KLF6,NAV3,ATP11A,RORA,SLC44A1,POLB,NDST1,RPS6…
1.02e-30	12009	1583	1039	0.656	0.087	TF:M03807_0	tf	104	Factor: SP2; motif: GNNGGGGGCGGGGSN; match class: 0	1	BAD,TMEM176A,ARF5,SLC22A16,POLR2J,C19ORF60,RALA,FARP2,CCDC124,CDKL5,SPAG9,ST3GAL1,UQCRC1,APBA3,RABGAP1,CNTN1,MARCO,AKAP11,GLRX2,DEF6,EHD2,SH2D2A,TSSC1,VCL,TRIO,VCAN,RAI14,PNKP,PHF23,CTNNA1,VPS13D,ELN,LIMA1,HERPUD1,CYBA,USE1,ATP11B,SPAG4,DGAT2,MRPS24,ADCK1,LIMCH1,RFXANK,EDG4,HMG20B,TAF11,ZNF76,NTHL1,ATG2B,ARFGEF1,MYO9A,KLF6,NAV3,ATP11A,RORA,SLC44A1,POLB,NDST1,RPS6KA2,WBSCR22,TRIP13,AFF4,EVC,FRY,PI…
1.17e-30	12820	1583	1091	0.689	0.085	TF:M00695_0	tf	80	Factor: ETF; motif: GVGGMGG; match class: 0	1	TMEM176A,ARF5,NDUFAB1,SLC22A16,POLR2J,CIAPIN1,MYCBP2,C19ORF60,RALA,FARP2,CCDC124,CDKL5,ADAM22,SPAG9,ST3GAL1,UQCRC1,APBA3,RABGAP1,CNTN1,AKAP11,GLRX2,ASTE1,VCL,TLL1,TRIO,VCAN,RAI14,PNKP,PHF23,TDP1,CTNNA1,VPS13D,KITLG,ELN,LIMA1,HERPUD1,FSTL4,MRTO4,MRPL43,RC3H2,ATP11B,PPP1R12A,YIPF1,SPAG4,DGAT2,MRPS24,LIMCH1,EDG4,HMG20B,TAF11,ZNF76,NTHL1,WDR18,NDUFB4,SLK,ZMYND12,ZNRD1,ATG2B,ARFGEF1,MYO9A,NAV3,ATP11A,…
5.4e-30	14560	1583	1197	0.756	0.082	TF:M00986_1	tf	60	Factor: Churchill; motif: CGGGNN; match class: 1	2	BAD,TMEM176A,ARF5,NDUFAB1,SLC22A16,POLR2J,LOC81691,CIAPIN1,MYCBP2,RALA,FARP2,CCDC124,CDKL5,ADAM22,SPAG9,SS18L2,ST3GAL1,UQCRC1,APBA3,AKAP11,GLRX2,DEF6,EHD2,SH2D2A,TSSC1,VCL,TLL1,TRIO,VCAN,RAI14,PNKP,PHF23,CTNNA1,VPS13D,KITLG,ELN,LIMA1,HERPUD1,RAD51,CYBA,FSTL4,MRTO4,USE1,MRPL43,RC3H2,ATP11B,YIPF1,SPAG4,DGAT2,MRPS24,LIMCH1,RFXANK,EDG4,HMG20B,TAF11,ZNF76,NTHL1,WDR18,SLK,ATG2B,ARFGEF1,MYO9A,KLF6,NAV3,…
8.25e-30	9803	1583	888	0.561	0.091	TF:M01660_1	tf	84	Factor: GABPalpha; motif: CTTCCK; match class: 1	2	BAD,ARF5,LOC81691,CIAPIN1,C19ORF60,RALA,CDKL5,ADAM22,SPAG9,SS18L2,ETV7,APBA3,RABGAP1,AKAP11,SH2D2A,TSSC1,ASTE1,FAM136A,TLL1,TRIO,PNKP,PHF23,HERPUD1,RAD51,USE1,MRPL43,LIMCH1,RFXANK,NTHL1,WDR18,ZMYND12,ATG2B,MYO9A,ATP11A,RORA,SLC44A1,POLB,MAP4K4,RPS6KA2,TRIP13,EVC,MRPS34,TSG101,BCS1L,CELSR1,FOSL2,ICAM3,TM9SF3,SNRPA,EXOSC5,SYNJ2,ITCH,KIF22,SLC35C2,SMARCA2,STK17B,JMJD4,C1QTNF3,MRPL22,ZCCHC6,PDS5B,ZNF…
1.3e-28	19941	1583	1488	0.94	0.075	TF:M01240_1	tf	78	Factor: BEN; motif: CAGCGRNV; match class: 1	2	BAD,TMEM176A,ARF5,NDUFAB1,SLC22A16,POLR2J,LOC81691,CIAPIN1,MYCBP2,C19ORF60,RALA,FARP2,CCDC124,CDKL5,ADAM22,SPAG9,SS18L2,ST3GAL1,ETV7,UQCRC1,SLC6A13,APBA3,MKS1,RABGAP1,POLA2,IGF1,CNTN1,AKAP11,GLRX2,DEF6,EHD2,NR1H3,SH2D2A,TSSC1,FAM136A,VCL,METTL1,TLL1,TRIO,VCAN,RAI14,PNKP,PHF23,TDP1,CTNNA1,VPS13D,KITLG,ELN,LIMA1,HERPUD1,RAD51,CYBA,FSTL4,MRTO4,USE1,MRPL43,RC3H2,ATP11B,PPP1R12A,YIPF1,SPAG4,DGAT2,MRPS…
2.8e-28	14606	1583	1194	0.754	0.082	TF:M00931_0	tf	187	Factor: Sp1; motif: GGGGCGGGGC; match class: 0	1	BAD,TMEM176A,ARF5,SLC22A16,POLR2J,LOC81691,C19ORF60,RALA,FARP2,CCDC124,CDKL5,SPAG9,SS18L2,ST3GAL1,UQCRC1,APBA3,RABGAP1,CNTN1,MARCO,AKAP11,GLRX2,DEF6,EHD2,SH2D2A,TSSC1,FAM136A,VCL,METTL1,TRIO,VCAN,RAI14,PNKP,PHF23,TDP1,CTNNA1,VPS13D,ELN,LIMA1,HERPUD1,CYBA,FSTL4,USE1,MRPL43,RC3H2,ATP11B,SPAG4,DGAT2,MRPS24,ADCK1,LIMCH1,RFXANK,EDG4,HMG20B,TAF11,ZNF76,NTHL1,ATG2B,ARFGEF1,MYO9A,KLF6,NAV3,ATP11A,RORA,CE…
2.33e-27	17658	1583	1368	0.864	0.077	TF:M00008_0	tf	106	Factor: Sp1; motif: GGGGCGGGGT; match class: 0	1	BAD,TMEM176A,ARF5,NDUFAB1,SLC22A16,POLR2J,LOC81691,CIAPIN1,MYCBP2,C19ORF60,RALA,FARP2,CCDC124,CDKL5,ADAM22,SPAG9,SS18L2,ST3GAL1,UQCRC1,APBA3,MKS1,RABGAP1,CNTN1,MARCO,HGF,GLRX2,DEF6,EHD2,SH2D2A,TSSC1,ASTE1,VCL,METTL1,TLL1,TRIO,VCAN,RAI14,PNKP,PHF23,TDP1,CTNNA1,VPS13D,KITLG,ELN,LIMA1,HERPUD1,RAD51,CYBA,FSTL4,USE1,RC3H2,ATP11B,YIPF1,SPAG4,DGAT2,MRPS24,ADCK1,LIMCH1,RFXANK,EDG4,HMG20B,TAF11,ZNF76,NTHL…
4.14e-27	16970	1583	1329	0.84	0.078	TF:M00333_0	tf	97	Factor: ZF5; motif: NRNGNGCGCGCWN; match class: 0	1	BAD,TMEM176A,ARF5,NDUFAB1,SLC22A16,POLR2J,CIAPIN1,MYCBP2,C19ORF60,RALA,FARP2,CCDC124,CDKL5,ADAM22,SPAG9,SS18L2,ST3GAL1,ETV7,UQCRC1,SLC6A13,APBA3,MKS1,RABGAP1,POLA2,CNTN1,MARCO,AKAP11,GLRX2,DEF6,EHD2,NR1H3,TSSC1,ASTE1,FAM136A,VCL,TLL1,TRIO,VCAN,PNKP,PHF23,TDP1,CTNNA1,VPS13D,KITLG,ELN,LIMA1,HERPUD1,RAD51,CYBA,FSTL4,USE1,MRPL43,RC3H2,ATP11B,PPP1R12A,YIPF1,SPAG4,DGAT2,MRPS24,ADCK1,LIMCH1,EDG4,HMG20B,…
6.05e-27	18423	1583	1408	0.889	0.076	TF:M02065_0	tf	35	Factor: ER81; motif: RCCGGAARYN; match class: 0	1	BAD,TMEM176A,ARF5,NDUFAB1,POLR2J,ACSM3,LOC81691,CIAPIN1,MYCBP2,ITGA2B,C19ORF60,RALA,FARP2,CCDC124,CDKL5,ADAM22,SPAG9,SS18L2,ST3GAL1,ETV7,SLC6A13,APBA3,MKS1,RABGAP1,POLA2,IGF1,CNTN1,MARCO,HGF,AKAP11,GLRX2,DEF6,NR1H3,SH2D2A,TSSC1,ASTE1,FAM136A,VCL,METTL1,TLL1,TRIO,VCAN,RAI14,PNKP,PHF23,TDP1,CTNNA1,VPS13D,KITLG,HERPUD1,RAD51,CYBA,FSTL4,USE1,MRPL43,ATP11B,PPP1R12A,YIPF1,SPAG4,MRPS24,ADCK1,LIMCH1,RFXA…
3.85e-26	4101	1583	450	0.284	0.11	TF:M01078_0	tf	72	Factor: c-Ets-1; motif: NNNRCCGGAWRYNNNN; match class: 0	1	LOC81691,RALA,CDKL5,SPAG9,ETV7,SLC6A13,APBA3,CNTN1,NR1H3,FAM136A,PNKP,PHF23,MRPL43,ATP11B,YIPF1,ADCK1,RFXANK,TAF11,NTHL1,ZMYND12,EVC,MRPS34,TSG101,FOSL2,TM9SF3,UBE2T,SNRPA,SLC35C2,ZCCHC6,ZNF264,MGST2,MRPL28,PDRG1,YPEL3,LYZ,GNPTG,TNRC6A,SPAG7,PSME1,DPYSL2,NUP50,AAAS,OCEL1,TIMM13,POLRMT,RASSF7,POLR2F,PACSIN2,PSMC6,AHSA1,TELO2,PCK2,PSME2,ACOT8,CCDC22,RBBP7,PIN4,MAGED2,FNDC3A,ACD,PARD6A,MLYCD,NARFL,U…
1.54e-25	10069	1583	890	0.562	0.088	TF:M03920_0	tf	203	Factor: SP1; motif: RCCMCRCCCMC; match class: 0	1	BAD,TMEM176A,ARF5,SLC22A16,POLR2J,C19ORF60,RALA,FARP2,CCDC124,CDKL5,SPAG9,ST3GAL1,ETV7,UQCRC1,APBA3,RABGAP1,IGF1,CNTN1,MARCO,GLRX2,DEF6,SH2D2A,TSSC1,ASTE1,VCL,METTL1,TRIO,VCAN,RAI14,PNKP,PHF23,TDP1,CTNNA1,LIMA1,HERPUD1,CYBA,FSTL4,USE1,ATP11B,SPAG4,MRPS24,ADCK1,RFXANK,EDG4,HMG20B,TAF11,ZNF76,WDR18,SLK,ZMYND12,ATG2B,ARFGEF1,MYO9A,RORA,POLB,NDST1,WBSCR22,HSD17B10,EVC,PICALM,MRPS34,TSG101,BCS1L,CELSR…
2.1e-25	9180	1583	828	0.523	0.09	TF:M02070_1	tf	238	Factor: TEL1; motif: CNCGGAANNN; match class: 1	2	BAD,ARF5,LOC81691,C19ORF60,RALA,FARP2,CDKL5,ADAM22,ST3GAL1,ETV7,APBA3,IGF1,CNTN1,AKAP11,NR1H3,TSSC1,ASTE1,FAM136A,METTL1,TLL1,VCAN,RAI14,PNKP,PHF23,VPS13D,ELN,CYBA,USE1,MRPL43,ADCK1,EDG4,HMG20B,TAF11,ZNF76,NTHL1,ZMYND12,ATG2B,MYO9A,NAV3,ATP11A,RORA,SLC44A1,POLB,MAP4K4,WBSCR22,TRIP13,MRPS34,TSG101,BCS1L,CELSR1,FOSL2,TM9SF3,SNRPA,EXOSC5,ITCH,MOXD1,SMARCA2,STK17B,JMJD4,ZCCHC6,PDS5B,ZNF264,STARD7,AGB…
2.19e-25	9526	1583	852	0.538	0.089	TF:M00025_1	tf	42	Factor: Elk-1; motif: NNNNCCGGAARTNN; match class: 1	2	BAD,POLR2J,LOC81691,RALA,FARP2,CDKL5,SPAG9,SS18L2,ST3GAL1,ETV7,APBA3,MKS1,POLA2,IGF1,CNTN1,SH2D2A,TSSC1,ASTE1,FAM136A,TLL1,VCAN,RAI14,PNKP,PHF23,TDP1,VPS13D,KITLG,RAD51,USE1,MRPL43,PPP1R12A,LIMCH1,RFXANK,EDG4,ZNF76,NTHL1,NDUFB4,ZMYND12,ZNRD1,ATG2B,MYO9A,KLF6,ATP11A,SLC44A1,POLB,MAP4K4,WBSCR22,TRIP13,AFF4,EVC,MRPS34,TSG101,BCS1L,CELSR1,FOSL2,ICAM3,TM9SF3,SNRPA,ITCH,KIF22,SLC35C2,SMARCA2,AP4E1,STK1…
2.87e-25	14944	1583	1204	0.761	0.081	TF:M00932_0	tf	112	Factor: Sp1; motif: NNGGGGCGGGGNN; match class: 0	1	BAD,TMEM176A,ARF5,SLC22A16,POLR2J,LOC81691,C19ORF60,RALA,FARP2,CCDC124,CDKL5,SPAG9,SS18L2,ST3GAL1,UQCRC1,APBA3,RABGAP1,CNTN1,MARCO,AKAP11,GLRX2,DEF6,EHD2,SH2D2A,TSSC1,FAM136A,VCL,TLL1,TRIO,VCAN,RAI14,PNKP,PHF23,TDP1,CTNNA1,VPS13D,ELN,LIMA1,HERPUD1,CYBA,FSTL4,USE1,MRPL43,RC3H2,ATP11B,SPAG4,DGAT2,MRPS24,ADCK1,LIMCH1,RFXANK,EDG4,HMG20B,TAF11,ZNF76,NTHL1,ATG2B,ARFGEF1,MYO9A,KLF6,NAV3,ATP11A,RORA,CECR…
5.04e-25	9417	1583	843	0.533	0.09	TF:M07063_1	tf	18	Factor: Sp1; motif: GGGGCGGGGC; match class: 1	2	BAD,TMEM176A,ARF5,SLC22A16,POLR2J,LOC81691,C19ORF60,FARP2,CCDC124,CDKL5,SPAG9,ST3GAL1,UQCRC1,APBA3,RABGAP1,CNTN1,AKAP11,GLRX2,DEF6,EHD2,SH2D2A,TSSC1,VCL,METTL1,TRIO,VCAN,RAI14,PNKP,PHF23,CTNNA1,VPS13D,ELN,LIMA1,HERPUD1,CYBA,FSTL4,RC3H2,ATP11B,PPP1R12A,SPAG4,DGAT2,MRPS24,LIMCH1,RFXANK,EDG4,HMG20B,TAF11,ZNF76,NTHL1,ATG2B,ARFGEF1,MYO9A,KLF6,NAV3,RORA,SLC44A1,POLB,NDST1,WBSCR22,TRIP13,AFF4,EVC,PICALM…
1.04e-24	16218	1583	1278	0.807	0.079	TF:M00025_0	tf	42	Factor: Elk-1; motif: NNNNCCGGAARTNN; match class: 0	1	BAD,ARF5,NDUFAB1,POLR2J,LOC81691,CIAPIN1,MYCBP2,C19ORF60,RALA,FARP2,CCDC124,CDKL5,ADAM22,SPAG9,SS18L2,ST3GAL1,ETV7,SLC6A13,APBA3,MKS1,RABGAP1,POLA2,IGF1,CNTN1,MARCO,HGF,AKAP11,GLRX2,NR1H3,SH2D2A,TSSC1,ASTE1,FAM136A,VCL,METTL1,TLL1,TRIO,VCAN,RAI14,PNKP,PHF23,TDP1,CTNNA1,VPS13D,KITLG,HERPUD1,RAD51,CYBA,FSTL4,USE1,MRPL43,ATP11B,PPP1R12A,YIPF1,SPAG4,MRPS24,ADCK1,LIMCH1,RFXANK,EDG4,HMG20B,TAF11,ZNF76,…
1.15e-24	4398	1583	469	0.296	0.107	TF:M02054_0	tf	191	Factor: ELF2; motif: CCCGGAARYN; match class: 0	1	ARF5,LOC81691,RALA,CDKL5,SLC6A13,APBA3,NR1H3,SH2D2A,FAM136A,PNKP,PHF23,MRPL43,ATP11B,PPP1R12A,LIMCH1,RFXANK,TAF11,NTHL1,ZMYND12,ATP11A,WBSCR22,TRIP13,EVC,MRPS34,TSG101,FOSL2,TM9SF3,UBE2T,SLC35C2,ZCCHC6,ZNF264,STARD7,MGST2,MRPL28,PDRG1,YPEL3,GNPTG,TNRC6A,LAMB1,SPAG7,CCDC80,DPYSL2,NUP50,AAAS,OCEL1,NDUFB7,TIMM13,POLRMT,RASSF7,POLR2F,PACSIN2,TNRC6B,ZBED4,PSMC6,AHSA1,DNTTIP1,ACOT8,CCDC22,PLP2,RBBP7,MA…
1.68e-24	5617	1583	564	0.356	0.1	TF:M02066_0	tf	30	Factor: PEA3; motif: RCCGGAAGYN; match class: 0	1	LOC81691,RALA,CDKL5,ADAM22,SLC6A13,APBA3,MKS1,CNTN1,MARCO,HGF,NR1H3,TSSC1,FAM136A,TRIO,VCAN,PNKP,PHF23,KITLG,RAD51,USE1,MRPL43,ATP11B,YIPF1,ADCK1,LIMCH1,RFXANK,EDG4,TAF11,NTHL1,ZMYND12,SLC44A1,TRIP13,EVC,MRPS34,TSG101,CELSR1,UNG,TM9SF3,UBE2T,ITCH,KIF22,SLC35C2,ZCCHC6,ZNF264,MGST2,MRPL28,PDRG1,YPEL3,NDUFB2,GNPTG,TNRC6A,SPAG7,DPYSL2,NUP50,AAAS,MRPS18A,TMEM14A,OCEL1,TIMM13,POLRMT,RASSF7,GCAT,POLR2F,…
2.32e-24	8304	1583	762	0.481	0.092	TF:M02052_1	tf	85	Factor: EHF; motif: CSCGGAARTN; match class: 1	2	BAD,ARF5,LOC81691,ITGA2B,C19ORF60,RALA,ADAM22,SPAG9,ST3GAL1,ETV7,APBA3,MKS1,RABGAP1,AKAP11,GLRX2,SH2D2A,ASTE1,FAM136A,VCL,TRIO,VCAN,RAI14,PNKP,PHF23,RAD51,MRTO4,USE1,MRPL43,MRPS24,RFXANK,EDG4,HMG20B,NTHL1,WDR18,ZMYND12,ATG2B,KLF6,NAV3,ATP11A,RORA,SLC44A1,RPS6KA2,TRIP13,EVC,MRPS34,TSG101,BCS1L,CELSR1,FOSL2,ICAM3,TM9SF3,SNRPA,ITCH,KIF22,SLC35C2,SMARCA2,STK17B,JMJD4,C1QTNF3,MRPL22,STARD7,SSH1,SEH1L,…
5.63e-24	8424	1583	769	0.486	0.091	TF:M02071_1	tf	275	Factor: ETV7; motif: NCCGGAANNN; match class: 1	2	POLR2J,LOC81691,RALA,FARP2,CDKL5,ST3GAL1,ETV7,APBA3,MKS1,POLA2,SH2D2A,TSSC1,FAM136A,TLL1,VCAN,RAI14,PNKP,PHF23,TDP1,VPS13D,KITLG,RAD51,USE1,MRPL43,PPP1R12A,LIMCH1,RFXANK,EDG4,ZNF76,NTHL1,NDUFB4,ZMYND12,ZNRD1,ATG2B,MYO9A,KLF6,ATP11A,SLC44A1,MAP4K4,WBSCR22,TRIP13,AFF4,EVC,MRPS34,TSG101,BCS1L,CELSR1,FOSL2,ICAM3,TM9SF3,UBE2T,SNRPA,ITCH,KIF22,SLC35C2,SMARCA2,AP4E1,STK17B,C1QTNF3,ZCCHC6,PDS5B,STARD7,AG…
8.11e-24	16236	1583	1276	0.806	0.079	TF:M02070_0	tf	238	Factor: TEL1; motif: CNCGGAANNN; match class: 0	1	BAD,ARF5,POLR2J,ACSM3,LOC81691,MYCBP2,C19ORF60,RALA,FARP2,CCDC124,CDKL5,ADAM22,SPAG9,ST3GAL1,ETV7,SLC6A13,APBA3,MKS1,RABGAP1,POLA2,IGF1,CNTN1,MARCO,HGF,AKAP11,GLRX2,DEF6,NR1H3,SH2D2A,TSSC1,ASTE1,FAM136A,VCL,METTL1,TLL1,TRIO,VCAN,RAI14,PNKP,PHF23,VPS13D,KITLG,ELN,LIMA1,CYBA,FSTL4,USE1,MRPL43,ATP11B,PPP1R12A,DGAT2,ADCK1,LIMCH1,EDG4,HMG20B,TAF11,ZNF76,NTHL1,ZMYND12,ZNRD1,ATG2B,ARFGEF1,MYO9A,KLF6,NAV…
1.13e-23	15287	1583	1219	0.77	0.08	TF:M07250_0	tf	105	Factor: E2F1; motif: NNNSSCGCSAANN; match class: 0	1	BAD,TMEM176A,ARF5,NDUFAB1,SLC22A16,POLR2J,LOC81691,CIAPIN1,C19ORF60,FARP2,CCDC124,CDKL5,ADAM22,SPAG9,SS18L2,ST3GAL1,ETV7,UQCRC1,SLC6A13,RABGAP1,POLA2,AKAP11,GLRX2,EHD2,NR1H3,TSSC1,ASTE1,FAM136A,VCL,METTL1,TLL1,TRIO,VCAN,PHF23,TDP1,CTNNA1,VPS13D,KITLG,HERPUD1,RAD51,CYBA,FSTL4,MRTO4,USE1,MRPL43,RC3H2,ATP11B,PPP1R12A,YIPF1,SPAG4,DGAT2,MRPS24,ADCK1,LIMCH1,RFXANK,EDG4,HMG20B,TAF11,ZNF76,NTHL1,WDR18,ND…
3.74e-23	10254	1583	893	0.564	0.087	TF:M07395_1	tf	243	Factor: Sp1; motif: NGGGGCGGGGN; match class: 1	2	BAD,TMEM176A,ARF5,SLC22A16,POLR2J,LOC81691,C19ORF60,FARP2,CCDC124,CDKL5,SPAG9,ST3GAL1,UQCRC1,APBA3,RABGAP1,CNTN1,AKAP11,GLRX2,DEF6,EHD2,SH2D2A,TSSC1,VCL,METTL1,TRIO,VCAN,RAI14,PNKP,PHF23,TDP1,CTNNA1,VPS13D,ELN,LIMA1,HERPUD1,CYBA,FSTL4,RC3H2,ATP11B,SPAG4,DGAT2,MRPS24,LIMCH1,RFXANK,EDG4,HMG20B,TAF11,ZNF76,NTHL1,ATG2B,ARFGEF1,MYO9A,KLF6,NAV3,RORA,SLC44A1,POLB,NDST1,WBSCR22,TRIP13,AFF4,EVC,PICALM,MRP…
4.5e-23	16709	1583	1301	0.822	0.078	TF:M01660_0	tf	84	Factor: GABPalpha; motif: CTTCCK; match class: 0	1	BAD,TMEM176A,ARF5,POLR2J,ACSM3,LOC81691,CIAPIN1,ITGA2B,C19ORF60,RALA,FARP2,CCDC124,CDKL5,ADAM22,SPAG9,SS18L2,ETV7,SLC6A13,APBA3,RABGAP1,POLA2,IGF1,CNTN1,AKAP11,GLRX2,NR1H3,SH2D2A,TSSC1,ASTE1,FAM136A,VCL,TLL1,TRIO,VCAN,RAI14,PNKP,PHF23,TDP1,CTNNA1,VPS13D,KITLG,HERPUD1,RAD51,CYBA,FSTL4,MRTO4,USE1,MRPL43,ATP11B,YIPF1,ADCK1,LIMCH1,RFXANK,EDG4,HMG20B,TAF11,ZNF76,NTHL1,WDR18,NDUFB4,ZMYND12,ZNRD1,ATG2B,…
1.29e-22	15734	1583	1242	0.785	0.079	TF:M02052_0	tf	85	Factor: EHF; motif: CSCGGAARTN; match class: 0	1	BAD,ARF5,POLR2J,ACSM3,LOC81691,CIAPIN1,MYCBP2,ITGA2B,C19ORF60,RALA,FARP2,CDKL5,ADAM22,SPAG9,SS18L2,ST3GAL1,ETV7,SLC6A13,APBA3,MKS1,RABGAP1,POLA2,IGF1,CNTN1,MARCO,HGF,AKAP11,GLRX2,DEF6,NR1H3,SH2D2A,TSSC1,ASTE1,FAM136A,VCL,TRIO,VCAN,RAI14,PNKP,PHF23,TDP1,VPS13D,RAD51,CYBA,FSTL4,MRTO4,USE1,MRPL43,ATP11B,PPP1R12A,YIPF1,MRPS24,ADCK1,LIMCH1,RFXANK,EDG4,HMG20B,TAF11,NTHL1,WDR18,NDUFB4,ZMYND12,ATG2B,MYO9…
1.61e-22	10000	1583	873	0.551	0.087	TF:M03567_0	tf	210	Factor: Sp2; motif: NYSGCCCCGCCCCCY; match class: 0	1	BAD,TMEM176A,ARF5,SLC22A16,POLR2J,RALA,FARP2,CCDC124,CDKL5,SPAG9,ST3GAL1,UQCRC1,APBA3,RABGAP1,CNTN1,GLRX2,DEF6,SH2D2A,TSSC1,TRIO,VCAN,RAI14,PNKP,PHF23,CTNNA1,VPS13D,ELN,LIMA1,CYBA,FSTL4,USE1,RC3H2,ATP11B,SPAG4,DGAT2,MRPS24,ADCK1,LIMCH1,RFXANK,EDG4,HMG20B,TAF11,ZNF76,NTHL1,ATG2B,ARFGEF1,MYO9A,NAV3,ATP11A,RORA,POLB,NDST1,RPS6KA2,WBSCR22,AFF4,EVC,PICALM,MRPS34,BCS1L,ZNF532,SEMA3C,CELSR1,FOSL2,EXOSC7…
2.72e-22	17401	1583	1338	0.845	0.077	TF:M01857_0	tf	198	Factor: AP-2alpha; motif: NGCCYSNNGSN; match class: 0	1	BAD,TMEM176A,ARF5,NDUFAB1,SLC22A16,POLR2J,CIAPIN1,MYCBP2,ITGA2B,C19ORF60,RALA,FARP2,CCDC124,CDKL5,ADAM22,SPAG9,SS18L2,ST3GAL1,ETV7,UQCRC1,APBA3,RABGAP1,CNTN1,MARCO,HGF,AKAP11,DEF6,SH2D2A,TSSC1,ASTE1,FAM136A,VCL,METTL1,TLL1,TRIO,VCAN,RAI14,PNKP,PHF23,TDP1,CTNNA1,VPS13D,KITLG,ELN,LIMA1,HERPUD1,RAD51,CYBA,FSTL4,MRTO4,USE1,MRPL43,ATP11B,PPP1R12A,SPAG4,DGAT2,MRPS24,ADCK1,LIMCH1,RFXANK,EDG4,HMG20B,TAF1…
3.5e-22	82	1559	43	0.028	0.524	GO:0070125	BP	43	mitochondrial translational elongation	3	MRPL43,MRPS24,MRPS34,MRPL22,MRPL28,MRPS33,MRPS18A,MRPL4,MRPL27,MRPL51,MRPL2,MRPL37,MRPS15,TSFM,MRPS26,MRPL34,MRPL44,MRPL9,MRPL49,MRPL39,MRPL17,MRPL55,MRPL16,MRPL36,CHCHD1,MRPL52,MRPL11,MRPS22,MRPL48,AURKAIP1,TUFM,MRPL14,MRPS23,MRPS11,MRPL54,MRPL38,MRPL53,MRPL23,MRPS17,MRPL20,MRPS6,MRPL46,MRPL12
5.3e-22	18593	1583	1403	0.886	0.075	TF:M00986_0	tf	60	Factor: Churchill; motif: CGGGNN; match class: 0	1	BAD,TMEM176A,ARF5,NDUFAB1,SLC22A16,POLR2J,LOC81691,CIAPIN1,MYCBP2,ITGA2B,C19ORF60,RALA,FARP2,CCDC124,CDKL5,ADAM22,SPAG9,SS18L2,ST3GAL1,UQCRC1,SLC6A13,APBA3,RABGAP1,POLA2,IGF1,CNTN1,MARCO,HGF,AKAP11,GLRX2,DEF6,EHD2,SH2D2A,TSSC1,VCL,METTL1,TLL1,TRIO,VCAN,RAI14,PNKP,PHF23,CTNNA1,VPS13D,KITLG,ELN,LIMA1,HERPUD1,RAD51,CYBA,FSTL4,MRTO4,USE1,MRPL43,RC3H2,ATP11B,PPP1R12A,YIPF1,SPAG4,DGAT2,MRPS24,LIMCH1,RF…
7.16e-22	19300	1583	1440	0.91	0.075	TF:M04687_1	tf	59	Factor: BRCA1; motif: TMTCGCGAG; match class: 1	2	BAD,TMEM176A,ARF5,NDUFAB1,SLC22A16,POLR2J,LOC81691,CIAPIN1,MYCBP2,ITGA2B,C19ORF60,RALA,FARP2,CCDC124,CDKL5,ADAM22,SPAG9,SS18L2,ST3GAL1,ETV7,UQCRC1,APBA3,MKS1,RABGAP1,POLA2,IGF1,MARCO,HGF,AKAP11,GLRX2,DEF6,EHD2,NR1H3,SH2D2A,TSSC1,ASTE1,FAM136A,VCL,METTL1,TLL1,TRIO,VCAN,RAI14,PNKP,PHF23,TDP1,CTNNA1,VPS13D,KITLG,ELN,LIMA1,RAD51,CYBA,FSTL4,MRTO4,USE1,MRPL43,RC3H2,ATP11B,PPP1R12A,YIPF1,SPAG4,DGAT2,ADC…
1.09e-21	7017	1583	658	0.416	0.094	TF:M03807_1	tf	104	Factor: SP2; motif: GNNGGGGGCGGGGSN; match class: 1	2	BAD,TMEM176A,ARF5,POLR2J,RALA,FARP2,CCDC124,CDKL5,SPAG9,APBA3,RABGAP1,CNTN1,DEF6,VCL,TRIO,VCAN,RAI14,PNKP,PHF23,CTNNA1,LIMA1,CYBA,ATP11B,SPAG4,DGAT2,MRPS24,LIMCH1,RFXANK,EDG4,HMG20B,TAF11,ZNF76,NTHL1,ATG2B,ARFGEF1,MYO9A,NAV3,ATP11A,RORA,POLB,NDST1,WBSCR22,AFF4,EVC,PICALM,MRPS34,CELSR1,FOSL2,UNG,KIF22,MOXD1,SLC35C2,SMARCA2,COL5A3,STK17B,JMJD4,ZCCHC6,PDS5B,STARD7,SSH1,GSTP1,SEH1L,RAD54L,MRPL28,ADD1…
3.59e-21	15244	1583	1207	0.762	0.079	TF:M02071_0	tf	275	Factor: ETV7; motif: NCCGGAANNN; match class: 0	1	BAD,ARF5,NDUFAB1,POLR2J,LOC81691,MYCBP2,C19ORF60,RALA,FARP2,CCDC124,CDKL5,ADAM22,SPAG9,SS18L2,ST3GAL1,ETV7,SLC6A13,APBA3,MKS1,POLA2,IGF1,CNTN1,MARCO,HGF,NR1H3,SH2D2A,TSSC1,FAM136A,VCL,METTL1,TLL1,TRIO,VCAN,RAI14,PNKP,PHF23,TDP1,CTNNA1,VPS13D,KITLG,HERPUD1,RAD51,CYBA,FSTL4,USE1,MRPL43,ATP11B,PPP1R12A,YIPF1,SPAG4,MRPS24,ADCK1,LIMCH1,RFXANK,EDG4,HMG20B,TAF11,ZNF76,NTHL1,NDUFB4,ZMYND12,ZNRD1,ATG2B,MY…
7.79e-21	9279	1583	816	0.515	0.088	TF:M07129_0	tf	49	Factor: Sp2; motif: GYCCCGCCYCYNNNN; match class: 0	1	BAD,ARF5,SLC22A16,POLR2J,RALA,FARP2,CCDC124,CDKL5,SPAG9,RABGAP1,AKAP11,GLRX2,DEF6,EHD2,SH2D2A,FAM136A,VCL,TRIO,VCAN,RAI14,PNKP,PHF23,CTNNA1,VPS13D,ELN,LIMA1,CYBA,USE1,MRPL43,RC3H2,ATP11B,PPP1R12A,SPAG4,MRPS24,ADCK1,LIMCH1,RFXANK,EDG4,HMG20B,TAF11,ZNF76,ATG2B,MYO9A,NAV3,ATP11A,RORA,SLC44A1,POLB,NDST1,WBSCR22,AFF4,EVC,MCM2,PICALM,MRPS34,BCS1L,ZNF532,CELSR1,FOSL2,UNG,TM9SF3,ITCH,KIF22,SLC35C2,SMARCA…
9.02e-21	87	839	44	0.052	0.506	REAC:5389840	rea	23	Mitochondrial translation elongation	3	MRPL43,MRPS24,MRPS34,MRPL22,MRPL28,MRPS33,MRPS18A,MRPL4,MRPL27,MRPL51,MRPL2,MRPL37,MRPS15,TSFM,MRPS26,MRPL34,MRPL44,MRPL9,MRPL49,MRPL39,MRPL17,MRPL55,MRPL16,MRPL36,CHCHD1,MRPL52,MRPL11,MRPS22,MRPL48,AURKAIP1,TUFM,MRPL14,MRPS23,MRPS11,MRPL54,MRPL38,MRPL53,MRPL23,MRPS17,MRPL20,MRPS6,MRPL46,MRPL12,MRPS21
9.76e-21	3975	1583	421	0.266	0.106	TF:M01258_0	tf	91	Factor: GABP; motif: CACTTCCGGNNN; match class: 0	1	LOC81691,C19ORF60,RALA,CDKL5,SLC6A13,APBA3,NR1H3,FAM136A,VCAN,PNKP,PHF23,ATP11B,LIMCH1,TAF11,NTHL1,ZMYND12,TRIP13,EVC,MRPS34,TSG101,BCS1L,CELSR1,TM9SF3,UBE2T,SLC35C2,C1QTNF3,ZCCHC6,ZNF264,MGST2,PDRG1,GNPTG,TNRC6A,SPAG7,ZC3HC1,DPYSL2,NUP50,AAAS,MRPS18A,OCEL1,TIMM13,POLRMT,POLR2F,PACSIN2,TNRC6B,PSMC6,AHSA1,DNTTIP1,ACOT8,RBBP7,EEA1,MAGED2,TRADD,MLYCD,NAGPA,NARFL,UBE2I,QPRT,BCKDK,STX10,CNTD2,ZNF175,B…
1.09e-20	2912	1583	333	0.21	0.114	TF:M02067_1	tf	170	Factor: ER71; motif: ACCGGAARYN; match class: 1	2	LOC81691,RALA,ADAM22,ST3GAL1,APBA3,TSSC1,VCAN,PNKP,PHF23,CYBA,USE1,NTHL1,ZMYND12,ATG2B,TRIP13,EVC,MRPS34,TSG101,FOSL2,TM9SF3,SLC35C2,ZCCHC6,SEH1L,MGST2,PDRG1,YPEL3,SPAG7,CCDC80,NUP50,AAAS,OCEL1,TIMM13,GCAT,TNRC6B,ZBED4,FKBP3,PSMC6,TELO2,C20ORF24,PIN4,MLYCD,UBE2I,BCKDK,BNIP3L,STX10,CNTD2,COPE,DDX49,HPN,CHCHD2,BUD31,NUDT1,AP1S1,ZNHIT1,BAG1,EXOSC3,SHOC2,PFN1,RNF167,SLC25A11,C1QBP,MED31,B9D1,MRPL27,F…
1.11e-20	4784	1583	485	0.306	0.101	TF:M03983_0	tf	141	Factor: ETV5; motif: NCCGGAWGYN; match class: 0	1	LOC81691,RALA,CDKL5,ADAM22,SPAG9,ETV7,SLC6A13,APBA3,CNTN1,NR1H3,FAM136A,VCAN,PNKP,PHF23,USE1,MRPL43,ATP11B,RFXANK,TAF11,NTHL1,ZMYND12,EVC,MRPS34,TSG101,CELSR1,FOSL2,TM9SF3,UBE2T,SLC35C2,ZCCHC6,ZNF264,SEH1L,MGST2,MRPL28,PDRG1,YPEL3,GNPTG,TNRC6A,SPAG7,DPYSL2,NUP50,AAAS,OCEL1,TIMM13,POLRMT,RASSF7,POLR2F,PACSIN2,TNRC6B,PSMC6,GSTZ1,AHSA1,C20ORF24,ACOT8,RBBP7,PIN4,MAGED2,ACD,PARD6A,MLYCD,NARFL,UBE2I,QP…
1.16e-20	13041	1583	1067	0.674	0.082	TF:M01857_1	tf	198	Factor: AP-2alpha; motif: NGCCYSNNGSN; match class: 1	2	BAD,TMEM176A,ARF5,NDUFAB1,SLC22A16,POLR2J,MYCBP2,C19ORF60,RALA,FARP2,CCDC124,CDKL5,ADAM22,SPAG9,ST3GAL1,UQCRC1,APBA3,AKAP11,DEF6,SH2D2A,TSSC1,ASTE1,FAM136A,VCL,METTL1,TLL1,TRIO,VCAN,RAI14,PNKP,PHF23,TDP1,CTNNA1,VPS13D,ELN,HERPUD1,RAD51,CYBA,FSTL4,MRTO4,USE1,MRPL43,ATP11B,PPP1R12A,SPAG4,DGAT2,MRPS24,ADCK1,LIMCH1,EDG4,HMG20B,TAF11,ZNF76,NTHL1,WDR18,SLK,ZNRD1,ATG2B,ARFGEF1,MYO9A,KLF6,NAV3,ATP11A,ROR…
1.34e-20	14356	1583	1150	0.726	0.08	TF:M00933_0	tf	87	Factor: Sp1; motif: CCCCGCCCCN; match class: 0	1	BAD,TMEM176A,ARF5,NDUFAB1,SLC22A16,POLR2J,MYCBP2,C19ORF60,RALA,FARP2,CCDC124,CDKL5,SPAG9,SS18L2,ST3GAL1,UQCRC1,APBA3,RABGAP1,CNTN1,MARCO,GLRX2,DEF6,SH2D2A,TSSC1,FAM136A,VCL,TLL1,TRIO,VCAN,RAI14,PNKP,PHF23,CTNNA1,VPS13D,ELN,LIMA1,HERPUD1,CYBA,FSTL4,USE1,RC3H2,ATP11B,SPAG4,DGAT2,MRPS24,ADCK1,LIMCH1,RFXANK,EDG4,HMG20B,TAF11,ZNF76,NTHL1,ATG2B,ARFGEF1,MYO9A,KLF6,NAV3,ATP11A,RORA,SLC44A1,POLB,NDST1,RPS…
1.51e-20	84	1559	42	0.027	0.5	GO:0070126	BP	43	mitochondrial translational termination	3	MRPL43,MRPS24,MRPS34,MRPL22,MRPL28,MRPS33,MRPS18A,MRPL4,MRPL27,MRPL51,MRPL2,MRPL37,MRPS15,MRPS26,MRPL34,C12ORF65,MRPL44,MRPL9,MRPL49,MRPL39,MRPL17,MRPL55,MRPL16,MRPL36,CHCHD1,MRPL52,MRPL11,MRPS22,MRPL48,AURKAIP1,MRPL14,MRPS23,MRPS11,MRPL54,MRPL38,MRPL53,MRPL23,MRPS17,MRPL20,MRPS6,MRPL46,MRPL12
1.52e-20	3036	1583	343	0.217	0.113	TF:M03982_0	tf	26	Factor: ETV4; motif: ACCGGAAGTN; match class: 0	1	LOC81691,RALA,CDKL5,SLC6A13,APBA3,NR1H3,FAM136A,PNKP,PHF23,MRPL43,ATP11B,RFXANK,TAF11,NTHL1,ZMYND12,EVC,MRPS34,TSG101,TM9SF3,UBE2T,SLC35C2,ZCCHC6,ZNF264,MGST2,MRPL28,PDRG1,GNPTG,TNRC6A,SPAG7,DPYSL2,NUP50,AAAS,OCEL1,TIMM13,POLRMT,RASSF7,POLR2F,PACSIN2,PSMC6,AHSA1,ACOT8,RBBP7,MAGED2,ACD,PARD6A,UBE2I,QPRT,AP3B2,STX10,CNTD2,ZNF175,BCAT2,TMEM147,SSBP1,CHCHD2,BUD31,NUDT1,ZNHIT1,BAG1,TNKS2,SHOC2,PFN1,RN…
2.23e-20	115	1559	49	0.031	0.426	GO:0032543	BP	43	mitochondrial translation	2	MRPL43,MRPS24,MRPS34,MRPL22,MRPL28,MRPS33,MRPS18A,MRPL4,C1QBP,MRPL27,MRPL51,MRPL2,MRPL37,MRPS15,NSUN4,TSFM,MRPS26,MRPL34,C12ORF65,MRPL44,MRPL9,MRPL49,MRPL39,MRPL17,MRPL55,MRPL16,MRPL36,CHCHD1,MRPL52,MRP63,MRPL11,MRPS22,MRPL48,AURKAIP1,TUFM,MRPL14,MRPS23,MRPS11,MRPL54,MRPL38,MRPL53,MRPL23,MRPS17,MRPL20,MRPS6,FKSG24,MRPL46,MRPL12,NDUFA7
2.33e-20	14742	1583	1173	0.741	0.08	TF:M00189_0	tf	27	Factor: AP-2; motif: MKCCCSCNGGCG; match class: 0	1	BAD,TMEM176A,ARF5,SLC22A16,POLR2J,ACSM3,LOC81691,MYCBP2,C19ORF60,RALA,FARP2,CCDC124,CDKL5,ADAM22,SPAG9,ST3GAL1,ETV7,AKAP11,DEF6,TSSC1,ASTE1,FAM136A,VCL,METTL1,TLL1,TRIO,VCAN,RAI14,PHF23,CTNNA1,VPS13D,KITLG,ELN,HERPUD1,RAD51,CYBA,FSTL4,MRTO4,USE1,MRPL43,ATP11B,YIPF1,SPAG4,DGAT2,MRPS24,ADCK1,LIMCH1,RFXANK,EDG4,HMG20B,TAF11,ZNF76,NTHL1,WDR18,NDUFB4,SLK,ZMYND12,ZNRD1,ATG2B,ARFGEF1,KLF6,NAV3,ATP11A,RO…
5.21e-20	82	1559	41	0.026	0.5	GO:0070124	BP	43	mitochondrial translational initiation	3	MRPL43,MRPS24,MRPS34,MRPL22,MRPL28,MRPS33,MRPS18A,MRPL4,MRPL27,MRPL51,MRPL2,MRPL37,MRPS15,MRPS26,MRPL34,MRPL44,MRPL9,MRPL49,MRPL39,MRPL17,MRPL55,MRPL16,MRPL36,CHCHD1,MRPL52,MRPL11,MRPS22,MRPL48,AURKAIP1,MRPL14,MRPS23,MRPS11,MRPL54,MRPL38,MRPL53,MRPL23,MRPS17,MRPL20,MRPS6,MRPL46,MRPL12
5.34e-20	12605	1583	1036	0.654	0.082	TF:M00008_1	tf	106	Factor: Sp1; motif: GGGGCGGGGT; match class: 1	2	BAD,TMEM176A,ARF5,SLC22A16,POLR2J,CIAPIN1,MYCBP2,C19ORF60,FARP2,CCDC124,CDKL5,ADAM22,SPAG9,SS18L2,ST3GAL1,UQCRC1,APBA3,RABGAP1,CNTN1,GLRX2,DEF6,EHD2,SH2D2A,VCL,TRIO,VCAN,RAI14,PNKP,PHF23,TDP1,CTNNA1,VPS13D,ELN,LIMA1,HERPUD1,CYBA,USE1,ATP11B,SPAG4,DGAT2,MRPS24,ADCK1,LIMCH1,RFXANK,EDG4,HMG20B,TAF11,ZNF76,NTHL1,WDR18,ATG2B,ARFGEF1,MYO9A,NAV3,ATP11A,RORA,CECR5,SLC44A1,POLB,NDST1,RPS6KA2,WBSCR22,TRIP1…
1.5e-19	4470	1583	456	0.288	0.102	TF:M02063_0	tf	195	Factor: c-ets-1; motif: ACCGGAWGTN; match class: 0	1	LOC81691,RALA,CDKL5,ADAM22,SPAG9,ETV7,SLC6A13,APBA3,CNTN1,MARCO,HGF,NR1H3,FAM136A,VCAN,PNKP,PHF23,USE1,MRPL43,ATP11B,RFXANK,TAF11,NTHL1,ZMYND12,EVC,MRPS34,TSG101,CELSR1,FOSL2,TM9SF3,UBE2T,SLC35C2,ZCCHC6,ZNF264,SEH1L,MGST2,MRPL28,PDRG1,GNPTG,TNRC6A,SPAG7,DPYSL2,NUP50,AAAS,OCEL1,TIMM13,POLRMT,RASSF7,POLR2F,PACSIN2,FKBP3,PSMC6,GSTZ1,AHSA1,C20ORF24,ACOT8,RBBP7,PIN4,MAGED2,ACD,PARD6A,MLYCD,UBE2I,QPRT,…
2.88e-19	93	839	44	0.052	0.473	REAC:5368287	rea	23	Mitochondrial translation	2	MRPL43,MRPS24,MRPS34,MRPL22,MRPL28,MRPS33,MRPS18A,MRPL4,MRPL27,MRPL51,MRPL2,MRPL37,MRPS15,TSFM,MRPS26,MRPL34,MRPL44,MRPL9,MRPL49,MRPL39,MRPL17,MRPL55,MRPL16,MRPL36,CHCHD1,MRPL52,MRPL11,MRPS22,MRPL48,AURKAIP1,TUFM,MRPL14,MRPS23,MRPS11,MRPL54,MRPL38,MRPL53,MRPL23,MRPS17,MRPL20,MRPS6,MRPL46,MRPL12,MRPS21
3.5e-19	9731	1583	840	0.531	0.086	TF:M00931_1	tf	187	Factor: Sp1; motif: GGGGCGGGGC; match class: 1	2	BAD,TMEM176A,ARF5,SLC22A16,POLR2J,LOC81691,C19ORF60,FARP2,CCDC124,CDKL5,SPAG9,UQCRC1,RABGAP1,CNTN1,AKAP11,GLRX2,DEF6,EHD2,VCL,TRIO,VCAN,RAI14,PNKP,PHF23,TDP1,CTNNA1,VPS13D,LIMA1,HERPUD1,CYBA,FSTL4,USE1,RC3H2,ATP11B,SPAG4,DGAT2,MRPS24,LIMCH1,RFXANK,EDG4,HMG20B,TAF11,ZNF76,NTHL1,ATG2B,MYO9A,NAV3,ATP11A,RORA,POLB,NDST1,WBSCR22,TRIP13,AFF4,EVC,PICALM,MRPS34,BCS1L,ZNF532,CELSR1,FOSL2,UNG,ITCH,KIF22,MO…
3.85e-19	11386	1583	952	0.601	0.084	TF:M07277_0	tf	32	Factor: BTEB2; motif: RGGGNGKGGN; match class: 0	1	BAD,TMEM176A,ARF5,SLC22A16,POLR2J,C19ORF60,RALA,FARP2,CCDC124,CDKL5,SPAG9,APBA3,RABGAP1,CNTN1,GLRX2,DEF6,SH2D2A,VCL,METTL1,TRIO,VCAN,RAI14,PNKP,PHF23,CTNNA1,VPS13D,ELN,LIMA1,CYBA,USE1,ATP11B,SPAG4,DGAT2,MRPS24,ADCK1,LIMCH1,RFXANK,EDG4,HMG20B,TAF11,ZNF76,ATG2B,ARFGEF1,MYO9A,NAV3,ATP11A,RORA,SLC44A1,POLB,NDST1,RPS6KA2,WBSCR22,TRIP13,AFF4,EVC,PICALM,MRPS34,BCS1L,ZNF532,CELSR1,FOSL2,EXOSC7,UNG,TM9SF3…
4.25e-19	1226	1583	176	0.111	0.144	TF:M02066_1	tf	30	Factor: PEA3; motif: RCCGGAAGYN; match class: 1	2	LOC81691,RALA,APBA3,PNKP,PHF23,NTHL1,ZMYND12,MRPS34,TSG101,TM9SF3,SLC35C2,MGST2,NUP50,TIMM13,PSMC6,MLYCD,STX10,CNTD2,COPE,DDX49,CHCHD2,BUD31,NUDT1,ZNHIT1,BAG1,PFN1,RNF167,SLC25A11,C1QBP,B9D1,MRPL27,OGFOD2,MRPL51,PTPN6,PRKAB1,HDDC2,CUTA,COX7A2,UNC50,SCAMP3,EBNA1BP2,FKBP15,FKBP1B,ZC3H13,NT5C,SNRPB,PRDX5,EMG1,CPSF3L,PPCS,LRRC61,FBXL12,PKMYT1,WDR24,RNF6,STYXL1,NSUN5,SAMD10,PPAN,FBXW9,VPS13B,DPH2,WDR7…
9.44e-19	87	839	42	0.05	0.483	REAC:5368286	rea	23	Mitochondrial translation initiation	3	MRPL43,MRPS24,MRPS34,MRPL22,MRPL28,MRPS33,MRPS18A,MRPL4,MRPL27,MRPL51,MRPL2,MRPL37,MRPS15,MRPS26,MRPL34,MRPL44,MRPL9,MRPL49,MRPL39,MRPL17,MRPL55,MRPL16,MRPL36,CHCHD1,MRPL52,MRPL11,MRPS22,MRPL48,AURKAIP1,MRPL14,MRPS23,MRPS11,MRPL54,MRPL38,MRPL53,MRPL23,MRPS17,MRPL20,MRPS6,MRPL46,MRPL12,MRPS21
9.44e-19	87	839	42	0.05	0.483	REAC:5419276	rea	23	Mitochondrial translation termination	3	MRPL43,MRPS24,MRPS34,MRPL22,MRPL28,MRPS33,MRPS18A,MRPL4,MRPL27,MRPL51,MRPL2,MRPL37,MRPS15,MRPS26,MRPL34,MRPL44,MRPL9,MRPL49,MRPL39,MRPL17,MRPL55,MRPL16,MRPL36,CHCHD1,MRPL52,MRPL11,MRPS22,MRPL48,AURKAIP1,MRPL14,MRPS23,MRPS11,MRPL54,MRPL38,MRPL53,MRPL23,MRPS17,MRPL20,MRPS6,MRPL46,MRPL12,MRPS21
1.44e-18	3567	1583	380	0.24	0.107	TF:M02072_0	tf	38	Factor: Pet-1; motif: ACCGGAWRTN; match class: 0	1	LOC81691,RALA,CDKL5,SLC6A13,APBA3,MKS1,MARCO,HGF,NR1H3,FAM136A,VCAN,PNKP,PHF23,MRPL43,ATP11B,RFXANK,EDG4,TAF11,NTHL1,ZMYND12,EVC,MRPS34,TSG101,TM9SF3,UBE2T,SLC35C2,ZCCHC6,ZNF264,MGST2,MRPL28,PDRG1,GNPTG,TNRC6A,SPAG7,DPYSL2,NUP50,AAAS,OCEL1,TIMM13,POLRMT,RASSF7,POLR2F,PACSIN2,FKBP3,PSMC6,AHSA1,ACOT8,RBBP7,MAGED2,ACD,PARD6A,MLYCD,UBE2I,QPRT,AP3B2,STX10,CNTD2,ZNF175,BCAT2,TMEM147,SSBP1,CHCHD2,BUD31,…
1.81e-18	9258	1583	804	0.508	0.087	TF:M02067_0	tf	170	Factor: ER71; motif: ACCGGAARYN; match class: 0	1	ARF5,POLR2J,LOC81691,MYCBP2,RALA,CDKL5,ADAM22,SPAG9,ST3GAL1,ETV7,SLC6A13,APBA3,MKS1,CNTN1,MARCO,HGF,NR1H3,SH2D2A,TSSC1,FAM136A,TLL1,TRIO,VCAN,PNKP,PHF23,TDP1,RAD51,CYBA,USE1,MRPL43,ATP11B,PPP1R12A,YIPF1,MRPS24,ADCK1,LIMCH1,RFXANK,EDG4,TAF11,NTHL1,NDUFB4,ZMYND12,ZNRD1,ATG2B,ATP11A,SLC44A1,MAP4K4,WBSCR22,TRIP13,AFF4,EVC,MRPS34,TSG101,CELSR1,FOSL2,EXOSC7,UNG,ICAM3,TM9SF3,UBE2T,ITCH,KIF22,SLC35C2,SMA…
1.88e-18	13958	1583	1116	0.705	0.08	TF:M01104_0	tf	223	Factor: MOVO-B; motif: GNGGGGG; match class: 0	1	BAD,TMEM176A,ARF5,SLC22A16,POLR2J,LOC81691,MYCBP2,C19ORF60,RALA,FARP2,CCDC124,CDKL5,ADAM22,SPAG9,SS18L2,ST3GAL1,SLC6A13,APBA3,RABGAP1,CNTN1,HGF,AKAP11,GLRX2,DEF6,EHD2,SH2D2A,TSSC1,VCL,METTL1,TLL1,TRIO,RAI14,PNKP,PHF23,CTNNA1,VPS13D,KITLG,ELN,LIMA1,HERPUD1,RAD51,CYBA,FSTL4,MRTO4,USE1,MRPL43,RC3H2,ATP11B,PPP1R12A,YIPF1,SPAG4,DGAT2,MRPS24,LIMCH1,RFXANK,EDG4,HMG20B,TAF11,ZNF76,NTHL1,SLK,ATG2B,MYO9A,K…
1.95e-18	4500	1583	454	0.287	0.101	TF:M02053_0	tf	144	Factor: ELF1; motif: NCCGGAARTN; match class: 0	1	BAD,LOC81691,RALA,CDKL5,SLC6A13,APBA3,MKS1,IGF1,MARCO,HGF,NR1H3,TSSC1,FAM136A,TRIO,VCAN,PNKP,PHF23,KITLG,ATP11B,PPP1R12A,MRPS24,EDG4,TAF11,NTHL1,ZMYND12,WBSCR22,TRIP13,EVC,MRPS34,TSG101,FOSL2,ICAM3,TM9SF3,UBE2T,SLC35C2,ZCCHC6,ZNF264,MGST2,PDRG1,YPEL3,NDUFB2,GNPTG,TNRC6A,LAMB1,SPAG7,CCDC80,HECTD1,DPYSL2,AAAS,OCEL1,TIMM13,POLRMT,RASSF7,GCAT,POLR2F,PACSIN2,TSPO,EP300,PSMC6,GSTZ1,AHSA1,PSME2,ACOT8,CC…
3.09e-18	21181	1583	1523	0.962	0.072	TF:M04687_0	tf	59	Factor: BRCA1; motif: TMTCGCGAG; match class: 0	1	BAD,TMEM176A,ARF5,NDUFAB1,SLC22A16,POLR2J,LOC81691,CIAPIN1,MYCBP2,ITGA2B,C19ORF60,RALA,FARP2,CCDC124,CDKL5,ADAM22,SPAG9,SS18L2,ST3GAL1,ETV7,UQCRC1,SLC6A13,APBA3,MKS1,RABGAP1,POLA2,IGF1,MARCO,HGF,AKAP11,GLRX2,DEF6,EHD2,NR1H3,SH2D2A,TSSC1,ASTE1,FAM136A,VCL,METTL1,TLL1,TRIO,VCAN,RAI14,PNKP,PHF23,TDP1,CTNNA1,VPS13D,KITLG,ELN,LIMA1,RAD51,CYBA,FSTL4,MRTO4,USE1,MRPL43,RC3H2,ATP11B,PPP1R12A,YIPF1,SPAG4,D…
5.49e-18	18787	1583	1401	0.885	0.075	TF:M04760_1	tf	15	Factor: GR; motif: TCTCGCGAG; match class: 1	2	BAD,TMEM176A,ARF5,NDUFAB1,SLC22A16,POLR2J,LOC81691,CIAPIN1,MYCBP2,ITGA2B,C19ORF60,RALA,FARP2,CCDC124,CDKL5,ADAM22,SPAG9,SS18L2,ST3GAL1,ETV7,UQCRC1,APBA3,MKS1,RABGAP1,POLA2,IGF1,MARCO,AKAP11,GLRX2,DEF6,EHD2,NR1H3,SH2D2A,TSSC1,ASTE1,FAM136A,VCL,METTL1,TLL1,TRIO,VCAN,RAI14,PNKP,PHF23,TDP1,CTNNA1,VPS13D,KITLG,ELN,LIMA1,RAD51,CYBA,FSTL4,MRTO4,USE1,MRPL43,RC3H2,ATP11B,PPP1R12A,YIPF1,SPAG4,DGAT2,MRPS24,…
8.05e-18	14751	1583	1163	0.735	0.079	TF:M01858_0	tf	21	Factor: AP-2beta; motif: GCNNNGGSCNGVGGGN; match class: 0	1	BAD,TMEM176A,ARF5,SLC22A16,POLR2J,LOC81691,MYCBP2,RALA,FARP2,CCDC124,CDKL5,ADAM22,SPAG9,ST3GAL1,MKS1,RABGAP1,POLA2,CNTN1,MARCO,AKAP11,GLRX2,DEF6,SH2D2A,TSSC1,ASTE1,VCL,METTL1,TRIO,VCAN,RAI14,PNKP,PHF23,CTNNA1,VPS13D,ELN,HERPUD1,CYBA,FSTL4,USE1,ATP11B,PPP1R12A,SPAG4,DGAT2,MRPS24,ADCK1,LIMCH1,RFXANK,EDG4,HMG20B,ZNF76,NTHL1,WDR18,SLK,ZMYND12,ZNRD1,ATG2B,ARFGEF1,KLF6,NAV3,ATP11A,RORA,CECR5,SLC44A1,ND…
8.19e-18	7786	1583	697	0.44	0.09	TF:M02074_0	tf	163	Factor: GABPalpha; motif: RCCGGAWRYN; match class: 0	1	NDUFAB1,POLR2J,LOC81691,MYCBP2,RALA,FARP2,CCDC124,CDKL5,SPAG9,ST3GAL1,SLC6A13,APBA3,MKS1,MARCO,HGF,NR1H3,TSSC1,FAM136A,TLL1,TRIO,VCAN,PNKP,PHF23,TDP1,KITLG,CYBA,USE1,MRPL43,ATP11B,PPP1R12A,YIPF1,MRPS24,ADCK1,RFXANK,EDG4,TAF11,NTHL1,NDUFB4,ZMYND12,ZNRD1,ATG2B,CECR5,MAP4K4,WBSCR22,TRIP13,AFF4,EVC,MRPS34,TSG101,FOSL2,UNG,ICAM3,TM9SF3,UBE2T,KIF22,SLC35C2,SMARCA2,JMJD4,ZCCHC6,ZNF264,SEH1L,MGST2,POMGNT…
9.92e-18	13100	1583	1058	0.668	0.081	TF:M00333_1	tf	97	Factor: ZF5; motif: NRNGNGCGCGCWN; match class: 1	2	BAD,TMEM176A,ARF5,NDUFAB1,SLC22A16,POLR2J,MYCBP2,C19ORF60,FARP2,CCDC124,CDKL5,ADAM22,SPAG9,SS18L2,ST3GAL1,ETV7,MKS1,POLA2,AKAP11,GLRX2,DEF6,EHD2,NR1H3,TSSC1,TLL1,TRIO,VCAN,PNKP,PHF23,TDP1,KITLG,ELN,LIMA1,HERPUD1,CYBA,FSTL4,PPP1R12A,YIPF1,DGAT2,ADCK1,LIMCH1,EDG4,HMG20B,TAF11,ZNF76,WDR18,NDUFB4,SLK,ZMYND12,MYO9A,KLF6,NAV3,ATP11A,RORA,SLC44A1,NDST1,RPS6KA2,WBSCR22,TRIP13,MCM2,PICALM,MRPS34,TSG101,ZN…
1.28e-17	10834	1583	908	0.574	0.084	TF:M01199_0	tf	181	Factor: RNF96; motif: BCCCGCRGCC; match class: 0	1	BAD,TMEM176A,ARF5,NDUFAB1,SLC22A16,POLR2J,LOC81691,MYCBP2,RALA,FARP2,CDKL5,ADAM22,SPAG9,SS18L2,AKAP11,GLRX2,NR1H3,TSSC1,TLL1,TRIO,RAI14,PNKP,CTNNA1,ELN,CYBA,FSTL4,MRTO4,MRPL43,ATP11B,PPP1R12A,YIPF1,SPAG4,MRPS24,RFXANK,EDG4,HMG20B,ZNF76,NTHL1,WDR18,SLK,ZMYND12,ATG2B,ARFGEF1,MYO9A,KLF6,NAV3,ATP11A,RORA,SLC44A1,MAP4K4,WBSCR22,TRIP13,AFF4,HSD17B10,EVC,FRY,PICALM,MRPS34,BCS1L,ZNF532,CELSR1,FOSL2,EXOSC…
1.89e-17	19374	1583	1431	0.904	0.074	TF:M04703_1	tf	180	Factor: c-ets-1; motif: TCTCGCGAG; match class: 1	2	BAD,TMEM176A,ARF5,NDUFAB1,SLC22A16,POLR2J,LOC81691,CIAPIN1,MYCBP2,ITGA2B,C19ORF60,RALA,FARP2,CCDC124,CDKL5,ADAM22,SPAG9,SS18L2,ST3GAL1,ETV7,UQCRC1,APBA3,MKS1,RABGAP1,POLA2,IGF1,MARCO,HGF,AKAP11,GLRX2,DEF6,EHD2,NR1H3,SH2D2A,TSSC1,ASTE1,FAM136A,VCL,METTL1,TLL1,TRIO,VCAN,RAI14,PNKP,PHF23,TDP1,CTNNA1,VPS13D,KITLG,ELN,LIMA1,RAD51,CYBA,FSTL4,MRTO4,USE1,RC3H2,ATP11B,PPP1R12A,YIPF1,SPAG4,DGAT2,MRPS24,ADC…
2.09e-17	10054	1583	854	0.539	0.085	TF:M00932_1	tf	112	Factor: Sp1; motif: NNGGGGCGGGGNN; match class: 1	2	BAD,TMEM176A,ARF5,SLC22A16,POLR2J,LOC81691,C19ORF60,RALA,FARP2,CCDC124,CDKL5,SPAG9,ST3GAL1,UQCRC1,RABGAP1,CNTN1,AKAP11,DEF6,EHD2,TSSC1,VCL,TLL1,TRIO,VCAN,RAI14,PNKP,PHF23,CTNNA1,VPS13D,ELN,LIMA1,HERPUD1,CYBA,USE1,RC3H2,ATP11B,SPAG4,DGAT2,MRPS24,LIMCH1,RFXANK,EDG4,HMG20B,TAF11,ZNF76,NTHL1,ATG2B,ARFGEF1,MYO9A,KLF6,NAV3,RORA,POLB,NDST1,WBSCR22,TRIP13,AFF4,EVC,PICALM,MRPS34,BCS1L,ZNF532,CELSR1,FOSL2,…
3.14e-17	4511	1583	450	0.284	0.1	TF:M03920_1	tf	203	Factor: SP1; motif: RCCMCRCCCMC; match class: 1	2	BAD,C19ORF60,RALA,CDKL5,SPAG9,UQCRC1,VCL,TRIO,VCAN,RAI14,PNKP,PHF23,LIMA1,CYBA,ATP11B,SPAG4,MRPS24,ADCK1,RFXANK,EDG4,HMG20B,ZNF76,ATG2B,ARFGEF1,MYO9A,POLB,NDST1,PICALM,MRPS34,CELSR1,FOSL2,SNRPA,SLC35C2,SMARCA2,STK17B,ZCCHC6,PDS5B,SLC27A5,STARD7,SEH1L,RAD54L,PPP1R15A,PDRG1,DOCK9,TESC,ERP29,SPAG7,SORBS1,MRPS18A,ABL1,TMED1,OCEL1,BCL7C,CDC34,RASSF7,POLR2F,TIMP3,TSPO,MYH9,EP300,ZBED4,FKBP3,GSTZ1,TELO2…
6.81e-17	10144	1559	997	0.64	0.098	GO:0044237	BP	43	cellular metabolic process	3	BAD,NDUFAB1,POLR2J,ACSM3,LOC81691,MYCBP2,CDKL5,SPAG9,ST3GAL1,ETV7,UQCRC1,POLA2,IGF1,CNTN1,HGF,GLRX2,NR1H3,ASTE1,METTL1,TRIO,VCAN,PNKP,PHF23,TDP1,KITLG,HERPUD1,RAD51,CYBA,MRPL43,RC3H2,PPP1R12A,DGAT2,MRPS24,ADCK1,RFXANK,HMG20B,TAF11,ZNF76,NTHL1,NDUFB4,SLK,ZNRD1,ARFGEF1,KLF6,RORA,CECR5,SLC44A1,POLB,NDST1,MAP4K4,RPS6KA2,WBSCR22,TRIP13,AFF4,HSD17B10,MCM2,FRY,PICALM,MRPS34,TSG101,ZNF532,FOSL2,EXOSC7,UN…
1.57e-16	4548	1583	450	0.284	0.099	TF:M03791_0	tf	199	Factor: GABPalpha_GABPbeta; motif: CTTCCKGY; match class: 0	1	LOC81691,CDKL5,ADAM22,APBA3,NR1H3,FAM136A,VCAN,PNKP,PHF23,MRPL43,ATP11B,YIPF1,ADCK1,RFXANK,NTHL1,NDUFB4,ZMYND12,ATP11A,MAP4K4,EVC,MRPS34,TSG101,CELSR1,EXOSC7,UNG,TM9SF3,UBE2T,KIF22,SLC35C2,SMARCA2,C1QTNF3,MRPL22,ZCCHC6,STARD7,AGBL5,SEH1L,MGST2,MRPL28,ERP29,YPEL3,NDUFB2,GNPTG,TNRC6A,SPAG7,CCDC80,DPYSL2,NUP50,TIMM13,POLRMT,RASSF7,GCAT,PACSIN2,TNRC6B,PSMC6,GSTZ1,AHSA1,TELO2,C20ORF24,ACOT8,PLP2,EEA1,…
1.67e-16	11780	1559	1122	0.72	0.095	GO:0008152	BP	43	metabolic process	2	BAD,NDUFAB1,POLR2J,ACSM3,LOC81691,CIAPIN1,MYCBP2,RALA,FARP2,CDKL5,ADAM22,SPAG9,ST3GAL1,ETV7,UQCRC1,APBA3,RABGAP1,POLA2,IGF1,CNTN1,HGF,GLRX2,EHD2,NR1H3,ASTE1,METTL1,TLL1,TRIO,VCAN,PNKP,PHF23,TDP1,KITLG,HERPUD1,RAD51,CYBA,USE1,MRPL43,RC3H2,ATP11B,PPP1R12A,YIPF1,DGAT2,MRPS24,ADCK1,RFXANK,EDG4,HMG20B,TAF11,ZNF76,NTHL1,NDUFB4,SLK,ZNRD1,ATG2B,ARFGEF1,MYO9A,KLF6,EVI5,ATP11A,RORA,CECR5,SLC44A1,POLB,NDST1…
2.4e-16	696	1559	130	0.083	0.187	GO:0007005	BP	43	mitochondrion organization	5	BAD,IGF1,HGF,MRPL43,YIPF1,MRPS24,NTHL1,ATG2B,MRPS34,BCS1L,MRPL22,STARD7,SLCO1A2,MRPL28,P2RX7,MRPS33,MRPS18A,TIMM13,POLRMT,TSPO,TIMM9,ASB2,BNIP3L,TIMM44,MRPL4,SSBP1,C1QBP,MRPL27,FOXRED1,AIP,NDUFS8,MRPL51,PRKAB1,MRPL2,MAN2A1,CSPG5,NDUFS7,HTRA2,EPAS1,MRPL37,MRPS15,NSUN4,TMEM39B,TSFM,SNRPB,MRPS26,TIMM17B,GFER,MRPL34,LSM4,ATPIF1,C12ORF65,PEMT,TIMM10,GLS2,BLOC1S1,MRPL44,SNRPF,PIF1,ITGAX,RHOT2,SLMO1,ZNF…
2.54e-16	16343	1583	1254	0.792	0.077	TF:M07348_0	tf	207	Factor: AP-2alpha; motif: NSCCNCRGGSN; match class: 0	1	BAD,TMEM176A,ARF5,NDUFAB1,SLC22A16,POLR2J,ACSM3,LOC81691,MYCBP2,C19ORF60,RALA,FARP2,CDKL5,ADAM22,SPAG9,SS18L2,ST3GAL1,ETV7,APBA3,MKS1,RABGAP1,POLA2,CNTN1,MARCO,HGF,AKAP11,GLRX2,DEF6,EHD2,NR1H3,SH2D2A,TSSC1,ASTE1,FAM136A,VCL,TLL1,TRIO,VCAN,RAI14,PNKP,PHF23,CTNNA1,VPS13D,KITLG,ELN,LIMA1,HERPUD1,RAD51,CYBA,FSTL4,MRTO4,USE1,MRPL43,RC3H2,ATP11B,PPP1R12A,YIPF1,SPAG4,DGAT2,MRPS24,ADCK1,LIMCH1,RFXANK,EDG…
5.53e-16	9775	1583	828	0.523	0.085	TF:M07250_1	tf	105	Factor: E2F1; motif: NNNSSCGCSAANN; match class: 1	2	BAD,ARF5,NDUFAB1,SLC22A16,LOC81691,C19ORF60,FARP2,CDKL5,ADAM22,SPAG9,ST3GAL1,ETV7,UQCRC1,POLA2,GLRX2,EHD2,TSSC1,FAM136A,VCL,METTL1,TLL1,TRIO,VCAN,TDP1,CTNNA1,KITLG,RAD51,FSTL4,MRPL43,PPP1R12A,DGAT2,MRPS24,LIMCH1,RFXANK,EDG4,HMG20B,ZNF76,NTHL1,WDR18,SLK,ZMYND12,ATG2B,ATP11A,RORA,MAP4K4,WBSCR22,EVC,MCM2,MRPS34,ZNF532,CELSR1,FOSL2,UNG,SYNJ2,ITCH,KIF22,SMARCA2,COL5A3,AP4E1,STK17B,PDS5B,SLC27A5,ZNF264…
5.85e-16	2512	1583	283	0.179	0.113	TF:M02069_0	tf	3	Factor: Erm; motif: ACCGGAAGTN; match class: 0	1	LOC81691,RALA,CDKL5,SLC6A13,APBA3,NR1H3,FAM136A,PNKP,PHF23,ATP11B,TAF11,NTHL1,ZMYND12,EVC,MRPS34,TSG101,TM9SF3,UBE2T,SLC35C2,ZCCHC6,ZNF264,MGST2,PDRG1,GNPTG,TNRC6A,SPAG7,DPYSL2,AAAS,OCEL1,TIMM13,POLRMT,POLR2F,PACSIN2,PSMC6,AHSA1,ACOT8,RBBP7,MAGED2,QPRT,CNTD2,ZNF175,BCAT2,TMEM147,SSBP1,CHCHD2,BUD31,NUDT1,ZNHIT1,BAG1,TNKS2,SHOC2,PFN1,RNF167,SLC25A11,B9D1,MRPL27,NOLA1,OGFOD2,MRPL51,SPSB2,PTPN6,CUTA,…
7.64e-16	886	1583	134	0.085	0.151	TF:M03983_1	tf	141	Factor: ETV5; motif: NCCGGAWGYN; match class: 1	2	LOC81691,APBA3,PNKP,PHF23,RFXANK,NTHL1,ZMYND12,MRPS34,TSG101,TM9SF3,MGST2,NUP50,TIMM13,RASSF7,PSMC6,MLYCD,STX10,COPE,DDX49,CHCHD2,BUD31,NUDT1,ZNHIT1,PFN1,RNF167,SLC25A11,MRPL27,OGFOD2,MRPL51,PTPN6,PRKAB1,CUTA,UNC50,STK16,SCAMP3,EBNA1BP2,TCP11,ITPA,PRDX5,EMG1,CPSF3L,PPCS,LRRC61,FBXL12,PKMYT1,STYXL1,NSUN5,PPAN,GINS2,FBXW9,VPS13B,DPH2,WDR74,TIMM10,C1ORF57,EIF4E2,COX5B,DDX56,PPIL1,COX17,SEC31A,C14ORF…
8.31e-16	3536	1583	367	0.232	0.104	TF:M03981_0	tf	17	Factor: ETV3; motif: ACCGGAAGTN; match class: 0	1	LOC81691,RALA,CDKL5,SLC6A13,APBA3,CNTN1,MARCO,HGF,NR1H3,ASTE1,FAM136A,PNKP,PHF23,ATP11B,TAF11,NTHL1,ZMYND12,EVC,MRPS34,TSG101,TM9SF3,UBE2T,SLC35C2,ZCCHC6,ZNF264,MGST2,PDRG1,GNPTG,TNRC6A,SPAG7,DPYSL2,AAAS,OCEL1,TIMM13,POLRMT,RASSF7,POLR2F,PACSIN2,FKBP3,PSMC6,AHSA1,ACOT8,RBBP7,MAGED2,MLYCD,QPRT,CNTD2,ZNF175,BCAT2,TMEM147,SSBP1,CHCHD2,BUD31,NUDT1,ZNHIT1,BAG1,SETX,TNKS2,ARHGAP21,SHOC2,PFN1,RNF167,SLC…
1.1e-15	14297	1583	1125	0.711	0.079	TF:M07039_0	tf	260	Factor: ETF; motif: CCCCGCCCCYN; match class: 0	1	BAD,TMEM176A,ARF5,NDUFAB1,SLC22A16,POLR2J,MYCBP2,C19ORF60,RALA,FARP2,CCDC124,CDKL5,SPAG9,SS18L2,ST3GAL1,UQCRC1,RABGAP1,CNTN1,MARCO,GLRX2,DEF6,SH2D2A,TSSC1,FAM136A,VCL,TLL1,TRIO,VCAN,RAI14,PNKP,PHF23,CTNNA1,VPS13D,ELN,LIMA1,HERPUD1,CYBA,FSTL4,USE1,RC3H2,ATP11B,SPAG4,DGAT2,MRPS24,ADCK1,LIMCH1,RFXANK,EDG4,HMG20B,TAF11,ZNF76,NTHL1,ATG2B,ARFGEF1,MYO9A,KLF6,NAV3,ATP11A,RORA,SLC44A1,POLB,NDST1,RPS6KA2,W…
1.26e-15	14333	1583	1127	0.712	0.079	TF:M04863_1	tf	246	Factor: TF3C-beta; motif: CCNGGAGGGCTTCCTGGAGGAG; match class: 1	2	BAD,TMEM176A,ARF5,SLC22A16,MYCBP2,C19ORF60,RALA,FARP2,CCDC124,CDKL5,SPAG9,ST3GAL1,ETV7,UQCRC1,SLC6A13,APBA3,RABGAP1,POLA2,CNTN1,GLRX2,DEF6,EHD2,NR1H3,SH2D2A,TSSC1,ASTE1,VCL,METTL1,TRIO,VCAN,RAI14,PNKP,PHF23,TDP1,CTNNA1,VPS13D,ELN,RAD51,CYBA,FSTL4,USE1,MRPL43,RC3H2,DGAT2,MRPS24,ADCK1,LIMCH1,EDG4,HMG20B,ZNF76,WDR18,SLK,ZMYND12,ATG2B,ARFGEF1,KLF6,NAV3,ATP11A,RORA,CECR5,SLC44A1,NDST1,MAP4K4,RPS6KA2,T…
1.64e-15	19230	1583	1417	0.895	0.074	TF:M04710_1	tf	119	Factor: CHD2; motif: TCTCGCGAG; match class: 1	2	BAD,TMEM176A,ARF5,NDUFAB1,SLC22A16,POLR2J,LOC81691,CIAPIN1,MYCBP2,ITGA2B,C19ORF60,RALA,FARP2,CCDC124,CDKL5,ADAM22,SPAG9,SS18L2,ST3GAL1,ETV7,UQCRC1,APBA3,MKS1,RABGAP1,POLA2,IGF1,MARCO,HGF,AKAP11,GLRX2,DEF6,EHD2,NR1H3,SH2D2A,TSSC1,ASTE1,FAM136A,VCL,METTL1,TLL1,TRIO,VCAN,RAI14,PNKP,PHF23,TDP1,CTNNA1,VPS13D,KITLG,ELN,LIMA1,RAD51,CYBA,FSTL4,MRTO4,USE1,RC3H2,ATP11B,PPP1R12A,YIPF1,SPAG4,DGAT2,MRPS24,ADC…
1.66e-15	6111	1559	656	0.421	0.107	GO:0071840	BP	43	cellular component organization or biogenesis	2	BAD,CIAPIN1,ITGA2B,RALA,FARP2,CDKL5,SPAG9,MKS1,POLA2,IGF1,CNTN1,HGF,EHD2,NR1H3,VCL,TLL1,TRIO,VCAN,PNKP,PHF23,CTNNA1,KITLG,ELN,LIMA1,RAD51,CYBA,FSTL4,MRTO4,MRPL43,ATP11B,PPP1R12A,YIPF1,SPAG4,MRPS24,LIMCH1,HMG20B,TAF11,NTHL1,ATG2B,ARFGEF1,ATP11A,MAP4K4,RPS6KA2,WBSCR22,TRIP13,HSD17B10,MCM2,FRY,PICALM,MRPS34,TSG101,BCS1L,SEMA3C,CELSR1,EXOSC7,ICAM3,EXOSC5,ITCH,KIF22,SMARCA2,COL5A3,AP4E1,C1QTNF3,MRPL22…
2.33e-15	5397	1583	510	0.322	0.094	TF:M02068_0	tf	137	Factor: etv3; motif: ACCGGAAGYN; match class: 0	1	LOC81691,RALA,CDKL5,ADAM22,SPAG9,ETV7,APBA3,CNTN1,NR1H3,ASTE1,FAM136A,VCAN,PNKP,PHF23,CYBA,USE1,MRPL43,ATP11B,RFXANK,TAF11,NTHL1,ZMYND12,ATG2B,TRIP13,EVC,MRPS34,TSG101,CELSR1,FOSL2,TM9SF3,UBE2T,SYNJ2,SLC35C2,ZCCHC6,SEH1L,MGST2,MRPL28,PDRG1,P2RX7,YPEL3,MRPS33,GNPTG,TNRC6A,SPAG7,DPYSL2,NUP50,AAAS,TIMM13,POLRMT,RASSF7,POLR2F,PACSIN2,TNRC6B,FKBP3,PSMC6,GSTZ1,AHSA1,C20ORF24,ACOT8,RBBP7,EEA1,PIN4,MAGED…
2.41e-15	8941	1583	767	0.485	0.086	TF:M02056_0	tf	73	Factor: ELF4; motif: NCCGGAARTN; match class: 0	1	BAD,LOC81691,CIAPIN1,MYCBP2,RALA,FARP2,CCDC124,CDKL5,SPAG9,SS18L2,ST3GAL1,ETV7,SLC6A13,APBA3,MKS1,IGF1,CNTN1,MARCO,HGF,GLRX2,DEF6,NR1H3,SH2D2A,TSSC1,ASTE1,FAM136A,TLL1,TRIO,VCAN,PNKP,PHF23,TDP1,KITLG,CYBA,USE1,MRPL43,ATP11B,PPP1R12A,MRPS24,EDG4,HMG20B,TAF11,NTHL1,WDR18,NDUFB4,ZMYND12,ZNRD1,ATG2B,NAV3,CECR5,MAP4K4,RPS6KA2,WBSCR22,TRIP13,AFF4,EVC,FRY,MRPS34,TSG101,FOSL2,ICAM3,TM9SF3,UBE2T,EXOSC5,IT…
2.53e-15	7047	1583	632	0.399	0.09	TF:M07409_0	tf	136	Factor: BTEB2; motif: GCCCCRCCCH; match class: 0	1	BAD,TMEM176A,ARF5,SLC22A16,RALA,CCDC124,CDKL5,SPAG9,RABGAP1,GLRX2,DEF6,NR1H3,SH2D2A,TRIO,VCAN,RAI14,PNKP,PHF23,CTNNA1,LIMA1,CYBA,USE1,ATP11B,SPAG4,MRPS24,ADCK1,EDG4,HMG20B,TAF11,ZNF76,ATG2B,MYO9A,POLB,NDST1,MAP4K4,WBSCR22,EVC,PICALM,MRPS34,BCS1L,SEMA3C,CELSR1,FOSL2,UNG,TM9SF3,UBE2T,KIF22,SLC35C2,SMARCA2,COL5A3,STK17B,JMJD4,ZCCHC6,PDS5B,STARD7,AGBL5,SEH1L,RAD54L,MRPL28,NID2,PDRG1,DOCK9,TESC,ERP29,…
2.64e-15	6457	1559	685	0.439	0.106	GO:0034641	BP	43	cellular nitrogen compound metabolic process	4	BAD,NDUFAB1,POLR2J,LOC81691,MYCBP2,ST3GAL1,ETV7,UQCRC1,POLA2,IGF1,HGF,GLRX2,NR1H3,ASTE1,METTL1,PNKP,TDP1,KITLG,RAD51,MRPL43,PPP1R12A,MRPS24,RFXANK,HMG20B,TAF11,ZNF76,NTHL1,NDUFB4,ZNRD1,KLF6,RORA,SLC44A1,POLB,WBSCR22,TRIP13,AFF4,HSD17B10,MCM2,PICALM,MRPS34,TSG101,ZNF532,FOSL2,EXOSC7,UNG,UBE2T,SNRPA,EXOSC5,ITCH,KIF22,SMARCA2,MRPL22,ZCCHC6,ZNF264,GSTP1,ATRX,SEH1L,MGST2,RAD54L,MRPL28,PPP1R15A,C14ORF1…
3.91e-15	12169	1583	985	0.622	0.081	TF:M05444_0	tf	133	Factor: CPBP; motif: NGGGCGG; match class: 0	1	BAD,TMEM176A,ARF5,LOC81691,CIAPIN1,MYCBP2,C19ORF60,FARP2,CDKL5,ADAM22,SPAG9,SS18L2,UQCRC1,APBA3,RABGAP1,POLA2,CNTN1,AKAP11,GLRX2,EHD2,NR1H3,SH2D2A,TSSC1,FAM136A,VCL,METTL1,TRIO,VCAN,RAI14,PHF23,TDP1,CTNNA1,KITLG,ELN,LIMA1,HERPUD1,RAD51,CYBA,FSTL4,USE1,MRPL43,RC3H2,PPP1R12A,YIPF1,SPAG4,MRPS24,ADCK1,LIMCH1,RFXANK,EDG4,HMG20B,ZNF76,NTHL1,WDR18,ZMYND12,ATG2B,ARFGEF1,MYO9A,KLF6,NAV3,ATP11A,RORA,SLC44A…
3.91e-15	12169	1583	985	0.622	0.081	TF:M05332_0	tf	63	Factor: Sp2; motif: WGGGCGG; match class: 0	1	BAD,TMEM176A,ARF5,LOC81691,CIAPIN1,MYCBP2,C19ORF60,FARP2,CDKL5,ADAM22,SPAG9,SS18L2,UQCRC1,APBA3,RABGAP1,POLA2,CNTN1,AKAP11,GLRX2,EHD2,NR1H3,SH2D2A,TSSC1,FAM136A,VCL,METTL1,TRIO,VCAN,RAI14,PHF23,TDP1,CTNNA1,KITLG,ELN,LIMA1,HERPUD1,RAD51,CYBA,FSTL4,USE1,MRPL43,RC3H2,PPP1R12A,YIPF1,SPAG4,MRPS24,ADCK1,LIMCH1,RFXANK,EDG4,HMG20B,ZNF76,NTHL1,WDR18,ZMYND12,ATG2B,ARFGEF1,MYO9A,KLF6,NAV3,ATP11A,RORA,SLC44A…
3.91e-15	12169	1583	985	0.622	0.081	TF:M05361_0	tf	36	Factor: Sp6; motif: WGGGCGG; match class: 0	1	BAD,TMEM176A,ARF5,LOC81691,CIAPIN1,MYCBP2,C19ORF60,FARP2,CDKL5,ADAM22,SPAG9,SS18L2,UQCRC1,APBA3,RABGAP1,POLA2,CNTN1,AKAP11,GLRX2,EHD2,NR1H3,SH2D2A,TSSC1,FAM136A,VCL,METTL1,TRIO,VCAN,RAI14,PHF23,TDP1,CTNNA1,KITLG,ELN,LIMA1,HERPUD1,RAD51,CYBA,FSTL4,USE1,MRPL43,RC3H2,PPP1R12A,YIPF1,SPAG4,MRPS24,ADCK1,LIMCH1,RFXANK,EDG4,HMG20B,ZNF76,NTHL1,WDR18,ZMYND12,ATG2B,ARFGEF1,MYO9A,KLF6,NAV3,ATP11A,RORA,SLC44A…
4.15e-15	691	1583	112	0.071	0.162	TF:M01078_1	tf	72	Factor: c-Ets-1; motif: NNNRCCGGAWRYNNNN; match class: 1	2	LOC81691,APBA3,FAM136A,PNKP,PHF23,NTHL1,ZMYND12,MRPS34,PSME1,TIMM13,RASSF7,CCDC22,MLYCD,STX10,BUD31,NUDT1,ZNHIT1,PFN1,RNF167,SLC25A11,MRPL27,OGFOD2,MRPL51,PRKAB1,CUTA,UNC50,STK16,ADPRHL2,SNRPB,PRDX5,CPSF3L,PPCS,FBXL12,WDR24,RNF6,STYXL1,NSUN5,YIPF2,PPAN,FBXW9,VPS13B,DPH2,WDR74,TIMM10,C1ORF57,EIF4E2,COX5B,DDX56,CD72,PPIL1,MTCH1,SEC31A,RHOT2,ANAPC11,C19ORF52,ZNF593,TPRKB,C9ORF142,PPP4C,PSMG3,C21ORF5…
6.15e-15	2041	1583	239	0.151	0.117	TF:M02074_1	tf	163	Factor: GABPalpha; motif: RCCGGAWRYN; match class: 1	2	LOC81691,ST3GAL1,APBA3,TSSC1,PNKP,USE1,MRPL43,NTHL1,ZMYND12,ATG2B,WBSCR22,AFF4,MRPS34,TSG101,FOSL2,SLC35C2,ZCCHC6,MGST2,YPEL3,SPAG7,CCDC80,NUP50,OCEL1,TIMM13,TELO2,MLYCD,NARFL,STK3,STX10,SNAPC2,COPE,DDX49,HPN,CHCHD2,BUD31,NUDT1,AP1S1,ZNHIT1,EXOSC3,PFN1,RNF167,SLC25A11,C1QBP,B9D1,MRPL27,MDK,OGFOD2,MRPL51,PTPN6,PRKAB1,BYSL,SELK,EEF1B2,EIF2B4,UNC50,STK16,MRPS15,EBNA1BP2,FKBP15,COQ6,PPP1R3C,ENOX1,EGR…
1.03e-14	9780	1583	822	0.519	0.084	TF:M03893_0	tf	283	Factor: WT1; motif: GNGGGGGCGGGG; match class: 0	1	BAD,ARF5,POLR2J,C19ORF60,RALA,FARP2,CDKL5,ADAM22,SPAG9,ST3GAL1,RABGAP1,CNTN1,AKAP11,DEF6,FAM136A,VCL,TRIO,VCAN,PNKP,PHF23,CTNNA1,ELN,CYBA,USE1,RC3H2,ATP11B,SPAG4,MRPS24,ADCK1,LIMCH1,RFXANK,EDG4,HMG20B,TAF11,ZNF76,ATG2B,ARFGEF1,MYO9A,KLF6,NAV3,ATP11A,RORA,SLC44A1,POLB,NDST1,MAP4K4,RPS6KA2,WBSCR22,AFF4,HSD17B10,PICALM,MRPS34,ZNF532,SEMA3C,CELSR1,FOSL2,UNG,TM9SF3,UBE2T,KIF22,SLC35C2,SMARCA2,STK17B,J…
1.24e-14	6763	1559	708	0.454	0.105	GO:0006807	BP	43	nitrogen compound metabolic process	3	BAD,NDUFAB1,POLR2J,LOC81691,MYCBP2,ST3GAL1,ETV7,UQCRC1,POLA2,IGF1,HGF,GLRX2,NR1H3,ASTE1,METTL1,VCAN,PNKP,TDP1,KITLG,RAD51,MRPL43,PPP1R12A,MRPS24,RFXANK,HMG20B,TAF11,ZNF76,NTHL1,NDUFB4,ZNRD1,KLF6,RORA,SLC44A1,POLB,NDST1,WBSCR22,TRIP13,AFF4,HSD17B10,MCM2,PICALM,MRPS34,TSG101,ZNF532,FOSL2,EXOSC7,UNG,UBE2T,SNRPA,EXOSC5,ITCH,KIF22,SMARCA2,MRPL22,ZCCHC6,ZNF264,GSTP1,ATRX,SEH1L,MGST2,RAD54L,MRPL28,PPP1R…
1.24e-14	3532	1583	362	0.229	0.102	TF:M02061_0	tf	82	Factor: ERF; motif: ACCGGAARYN; match class: 0	1	LOC81691,CDKL5,SPAG9,ETV7,APBA3,CNTN1,MARCO,HGF,NR1H3,TSSC1,ASTE1,FAM136A,PNKP,PHF23,USE1,MRPL43,ATP11B,RFXANK,NTHL1,ZMYND12,ZNRD1,EVC,MRPS34,TSG101,FOSL2,TM9SF3,UBE2T,SLC35C2,SMARCA2,ZCCHC6,MGST2,MRPL28,GNPTG,TNRC6A,SPAG7,DPYSL2,NUP50,AAAS,TIMM13,POLRMT,RASSF7,PACSIN2,FKBP3,AHSA1,ACOT8,RBBP7,PIN4,MAGED2,ACD,PARD6A,UBE2I,QPRT,AP3B2,BNIP3L,STX10,ZNF175,TMEM147,SSBP1,CHCHD2,BUD31,NUDT1,ZNHIT1,BAG1,…
1.61e-14	1019	1583	144	0.091	0.141	TF:M02068_1	tf	137	Factor: etv3; motif: ACCGGAAGYN; match class: 1	2	LOC81691,ADAM22,APBA3,PHF23,NTHL1,ZMYND12,MRPS34,TSG101,TM9SF3,SEH1L,MGST2,DPYSL2,NUP50,TIMM13,PSMC6,BCKDK,STX10,COPE,DDX49,CHCHD2,BUD31,NUDT1,ZNHIT1,BAG1,EXOSC3,SHOC2,PFN1,RNF167,SLC25A11,MRPL27,TMEM109,OGFOD2,MRPL51,PTPN6,PRKAB1,CUTA,UNC50,CACYBP,SCAMP3,EBNA1BP2,EIF2B2,SERP1,C6ORF130,TCP11,SNRPD2,ITPA,MRPS26,PRDX5,EMG1,PPCS,LRRC61,FBXL12,PKMYT1,STYXL1,PPAN,FBXW9,VPS13B,DPH2,KIDINS220,TIMM10,C1O…
3.61e-14	2624	1583	286	0.181	0.109	TF:M02056_1	tf	73	Factor: ELF4; motif: NCCGGAARTN; match class: 1	2	BAD,LOC81691,SPAG9,ST3GAL1,APBA3,MKS1,TSSC1,PNKP,PHF23,USE1,NTHL1,WDR18,ZMYND12,ZNRD1,ATG2B,WBSCR22,TRIP13,AFF4,TSG101,FOSL2,TM9SF3,SLC35C2,MRPL22,ZCCHC6,GNPTG,SPAG7,CCDC80,HECTD1,OCEL1,TIMM13,RASSF7,FKBP3,AHSA1,TELO2,SNAPC2,CCDC94,CHCHD2,BUD31,NUDT1,AP1S1,ZNHIT1,EXOSC3,PFN1,RNF167,SLC25A11,C1QBP,MED31,MRPL27,NOLA1,FOXRED1,MDK,MRPL51,SPSB2,PTPN6,PRKAB1,HDDC2,CUTA,COX7A2,DGUOK,EIF2B4,UNC50,MRPS15,…
4.32e-14	12599	1583	1008	0.637	0.08	TF:M05499_0	tf	168	Factor: LKLF; motif: NGGGCGG; match class: 0	1	BAD,TMEM176A,ARF5,SLC22A16,MYCBP2,ITGA2B,C19ORF60,RALA,FARP2,CCDC124,ADAM22,SPAG9,ST3GAL1,UQCRC1,APBA3,MKS1,POLA2,CNTN1,GLRX2,EHD2,NR1H3,TSSC1,ASTE1,FAM136A,VCL,TLL1,TRIO,VCAN,RAI14,PNKP,PHF23,TDP1,CTNNA1,VPS13D,LIMA1,HERPUD1,RAD51,CYBA,FSTL4,ATP11B,YIPF1,SPAG4,DGAT2,ADCK1,RFXANK,EDG4,HMG20B,TAF11,ZMYND12,ATG2B,MYO9A,KLF6,EVI5,NAV3,ATP11A,RORA,CECR5,POLB,WBSCR22,TRIP13,AFF4,EVC,MCM2,FRY,PICALM,MR…
4.32e-14	12599	1583	1008	0.637	0.08	TF:M05386_0	tf	13	Factor: KLF17; motif: NGGGCGG; match class: 0	1	BAD,TMEM176A,ARF5,SLC22A16,MYCBP2,ITGA2B,C19ORF60,RALA,FARP2,CCDC124,ADAM22,SPAG9,ST3GAL1,UQCRC1,APBA3,MKS1,POLA2,CNTN1,GLRX2,EHD2,NR1H3,TSSC1,ASTE1,FAM136A,VCL,TLL1,TRIO,VCAN,RAI14,PNKP,PHF23,TDP1,CTNNA1,VPS13D,LIMA1,HERPUD1,RAD51,CYBA,FSTL4,ATP11B,YIPF1,SPAG4,DGAT2,ADCK1,RFXANK,EDG4,HMG20B,TAF11,ZMYND12,ATG2B,MYO9A,KLF6,EVI5,NAV3,ATP11A,RORA,CECR5,POLB,WBSCR22,TRIP13,AFF4,EVC,MCM2,FRY,PICALM,MR…
4.4e-14	2568	1583	281	0.178	0.109	TF:M01752_0	tf	71	Factor: ERG; motif: ACCGGAART; match class: 0	1	LOC81691,CDKL5,APBA3,MARCO,HGF,NR1H3,FAM136A,PNKP,PHF23,MRPL43,ATP11B,RFXANK,NTHL1,ZMYND12,EVC,MRPS34,TM9SF3,UBE2T,SLC35C2,ZCCHC6,MGST2,MRPL28,GNPTG,TNRC6A,SPAG7,DPYSL2,NUP50,TIMM13,POLRMT,RASSF7,PACSIN2,AHSA1,ACOT8,RBBP7,MAGED2,ACD,PARD6A,UBE2I,QPRT,AP3B2,STX10,ZNF175,TMEM147,SSBP1,CHCHD2,BUD31,NUDT1,ZNHIT1,BAG1,TNKS2,RNF167,SLC25A11,B9D1,MRPL27,AIP,PSMD9,OGFOD2,MRPL51,PTPN6,PRKAB1,CUTA,EEF1B2,E…
4.44e-14	6011	1583	550	0.347	0.091	TF:M00032_1	tf	109	Factor: c-Ets-1(p54); motif: NCMGGAWGYN; match class: 1	2	NDUFAB1,POLR2J,LOC81691,ITGA2B,C19ORF60,RALA,APBA3,MARCO,DEF6,SH2D2A,TSSC1,FAM136A,VCAN,PNKP,PHF23,TDP1,HERPUD1,RAD51,CYBA,RC3H2,ATP11B,ADCK1,LIMCH1,RFXANK,TAF11,NTHL1,WDR18,NDUFB4,ZMYND12,NAV3,ATP11A,RORA,SLC44A1,TRIP13,AFF4,EVC,MCM2,MRPS34,TSG101,CELSR1,UNG,SNRPA,ITCH,KIF22,SLC35C2,ZCCHC6,ZNF264,SSH1,AGBL5,MGST2,MRPL28,TESC,YPEL3,PSME1,NUP50,ABL1,OCEL1,BCL7C,TIMM13,CDC34,POLRMT,RASSF7,DDX17,PAC…
4.97e-14	17994	1583	1342	0.848	0.075	TF:M00378_1	tf	227	Factor: Pax-4; motif: NNNNNYCACCCB; match class: 1	2	BAD,TMEM176A,ARF5,NDUFAB1,SLC22A16,ACSM3,LOC81691,MYCBP2,ITGA2B,C19ORF60,RALA,FARP2,CCDC124,CDKL5,ADAM22,SPAG9,SS18L2,ST3GAL1,UQCRC1,SLC6A13,APBA3,RABGAP1,POLA2,IGF1,CNTN1,MARCO,AKAP11,DEF6,EHD2,NR1H3,SH2D2A,TSSC1,FAM136A,VCL,METTL1,TLL1,TRIO,VCAN,RAI14,PNKP,PHF23,CTNNA1,VPS13D,ELN,HERPUD1,RAD51,CYBA,MRTO4,USE1,MRPL43,RC3H2,ATP11B,PPP1R12A,SPAG4,DGAT2,MRPS24,ADCK1,LIMCH1,RFXANK,EDG4,HMG20B,TAF11,…
1.01e-13	2234	1559	290	0.186	0.13	GO:1901564	BP	43	organonitrogen compound metabolic process	4	BAD,NDUFAB1,ST3GAL1,UQCRC1,IGF1,HGF,GLRX2,VCAN,MRPL43,MRPS24,NTHL1,NDUFB4,RORA,SLC44A1,NDST1,HSD17B10,PICALM,MRPS34,UNG,MRPL22,GSTP1,MGST2,MRPL28,PPP1R15A,P2RX7,MRPS33,NDUFB2,TNRC6A,PSME1,MRPS18A,PCSK5,NDUFB7,GCAT,TSPO,TNRC6B,EP300,CERK,PSMC6,PSMA3,GSTZ1,PSMB5,PSMA6,PSME2,PSMA7,MLYCD,MPG,NME4,QPRT,BCKDK,MRPL4,BCAT2,GCDH,RPL18A,HPN,NUDT1,JTV1,PSMA2,SEC61B,OGN,GALK1,SLC25A11,C1QBP,MRPL27,NDUFC1,UCP…
1.62e-13	212	1559	58	0.037	0.274	GO:0006414	BP	43	translational elongation	6	MRPL43,MRPS24,MRPS34,MRPL22,MRPL28,MRPS33,MRPS18A,MRPL4,RPL18A,MRPL27,MRPL51,MRPL2,EEF1B2,MRPL37,MRPS15,TSFM,RPS10,MRPS26,MRPL34,C12ORF65,EEFSEC,MRPL44,VARS2,MRPL9,MRPL49,FAU,MRPL39,MRPL17,MRPL55,MRPL16,MRPL36,TCEA2,RPS21,RPS7,GTPBP2,CHCHD1,MRPL52,MRPL11,MRPS22,MRPL48,AURKAIP1,TUFM,PSTK,MRPL14,MRPS23,MRPS11,MRPL54,YRDC,MRPL38,VARS,MRPL53,MRPL23,RPS18,MRPS17,MRPL20,MRPS6,MRPL46,MRPL12
2.2e-13	9171	1583	773	0.488	0.084	TF:M07039_1	tf	260	Factor: ETF; motif: CCCCGCCCCYN; match class: 1	2	BAD,TMEM176A,ARF5,SLC22A16,POLR2J,RALA,CCDC124,CDKL5,SPAG9,ST3GAL1,RABGAP1,CNTN1,DEF6,VCL,TLL1,TRIO,VCAN,RAI14,PNKP,PHF23,CTNNA1,VPS13D,ELN,LIMA1,CYBA,USE1,ATP11B,SPAG4,DGAT2,MRPS24,LIMCH1,EDG4,HMG20B,ZNF76,ATG2B,ARFGEF1,MYO9A,KLF6,NAV3,RORA,POLB,NDST1,RPS6KA2,WBSCR22,AFF4,EVC,PICALM,MRPS34,ZNF532,CELSR1,FOSL2,UNG,UBE2T,SNRPA,KIF22,SLC35C2,SMARCA2,COL5A3,STK17B,JMJD4,PDS5B,SLC27A5,STARD7,SSH1,GST…
2.81e-13	11319	1583	919	0.581	0.081	TF:M07354_0	tf	294	Factor: Egr-1; motif: GCGGGGGCGG; match class: 0	1	BAD,TMEM176A,ARF5,POLR2J,LOC81691,CIAPIN1,MYCBP2,C19ORF60,FARP2,CCDC124,CDKL5,ADAM22,SPAG9,SS18L2,ST3GAL1,APBA3,RABGAP1,HGF,AKAP11,DEF6,FAM136A,VCL,TRIO,VCAN,RAI14,PNKP,PHF23,CTNNA1,ELN,LIMA1,HERPUD1,RAD51,MRTO4,USE1,RC3H2,ATP11B,PPP1R12A,YIPF1,SPAG4,DGAT2,MRPS24,LIMCH1,RFXANK,EDG4,HMG20B,TAF11,ZNF76,SLK,ATG2B,MYO9A,KLF6,NAV3,ATP11A,RORA,NDST1,MAP4K4,RPS6KA2,WBSCR22,TRIP13,AFF4,HSD17B10,EVC,PICAL…
3.71e-13	22056	1583	1551	0.98	0.07	TF:M01240_0	tf	78	Factor: BEN; motif: CAGCGRNV; match class: 0	1	BAD,TMEM176A,ARF5,NDUFAB1,SLC22A16,POLR2J,ACSM3,LOC81691,CIAPIN1,MYCBP2,C19ORF60,RALA,FARP2,CCDC124,CDKL5,ADAM22,SPAG9,SS18L2,ST3GAL1,ETV7,UQCRC1,SLC6A13,APBA3,MKS1,RABGAP1,POLA2,IGF1,CNTN1,MARCO,AKAP11,GLRX2,DEF6,EHD2,NR1H3,SH2D2A,TSSC1,ASTE1,FAM136A,VCL,METTL1,TLL1,TRIO,VCAN,RAI14,PNKP,PHF23,TDP1,CTNNA1,VPS13D,KITLG,ELN,LIMA1,HERPUD1,RAD51,CYBA,FSTL4,MRTO4,USE1,MRPL43,RC3H2,ATP11B,PPP1R12A,YIPF…
5.29e-13	19083	1583	1400	0.884	0.073	TF:M04863_0	tf	246	Factor: TF3C-beta; motif: CCNGGAGGGCTTCCTGGAGGAG; match class: 0	1	BAD,TMEM176A,ARF5,NDUFAB1,SLC22A16,POLR2J,ACSM3,MYCBP2,C19ORF60,RALA,FARP2,CCDC124,CDKL5,ADAM22,SPAG9,SS18L2,ST3GAL1,ETV7,UQCRC1,SLC6A13,APBA3,MKS1,RABGAP1,POLA2,CNTN1,MARCO,HGF,AKAP11,GLRX2,DEF6,EHD2,NR1H3,SH2D2A,TSSC1,ASTE1,VCL,METTL1,TRIO,VCAN,RAI14,PNKP,PHF23,TDP1,CTNNA1,VPS13D,ELN,RAD51,CYBA,FSTL4,MRTO4,USE1,MRPL43,RC3H2,ATP11B,PPP1R12A,YIPF1,SPAG4,DGAT2,MRPS24,ADCK1,LIMCH1,RFXANK,EDG4,HMG20…
5.55e-13	22362	1583	1563	0.987	0.07	TF:M04934_1	tf	194	Factor: TR4; motif: ACCCCGS; match class: 1	2	BAD,TMEM176A,ARF5,NDUFAB1,SLC22A16,POLR2J,ACSM3,LOC81691,CIAPIN1,MYCBP2,ITGA2B,C19ORF60,RALA,FARP2,CCDC124,CDKL5,ADAM22,SPAG9,SS18L2,ST3GAL1,ETV7,UQCRC1,SLC6A13,APBA3,MKS1,RABGAP1,POLA2,IGF1,CNTN1,MARCO,HGF,AKAP11,GLRX2,DEF6,EHD2,NR1H3,SH2D2A,TSSC1,ASTE1,FAM136A,VCL,METTL1,TLL1,TRIO,VCAN,RAI14,PNKP,PHF23,TDP1,CTNNA1,VPS13D,KITLG,ELN,LIMA1,HERPUD1,RAD51,CYBA,FSTL4,MRTO4,USE1,MRPL43,RC3H2,ATP11B,PP…
5.57e-13	1470	1583	182	0.115	0.124	TF:M02059_0	tf	93	Factor: ELK-1; motif: ACCGGAAGTN; match class: 0	1	LOC81691,CDKL5,NR1H3,FAM136A,PNKP,PHF23,ATP11B,NTHL1,ZMYND12,EVC,MRPS34,TM9SF3,UBE2T,SLC35C2,ZCCHC6,MGST2,GNPTG,TNRC6A,SPAG7,POLRMT,PACSIN2,AHSA1,ACOT8,MAGED2,QPRT,ZNF175,TMEM147,SSBP1,BUD31,NUDT1,ZNHIT1,BAG1,TNKS2,RNF167,SLC25A11,B9D1,MRPL27,OGFOD2,MRPL51,PTPN6,CUTA,EEF1B2,EIF2B4,PCGF1,UNC50,ADPRHL2,MRPS15,EBNA1BP2,PPP1R3C,SERP1,ZC3H13,PFDN5,C6ORF130,TBCC,KLHDC3,MEA1,SNRPB,ITPA,PRDX5,EMG1,CPSF3L…
6.85e-13	8850	1583	748	0.473	0.085	TF:M00695_1	tf	80	Factor: ETF; motif: GVGGMGG; match class: 1	2	TMEM176A,ARF5,SLC22A16,POLR2J,CIAPIN1,MYCBP2,C19ORF60,RALA,CDKL5,ST3GAL1,RABGAP1,AKAP11,GLRX2,TLL1,TRIO,RAI14,PHF23,CTNNA1,VPS13D,HERPUD1,FSTL4,MRTO4,ATP11B,PPP1R12A,DGAT2,LIMCH1,EDG4,TAF11,WDR18,SLK,ZMYND12,ATG2B,ARFGEF1,MYO9A,NAV3,ATP11A,RORA,SLC44A1,NDST1,MAP4K4,RPS6KA2,WBSCR22,TRIP13,AFF4,EVC,FRY,MRPS34,ZNF532,CELSR1,FOSL2,EXOSC7,UNG,TM9SF3,SYNJ2,ITCH,MOXD1,SLC35C2,SMARCA2,AP4E1,STK17B,JMJD4,…
7.1e-13	750	1583	113	0.071	0.151	TF:M02063_1	tf	195	Factor: c-ets-1; motif: ACCGGAWGTN; match class: 1	2	LOC81691,APBA3,PNKP,PHF23,NTHL1,ZMYND12,TSG101,TM9SF3,AAAS,RASSF7,PSMC6,STX10,CHCHD2,BUD31,NUDT1,ZNHIT1,PFN1,RNF167,SLC25A11,MRPL27,OGFOD2,MRPL51,PRKAB1,CUTA,UNC50,STK16,SCAMP3,EBNA1BP2,EIF2B2,SNRPB,PRDX5,EMG1,CPSF3L,PPCS,FBXL12,STYXL1,NSUN5,FBXW9,VPS13B,DPH2,WDR74,KIDINS220,TIMM10,C1ORF57,EIF4E2,COX5B,DDX56,PPIL1,COX17,UBL7,SEC31A,RHOT2,ANAPC11,ZNF593,TPRKB,C9ORF142,PSMG3,C21ORF59,U2AF1L4,SCNM1,…
8.43e-13	9072	1583	763	0.482	0.084	TF:M00933_1	tf	87	Factor: Sp1; motif: CCCCGCCCCN; match class: 1	2	BAD,TMEM176A,SLC22A16,POLR2J,RALA,CCDC124,CDKL5,SPAG9,ST3GAL1,UQCRC1,RABGAP1,CNTN1,DEF6,TSSC1,VCL,TLL1,TRIO,VCAN,RAI14,PNKP,PHF23,CTNNA1,VPS13D,ELN,LIMA1,HERPUD1,CYBA,USE1,ATP11B,SPAG4,DGAT2,MRPS24,LIMCH1,EDG4,HMG20B,ZNF76,NTHL1,ATG2B,ARFGEF1,MYO9A,KLF6,NAV3,RORA,POLB,NDST1,RPS6KA2,WBSCR22,AFF4,EVC,PICALM,MRPS34,ZNF532,CELSR1,FOSL2,UNG,ITCH,KIF22,MOXD1,SLC35C2,SMARCA2,COL5A3,STK17B,JMJD4,ZCCHC6,P…
1.68e-12	10081	1583	831	0.525	0.082	TF:M00982_0	tf	234	Factor: KROX; motif: CCCGCCCCCRCCCC; match class: 0	1	BAD,ARF5,POLR2J,LOC81691,CIAPIN1,FARP2,CDKL5,ADAM22,ST3GAL1,RABGAP1,HGF,AKAP11,DEF6,FAM136A,VCL,TRIO,VCAN,RAI14,PNKP,PHF23,CTNNA1,VPS13D,ELN,LIMA1,HERPUD1,CYBA,MRTO4,USE1,MRPL43,RC3H2,ATP11B,PPP1R12A,SPAG4,DGAT2,MRPS24,RFXANK,EDG4,HMG20B,TAF11,ZNF76,ATG2B,MYO9A,KLF6,NAV3,ATP11A,RORA,NDST1,MAP4K4,RPS6KA2,WBSCR22,AFF4,HSD17B10,EVC,FRY,PICALM,MRPS34,TSG101,BCS1L,ZNF532,SEMA3C,CELSR1,FOSL2,EXOSC7,UNG…
1.78e-12	624	1583	99	0.063	0.159	TF:M01258_1	tf	91	Factor: GABP; motif: CACTTCCGGNNN; match class: 1	2	LOC81691,APBA3,PNKP,PHF23,NTHL1,ZMYND12,MRPS34,NUP50,TIMM13,PSMC6,ARMC6,NUDT1,ZNHIT1,BAG1,PFN1,MRPL27,OGFOD2,PTPN6,PRKAB1,CUTA,EBNA1BP2,PFDN5,ITPA,PRDX5,CPSF3L,PPCS,LRRC61,PKMYT1,STYXL1,GAD1,NSUN5,CRB3,PPAN,FBXW9,VPS13B,DPH2,WDR74,TIMM10,COX5B,DDX56,PPIL1,SEC31A,RHOT2,ANAPC11,CBX8,ZNF593,TPRKB,PSMG3,C21ORF59,U2AF1L4,SCNM1,APEH,PIGO,NUDT5,KIAA0355,SNRPD1,MFSD3,OTUB1,RAB24,WIBG,SCAND1,RPS21,MYEOV2,…
2.07e-12	8378	1559	832	0.534	0.099	GO:0044260	BP	43	cellular macromolecule metabolic process	4	BAD,NDUFAB1,POLR2J,MYCBP2,CDKL5,SPAG9,ST3GAL1,ETV7,POLA2,IGF1,CNTN1,HGF,GLRX2,NR1H3,ASTE1,METTL1,TRIO,VCAN,PNKP,PHF23,TDP1,KITLG,HERPUD1,RAD51,MRPL43,RC3H2,PPP1R12A,MRPS24,ADCK1,RFXANK,HMG20B,TAF11,ZNF76,NTHL1,SLK,ZNRD1,ARFGEF1,KLF6,RORA,POLB,NDST1,MAP4K4,RPS6KA2,WBSCR22,TRIP13,AFF4,HSD17B10,MCM2,FRY,PICALM,MRPS34,TSG101,ZNF532,FOSL2,EXOSC7,UNG,UBE2T,SNRPA,EXOSC5,ITCH,KIF22,SLC35C2,SMARCA2,STK17B…
2.12e-12	11975	1583	958	0.605	0.08	TF:M02114_1	tf	116	Factor: pitx2; motif: NNTAAWCCCA; match class: 1	2	ARF5,NDUFAB1,SLC22A16,POLR2J,LOC81691,CIAPIN1,ITGA2B,C19ORF60,CCDC124,CDKL5,SPAG9,SS18L2,ETV7,UQCRC1,SLC6A13,APBA3,MKS1,RABGAP1,POLA2,AKAP11,GLRX2,EHD2,NR1H3,SH2D2A,TSSC1,FAM136A,VCL,METTL1,RAI14,PNKP,CTNNA1,VPS13D,KITLG,ELN,LIMA1,HERPUD1,RAD51,MRTO4,USE1,RC3H2,ATP11B,PPP1R12A,YIPF1,SPAG4,ADCK1,LIMCH1,RFXANK,EDG4,HMG20B,TAF11,ZNF76,NTHL1,WDR18,NDUFB4,ZMYND12,ATG2B,EVI5,CECR5,POLB,NDST1,WBSCR22,AF…
2.12e-12	11975	1583	958	0.605	0.08	TF:M07056_1	tf	64	Factor: Pitx2; motif: WNTAAWCCCA; match class: 1	2	ARF5,NDUFAB1,SLC22A16,POLR2J,LOC81691,CIAPIN1,ITGA2B,C19ORF60,CCDC124,CDKL5,SPAG9,SS18L2,ETV7,UQCRC1,SLC6A13,APBA3,MKS1,RABGAP1,POLA2,AKAP11,GLRX2,EHD2,NR1H3,SH2D2A,TSSC1,FAM136A,VCL,METTL1,RAI14,PNKP,CTNNA1,VPS13D,KITLG,ELN,LIMA1,HERPUD1,RAD51,MRTO4,USE1,RC3H2,ATP11B,PPP1R12A,YIPF1,SPAG4,ADCK1,LIMCH1,RFXANK,EDG4,HMG20B,TAF11,ZNF76,NTHL1,WDR18,NDUFB4,ZMYND12,ATG2B,EVI5,CECR5,POLB,NDST1,WBSCR22,AF…
2.53e-12	13773	1583	1075	0.679	0.078	TF:M00470_0	tf	268	Factor: AP-2gamma; motif: GCCYNNGGS; match class: 0	1	BAD,TMEM176A,ARF5,POLR2J,LOC81691,CIAPIN1,MYCBP2,C19ORF60,FARP2,CCDC124,CDKL5,ADAM22,SPAG9,ST3GAL1,UQCRC1,MKS1,CNTN1,AKAP11,NR1H3,SH2D2A,TSSC1,ASTE1,FAM136A,VCL,TLL1,TRIO,VCAN,RAI14,PNKP,PHF23,TDP1,CTNNA1,VPS13D,KITLG,ELN,LIMA1,HERPUD1,RAD51,CYBA,FSTL4,MRTO4,USE1,RC3H2,ATP11B,PPP1R12A,SPAG4,DGAT2,MRPS24,ADCK1,LIMCH1,RFXANK,EDG4,HMG20B,TAF11,ZNF76,WDR18,SLK,ZNRD1,ARFGEF1,MYO9A,KLF6,EVI5,NAV3,ATP11…
2.71e-12	516	1583	87	0.055	0.169	TF:M02072_1	tf	38	Factor: Pet-1; motif: ACCGGAWRTN; match class: 1	2	LOC81691,APBA3,PNKP,ZMYND12,RASSF7,STX10,CHCHD2,BUD31,NUDT1,ZNHIT1,PFN1,RNF167,SLC25A11,MRPL27,OGFOD2,MRPL51,UNC50,STK16,EIF2B2,CHCHD5,SNRPB,PRDX5,CPSF3L,PPCS,STYXL1,NSUN5,FBXW9,VPS13B,DPH2,WDR74,TIMM10,C1ORF57,EIF4E2,COX5B,DDX56,PPIL1,UBL7,SEC31A,RHOT2,ANAPC11,ZNF593,TPRKB,C9ORF142,PSMG3,C21ORF59,TOR2A,U2AF1L4,SCNM1,APEH,CAGE1,C7ORF55,MFSD3,WIBG,FIBP,HSPC152,CKS1B,FKBP2,ZNHIT2,MRPS22,ZNF408,CCDC…
2.78e-12	10229	1559	981	0.629	0.096	GO:0044238	BP	43	primary metabolic process	3	BAD,NDUFAB1,POLR2J,ACSM3,LOC81691,MYCBP2,CDKL5,ADAM22,SPAG9,ST3GAL1,ETV7,UQCRC1,POLA2,IGF1,CNTN1,HGF,GLRX2,NR1H3,ASTE1,METTL1,TLL1,TRIO,VCAN,PNKP,PHF23,TDP1,KITLG,HERPUD1,RAD51,USE1,MRPL43,RC3H2,PPP1R12A,DGAT2,MRPS24,ADCK1,RFXANK,HMG20B,TAF11,ZNF76,NTHL1,NDUFB4,SLK,ZNRD1,ARFGEF1,KLF6,RORA,CECR5,SLC44A1,POLB,NDST1,MAP4K4,RPS6KA2,WBSCR22,TRIP13,AFF4,HSD17B10,MCM2,FRY,PICALM,MRPS34,TSG101,ZNF532,FOS…
3.97e-12	16404	1583	1239	0.783	0.076	TF:M02114_0	tf	116	Factor: pitx2; motif: NNTAAWCCCA; match class: 0	1	BAD,ARF5,NDUFAB1,SLC22A16,POLR2J,ACSM3,LOC81691,CIAPIN1,ITGA2B,C19ORF60,FARP2,CCDC124,CDKL5,ADAM22,SPAG9,SS18L2,ETV7,UQCRC1,SLC6A13,APBA3,MKS1,RABGAP1,POLA2,CNTN1,HGF,AKAP11,GLRX2,EHD2,NR1H3,SH2D2A,TSSC1,FAM136A,VCL,METTL1,RAI14,PNKP,CTNNA1,VPS13D,KITLG,ELN,LIMA1,HERPUD1,RAD51,CYBA,MRTO4,USE1,MRPL43,RC3H2,ATP11B,PPP1R12A,YIPF1,SPAG4,MRPS24,ADCK1,LIMCH1,RFXANK,EDG4,HMG20B,TAF11,ZNF76,NTHL1,WDR18,N…
3.97e-12	16404	1583	1239	0.783	0.076	TF:M07056_0	tf	64	Factor: Pitx2; motif: WNTAAWCCCA; match class: 0	1	BAD,ARF5,NDUFAB1,SLC22A16,POLR2J,ACSM3,LOC81691,CIAPIN1,ITGA2B,C19ORF60,FARP2,CCDC124,CDKL5,ADAM22,SPAG9,SS18L2,ETV7,UQCRC1,SLC6A13,APBA3,MKS1,RABGAP1,POLA2,CNTN1,HGF,AKAP11,GLRX2,EHD2,NR1H3,SH2D2A,TSSC1,FAM136A,VCL,METTL1,RAI14,PNKP,CTNNA1,VPS13D,KITLG,ELN,LIMA1,HERPUD1,RAD51,CYBA,MRTO4,USE1,MRPL43,RC3H2,ATP11B,PPP1R12A,YIPF1,SPAG4,MRPS24,ADCK1,LIMCH1,RFXANK,EDG4,HMG20B,TAF11,ZNF76,NTHL1,WDR18,N…
4.77e-12	1878	1583	215	0.136	0.114	TF:M03987_0	tf	196	Factor: FEV; motif: ACCGGAAGTN; match class: 0	1	LOC81691,CDKL5,APBA3,NR1H3,FAM136A,PNKP,PHF23,ATP11B,NTHL1,ZMYND12,EVC,MRPS34,TM9SF3,UBE2T,SLC35C2,ZCCHC6,MGST2,GNPTG,TNRC6A,SPAG7,DPYSL2,TIMM13,POLRMT,PACSIN2,AHSA1,ACOT8,RBBP7,MAGED2,QPRT,ZNF175,TMEM147,SSBP1,BUD31,NUDT1,ZNHIT1,BAG1,TNKS2,RNF167,SLC25A11,B9D1,MRPL27,AIP,OGFOD2,MRPL51,PTPN6,CUTA,EEF1B2,EIF2B4,PCGF1,UNC50,ADPRHL2,MRPS15,EBNA1BP2,PPP1R3C,SERP1,ZC3H13,PFDN5,C6ORF130,TBCC,KLHDC3,MEA…
4.94e-12	1695	1583	199	0.126	0.117	TF:M03972_0	tf	221	Factor: ELK3; motif: ACCGGAAGTN; match class: 0	1	LOC81691,CDKL5,APBA3,NR1H3,FAM136A,PNKP,PHF23,ATP11B,NTHL1,ZMYND12,EVC,MRPS34,TM9SF3,UBE2T,SLC35C2,ZCCHC6,MGST2,GNPTG,TNRC6A,SPAG7,DPYSL2,TIMM13,POLRMT,PACSIN2,AHSA1,ACOT8,RBBP7,MAGED2,QPRT,ZNF175,TMEM147,SSBP1,BUD31,NUDT1,ZNHIT1,BAG1,TNKS2,RNF167,SLC25A11,B9D1,MRPL27,OGFOD2,MRPL51,PTPN6,CUTA,EEF1B2,EIF2B4,PCGF1,UNC50,ADPRHL2,MRPS15,EBNA1BP2,PPP1R3C,SERP1,ZC3H13,PFDN5,C6ORF130,TBCC,KLHDC3,MEA1,SN…
5.11e-12	2945	1583	304	0.192	0.103	TF:M02062_0	tf	155	Factor: Erg; motif: ACCGGAAGTN; match class: 0	1	LOC81691,CDKL5,ADAM22,APBA3,MARCO,HGF,NR1H3,FAM136A,VCAN,PNKP,PHF23,MRPL43,ATP11B,RFXANK,NTHL1,ZMYND12,EVC,MRPS34,CELSR1,TM9SF3,UBE2T,SLC35C2,ZCCHC6,SEH1L,MGST2,MRPL28,GNPTG,TNRC6A,SPAG7,NUP50,POLRMT,RASSF7,PACSIN2,PSMC6,GSTZ1,AHSA1,C20ORF24,ACOT8,MAGED2,ACD,PARD6A,UBE2I,QPRT,AP3B2,STK3,STX10,ZNF175,RPL18A,TMEM147,SSBP1,CHCHD2,BUD31,NUDT1,JTV1,ZNHIT1,BAG1,TNKS2,RNF167,SLC25A11,MED31,B9D1,MRPL27,P…
6.83e-12	20653	1583	1481	0.936	0.072	TF:M04760_0	tf	15	Factor: GR; motif: TCTCGCGAG; match class: 0	1	BAD,TMEM176A,ARF5,NDUFAB1,SLC22A16,POLR2J,LOC81691,CIAPIN1,MYCBP2,ITGA2B,C19ORF60,RALA,FARP2,CCDC124,CDKL5,ADAM22,SPAG9,SS18L2,ST3GAL1,ETV7,UQCRC1,SLC6A13,APBA3,MKS1,RABGAP1,POLA2,IGF1,CNTN1,MARCO,HGF,AKAP11,GLRX2,DEF6,EHD2,NR1H3,SH2D2A,TSSC1,ASTE1,FAM136A,VCL,METTL1,TLL1,TRIO,VCAN,RAI14,PNKP,PHF23,TDP1,CTNNA1,VPS13D,KITLG,ELN,LIMA1,RAD51,CYBA,FSTL4,MRTO4,USE1,MRPL43,RC3H2,ATP11B,PPP1R12A,YIPF1,S…
6.94e-12	5985	1559	627	0.402	0.105	GO:0016043	BP	43	cellular component organization	3	BAD,CIAPIN1,ITGA2B,RALA,FARP2,CDKL5,SPAG9,MKS1,POLA2,IGF1,CNTN1,HGF,EHD2,NR1H3,VCL,TLL1,TRIO,VCAN,PNKP,PHF23,CTNNA1,KITLG,ELN,LIMA1,RAD51,CYBA,FSTL4,MRPL43,ATP11B,PPP1R12A,YIPF1,SPAG4,MRPS24,LIMCH1,HMG20B,TAF11,NTHL1,ATG2B,ARFGEF1,ATP11A,MAP4K4,RPS6KA2,WBSCR22,TRIP13,HSD17B10,MCM2,FRY,PICALM,MRPS34,TSG101,BCS1L,SEMA3C,CELSR1,ICAM3,ITCH,KIF22,SMARCA2,COL5A3,AP4E1,C1QTNF3,MRPL22,PDS5B,STARD7,SSH1,S…
7.38e-12	5357	1559	572	0.367	0.107	GO:0044710	BP	43	single-organism metabolic process	3	BAD,NDUFAB1,POLR2J,ACSM3,CIAPIN1,SPAG9,ST3GAL1,UQCRC1,POLA2,IGF1,HGF,GLRX2,NR1H3,ASTE1,VCAN,PNKP,TDP1,KITLG,HERPUD1,RAD51,CYBA,MRPL43,YIPF1,DGAT2,MRPS24,NTHL1,NDUFB4,SLK,ATG2B,ARFGEF1,RORA,CECR5,SLC44A1,POLB,NDST1,MAP4K4,RPS6KA2,TRIP13,HSD17B10,PICALM,MRPS34,TSG101,UNG,UBE2T,SYNJ2,ITCH,KIF22,MOXD1,SLC35C2,COL5A3,C1QTNF3,MRPL22,SLC27A5,GSTP1,SLCO1A2,ATRX,SEH1L,MGST2,POMGNT1,RAD54L,MRPL28,PPP1R15A,…
8.6e-12	21801	1583	1537	0.971	0.071	TF:M04826_1	tf	288	Factor: p300; motif: ACNTCCG; match class: 1	1	BAD,TMEM176A,ARF5,NDUFAB1,SLC22A16,POLR2J,LOC81691,CIAPIN1,MYCBP2,ITGA2B,C19ORF60,RALA,FARP2,CCDC124,CDKL5,ADAM22,SPAG9,SS18L2,ST3GAL1,ETV7,UQCRC1,SLC6A13,APBA3,MKS1,RABGAP1,POLA2,CNTN1,AKAP11,GLRX2,EHD2,NR1H3,SH2D2A,TSSC1,ASTE1,FAM136A,VCL,METTL1,TLL1,TRIO,VCAN,RAI14,PNKP,PHF23,TDP1,CTNNA1,VPS13D,KITLG,ELN,LIMA1,HERPUD1,RAD51,CYBA,FSTL4,MRTO4,USE1,MRPL43,RC3H2,ATP11B,PPP1R12A,YIPF1,SPAG4,DGAT2,M…
8.72e-12	4069	1583	392	0.248	0.096	TF:M01273_0	tf	95	Factor: SP4; motif: SCCCCGCCCCS; match class: 0	1	BAD,ARF5,SLC22A16,RALA,SPAG9,RABGAP1,GLRX2,PNKP,PHF23,CTNNA1,LIMA1,CYBA,USE1,ATP11B,SPAG4,MRPS24,ADCK1,EDG4,HMG20B,TAF11,ZNF76,ATG2B,MYO9A,POLB,WBSCR22,EVC,PICALM,MRPS34,BCS1L,CELSR1,FOSL2,UNG,KIF22,SLC35C2,SMARCA2,COL5A3,STK17B,JMJD4,ZCCHC6,PDS5B,STARD7,AGBL5,SEH1L,RAD54L,PDRG1,DOCK9,TESC,GLG1,SPAG7,SORBS1,ABL1,TMED1,OCEL1,BCL7C,TIMM13,CDC34,RASSF7,POLR2F,TIMP3,TSPO,EP300,ZBED4,FKBP3,GSTZ1,PCK2,…
1.22e-11	11095	1583	895	0.565	0.081	TF:M07348_1	tf	207	Factor: AP-2alpha; motif: NSCCNCRGGSN; match class: 1	2	BAD,TMEM176A,ARF5,NDUFAB1,SLC22A16,POLR2J,ACSM3,LOC81691,MYCBP2,C19ORF60,FARP2,ADAM22,SPAG9,ST3GAL1,APBA3,MARCO,AKAP11,GLRX2,NR1H3,SH2D2A,TSSC1,FAM136A,VCL,TLL1,TRIO,RAI14,PNKP,PHF23,CTNNA1,VPS13D,KITLG,ELN,LIMA1,RAD51,CYBA,FSTL4,MRTO4,MRPL43,RC3H2,ATP11B,PPP1R12A,SPAG4,DGAT2,MRPS24,ADCK1,LIMCH1,RFXANK,EDG4,HMG20B,TAF11,WDR18,SLK,ZNRD1,ATG2B,ARFGEF1,MYO9A,KLF6,NAV3,ATP11A,RORA,POLB,NDST1,MAP4K4,R…
1.68e-11	1489	1583	179	0.113	0.12	TF:M07209_0	tf	276	Factor: ELK4; motif: NCRCTTCCGGN; match class: 0	1	LOC81691,RALA,APBA3,NR1H3,PNKP,PHF23,ATP11B,TAF11,NTHL1,ZMYND12,EVC,TSG101,TM9SF3,SLC35C2,ZCCHC6,MGST2,GNPTG,TNRC6A,DPYSL2,TIMM13,POLRMT,POLR2F,RBBP7,MAGED2,QPRT,ZNF175,BCAT2,SSBP1,BUD31,NUDT1,ZNHIT1,BAG1,PFN1,MRPL27,NOLA1,PTPN6,CUTA,EEF1B2,EIF2B4,PCGF1,UNC50,ADPRHL2,MRPS15,INVS,EIF2B2,PPP1R3C,SERP1,PFDN5,TBCC,KLHDC3,MEA1,SNRPB,PRDX5,PPCS,PKMYT1,WDR24,STYXL1,DOCK4,FAM63B,NSUN5,CRB3,SAMD10,YIPF2,M…
1.76e-11	22086	1583	1549	0.979	0.07	TF:M04794_1	tf	1	Factor: TAFII250; motif: ACCGGAM; match class: 1	2	BAD,TMEM176A,ARF5,NDUFAB1,SLC22A16,POLR2J,ACSM3,LOC81691,CIAPIN1,MYCBP2,C19ORF60,RALA,FARP2,CCDC124,CDKL5,ADAM22,SPAG9,SS18L2,ST3GAL1,ETV7,UQCRC1,SLC6A13,APBA3,MKS1,RABGAP1,POLA2,IGF1,CNTN1,HGF,AKAP11,GLRX2,DEF6,EHD2,NR1H3,SH2D2A,TSSC1,ASTE1,FAM136A,VCL,METTL1,TLL1,TRIO,VCAN,RAI14,PNKP,PHF23,TDP1,CTNNA1,VPS13D,KITLG,ELN,LIMA1,HERPUD1,RAD51,CYBA,FSTL4,MRTO4,USE1,MRPL43,RC3H2,ATP11B,PPP1R12A,YIPF1,…
2e-11	176	1559	49	0.031	0.278	GO:0006415	BP	43	translational termination	5	MRPL43,MRPS24,MRPS34,MRPL22,MRPL28,MRPS33,MRPS18A,MRPL4,RPL18A,MRPL27,MRPL51,MRPL2,MRPL37,MRPS15,RPS10,MRPS26,MRPL34,C12ORF65,MRPL44,MRPL9,MRPL49,FAU,MRPL39,MRPL17,MRPL55,APEH,MRPL16,MRPL36,RPS21,RPS7,CHCHD1,MRPL52,MRPL11,MRPS22,MRPL48,AURKAIP1,MRPL14,MRPS23,MRPS11,MRPL54,MRPL38,MRPL53,MRPL23,RPS18,MRPS17,MRPL20,MRPS6,MRPL46,MRPL12
2.25e-11	5051	1583	465	0.294	0.092	TF:M03567_1	tf	210	Factor: Sp2; motif: NYSGCCCCGCCCCCY; match class: 1	2	BAD,TMEM176A,POLR2J,FARP2,CCDC124,CDKL5,SPAG9,RABGAP1,CNTN1,VCAN,RAI14,PNKP,PHF23,CTNNA1,LIMA1,CYBA,ATP11B,SPAG4,MRPS24,LIMCH1,RFXANK,EDG4,HMG20B,ZNF76,ATG2B,MYO9A,NAV3,POLB,WBSCR22,PICALM,MRPS34,CELSR1,FOSL2,UNG,SLC35C2,SMARCA2,COL5A3,STK17B,JMJD4,STARD7,SEH1L,RAD54L,ADD1,PDRG1,DOCK9,TESC,ERP29,OTUB2,SPAG7,MYL6,SORBS1,ABL1,PCSK5,TMED1,OCEL1,BCL7C,CDC34,RASSF7,POLR2F,TIMP3,PACSIN2,TSPO,MYH9,EP300…
2.78e-11	8977	1583	748	0.473	0.083	TF:M01214_0	tf	2	Factor: ESE-1; motif: NSMGGAARTN; match class: 0	1	BAD,ARF5,POLR2J,LOC81691,CIAPIN1,ITGA2B,C19ORF60,RALA,CDKL5,SPAG9,SS18L2,ETV7,SLC6A13,APBA3,MKS1,CNTN1,MARCO,HGF,GLRX2,NR1H3,SH2D2A,TSSC1,ASTE1,FAM136A,TRIO,VCAN,PNKP,PHF23,TDP1,USE1,ATP11B,PPP1R12A,MRPS24,LIMCH1,RFXANK,EDG4,TAF11,NTHL1,WDR18,ZMYND12,ATG2B,NAV3,ATP11A,RORA,RPS6KA2,WBSCR22,TRIP13,EVC,MCM2,FRY,MRPS34,TSG101,FOSL2,TM9SF3,UBE2T,EXOSC5,ITCH,KIF22,SLC35C2,JMJD4,MRPL22,ZCCHC6,ZNF264,STA…
2.78e-11	8977	1583	748	0.473	0.083	TF:M02055_0	tf	47	Factor: ESE-1; motif: NSMGGAARTN; match class: 0	1	BAD,ARF5,POLR2J,LOC81691,CIAPIN1,ITGA2B,C19ORF60,RALA,CDKL5,SPAG9,SS18L2,ETV7,SLC6A13,APBA3,MKS1,CNTN1,MARCO,HGF,GLRX2,NR1H3,SH2D2A,TSSC1,ASTE1,FAM136A,TRIO,VCAN,PNKP,PHF23,TDP1,USE1,ATP11B,PPP1R12A,MRPS24,LIMCH1,RFXANK,EDG4,TAF11,NTHL1,WDR18,ZMYND12,ATG2B,NAV3,ATP11A,RORA,RPS6KA2,WBSCR22,TRIP13,EVC,MCM2,FRY,MRPS34,TSG101,FOSL2,TM9SF3,UBE2T,EXOSC5,ITCH,KIF22,SLC35C2,JMJD4,MRPL22,ZCCHC6,ZNF264,STA…
3.99e-11	10033	1583	820	0.518	0.082	TF:M07329_0	tf	219	Factor: Osx; motif: CCNCCCCCNNN; match class: 0	1	BAD,ARF5,POLR2J,MYCBP2,FARP2,ADAM22,SS18L2,AKAP11,DEF6,NR1H3,FAM136A,VCL,TRIO,PHF23,ELN,LIMA1,HERPUD1,CYBA,FSTL4,USE1,RC3H2,ATP11B,YIPF1,SPAG4,DGAT2,MRPS24,LIMCH1,RFXANK,EDG4,HMG20B,TAF11,NTHL1,ATG2B,ARFGEF1,KLF6,NAV3,ATP11A,RORA,NDST1,MAP4K4,RPS6KA2,WBSCR22,TRIP13,AFF4,MRPS34,ZNF532,SEMA3C,CELSR1,FOSL2,UNG,SLC35C2,SMARCA2,COL5A3,AP4E1,STK17B,JMJD4,STARD7,SSH1,GSTP1,SEH1L,RAD54L,MRPL28,PPP1R15A,A…
4.13e-11	421	1583	74	0.047	0.176	TF:M03982_1	tf	26	Factor: ETV4; motif: ACCGGAAGTN; match class: 1	2	LOC81691,APBA3,PNKP,ZMYND12,STX10,BUD31,NUDT1,ZNHIT1,PFN1,RNF167,SLC25A11,MRPL27,OGFOD2,MRPL51,UNC50,PRDX5,CPSF3L,PPCS,STYXL1,NSUN5,FBXW9,VPS13B,DPH2,WDR74,TIMM10,C1ORF57,COX5B,DDX56,PPIL1,SEC31A,RHOT2,ANAPC11,ZNF593,TPRKB,C9ORF142,PSMG3,C21ORF59,U2AF1L4,SCNM1,APEH,CAGE1,C7ORF55,MFSD3,WIBG,FIBP,HSPC152,CKS1B,FKBP2,ZNHIT2,MRPS22,ZNF408,CCDC85B,AURKAIP1,WDR25,DMAP1,PXT1,SNRPE,MRPL54,TSSC4,HDDC3,TME…
4.4e-11	10551	1559	1000	0.641	0.095	GO:0071704	BP	43	organic substance metabolic process	3	BAD,NDUFAB1,POLR2J,ACSM3,LOC81691,MYCBP2,CDKL5,ADAM22,SPAG9,ST3GAL1,ETV7,UQCRC1,APBA3,POLA2,IGF1,CNTN1,HGF,GLRX2,NR1H3,ASTE1,METTL1,TLL1,TRIO,VCAN,PNKP,PHF23,TDP1,KITLG,HERPUD1,RAD51,USE1,MRPL43,RC3H2,PPP1R12A,DGAT2,MRPS24,ADCK1,RFXANK,HMG20B,TAF11,ZNF76,NTHL1,NDUFB4,SLK,ZNRD1,ARFGEF1,KLF6,RORA,CECR5,SLC44A1,POLB,NDST1,MAP4K4,RPS6KA2,WBSCR22,TRIP13,AFF4,HSD17B10,MCM2,FRY,PICALM,MRPS34,TSG101,ZNF5…
5.6e-11	6129	1583	543	0.343	0.089	TF:M07277_1	tf	32	Factor: BTEB2; motif: RGGGNGKGGN; match class: 1	2	BAD,TMEM176A,ARF5,SLC22A16,POLR2J,CCDC124,CDKL5,SPAG9,RABGAP1,DEF6,VCL,TRIO,VCAN,RAI14,PNKP,PHF23,CTNNA1,VPS13D,LIMA1,CYBA,USE1,ATP11B,SPAG4,DGAT2,MRPS24,LIMCH1,EDG4,HMG20B,ZNF76,MYO9A,NAV3,ATP11A,POLB,NDST1,RPS6KA2,WBSCR22,AFF4,EVC,PICALM,MRPS34,ZNF532,CELSR1,FOSL2,UNG,KIF22,SLC35C2,SMARCA2,COL5A3,STK17B,JMJD4,PDS5B,STARD7,SSH1,GSTP1,AGBL5,SEH1L,RAD54L,MRPL28,PDRG1,TESC,ERP29,OTUB2,YPEL3,TNRC6A,…
7.09e-11	863	1559	136	0.087	0.158	GO:0022411	BP	43	cellular component disassembly	1	TLL1,ELN,LIMA1,MRPL43,YIPF1,MRPS24,NTHL1,ATG2B,MRPS34,COL5A3,MRPL22,SLCO1A2,SEH1L,MRPL28,ADD1,BIRC5,MRPS33,LAMB1,NUP50,AAAS,MRPS18A,TSPO,MYH9,ASB2,BNIP3L,MRPL4,RPL18A,HPN,SETX,GBF1,COL1A1,MRPL27,MRPL51,MRPL2,CSPG5,HTRA2,MRPL37,MRPS15,STMN1,NEK6,TMEM39B,NFE2,RPS10,SNRPB,MRPS26,TMOD2,MRPL34,LSM4,ATPIF1,C12ORF65,RAN,SWAP70,PSRC1,APC,BLOC1S1,MRPL44,VILL,FLOT1,ADAM10,TMOD3,SNRPF,KATNB1,NCOR1,ZNF593,HS…
1e-10	3556	1559	404	0.259	0.114	GO:0006996	BP	43	organelle organization	4	BAD,RALA,FARP2,MKS1,POLA2,IGF1,HGF,EHD2,PNKP,PHF23,CTNNA1,ELN,LIMA1,RAD51,CYBA,MRPL43,PPP1R12A,YIPF1,SPAG4,MRPS24,LIMCH1,HMG20B,NTHL1,ATG2B,ARFGEF1,RPS6KA2,WBSCR22,TRIP13,MCM2,FRY,PICALM,MRPS34,TSG101,BCS1L,CELSR1,KIF22,SMARCA2,MRPL22,PDS5B,STARD7,SSH1,SLCO1A2,ATRX,SEH1L,RAD54L,MRPL28,ADD1,P2RX7,BIRC5,MRPS33,OSBPL8,ZC3HC1,DPYSL2,NUP50,AAAS,SORBS1,MRPS18A,ABL1,TIMM13,POLRMT,PACSIN2,TSPO,MYH9,EP300…
1.32e-10	13300	1583	1035	0.654	0.078	TF:M03876_0	tf	45	Factor: Kaiso; motif: GCMGGGRGCRGS; match class: 0	1	BAD,TMEM176A,ARF5,LOC81691,C19ORF60,RALA,FARP2,CDKL5,ADAM22,SPAG9,SS18L2,ST3GAL1,UQCRC1,APBA3,MKS1,RABGAP1,CNTN1,MARCO,AKAP11,DEF6,EHD2,SH2D2A,TSSC1,ASTE1,FAM136A,VCL,METTL1,TLL1,TRIO,RAI14,PNKP,PHF23,TDP1,CTNNA1,VPS13D,KITLG,ELN,HERPUD1,RAD51,CYBA,FSTL4,MRTO4,USE1,ATP11B,PPP1R12A,SPAG4,MRPS24,LIMCH1,RFXANK,EDG4,HMG20B,ZNF76,NTHL1,WDR18,SLK,ARFGEF1,NAV3,ATP11A,RORA,SLC44A1,POLB,NDST1,MAP4K4,WBSCR…
1.52e-10	9471	1583	778	0.491	0.082	TF:M00189_1	tf	27	Factor: AP-2; motif: MKCCCSCNGGCG; match class: 1	2	BAD,TMEM176A,ARF5,POLR2J,MYCBP2,RALA,FARP2,CDKL5,ADAM22,DEF6,TSSC1,FAM136A,VCL,TRIO,VCAN,RAI14,PHF23,CTNNA1,VPS13D,ELN,HERPUD1,RAD51,CYBA,FSTL4,MRPL43,ATP11B,SPAG4,MRPS24,LIMCH1,RFXANK,EDG4,HMG20B,TAF11,ZNF76,NTHL1,WDR18,ATG2B,ARFGEF1,KLF6,NAV3,ATP11A,RORA,CECR5,SLC44A1,POLB,NDST1,MAP4K4,RPS6KA2,TRIP13,EVC,MRPS34,BCS1L,ZNF532,CELSR1,FOSL2,EXOSC7,UNG,ICAM3,TM9SF3,SYNJ2,ITCH,MOXD1,SMARCA2,AP4E1,JMJ…
1.59e-10	2408	1583	254	0.16	0.105	TF:M01214_1	tf	2	Factor: ESE-1; motif: NSMGGAARTN; match class: 1	2	BAD,LOC81691,APBA3,SH2D2A,PNKP,PHF23,USE1,MRPS24,NTHL1,ZMYND12,TSG101,FOSL2,SLC35C2,JMJD4,MRPL22,MGST2,YPEL3,GNPTG,LAMB1,AAAS,OCEL1,RASSF7,TNRC6B,AHSA1,TELO2,MPG,UBE2I,STX10,CNTD2,SSBP1,CHCHD2,BUD31,NUDT1,ZNHIT1,SHOC2,PFN1,C1QBP,MRPL27,NOLA1,FOXRED1,MRPL51,CDCA3,PTPN6,PRKAB1,CUTA,SPCS1,DGUOK,EIF2B4,UNC50,ADPRHL2,EBNA1BP2,RCAN3,FKBP15,EIF2B2,SERP1,PEX16,C12ORF44,SMUG1,SNRPC,CHCHD5,SNRPB,ZNF133,ITP…
1.59e-10	2408	1583	254	0.16	0.105	TF:M02055_1	tf	47	Factor: ESE-1; motif: NSMGGAARTN; match class: 1	2	BAD,LOC81691,APBA3,SH2D2A,PNKP,PHF23,USE1,MRPS24,NTHL1,ZMYND12,TSG101,FOSL2,SLC35C2,JMJD4,MRPL22,MGST2,YPEL3,GNPTG,LAMB1,AAAS,OCEL1,RASSF7,TNRC6B,AHSA1,TELO2,MPG,UBE2I,STX10,CNTD2,SSBP1,CHCHD2,BUD31,NUDT1,ZNHIT1,SHOC2,PFN1,C1QBP,MRPL27,NOLA1,FOXRED1,MRPL51,CDCA3,PTPN6,PRKAB1,CUTA,SPCS1,DGUOK,EIF2B4,UNC50,ADPRHL2,EBNA1BP2,RCAN3,FKBP15,EIF2B2,SERP1,PEX16,C12ORF44,SMUG1,SNRPC,CHCHD5,SNRPB,ZNF133,ITP…
1.66e-10	17827	1583	1317	0.832	0.074	TF:M07289_1	tf	140	Factor: GKLF; motif: NNNRGGNGNGGSN; match class: 1	2	BAD,TMEM176A,NDUFAB1,SLC22A16,POLR2J,LOC81691,MYCBP2,ITGA2B,C19ORF60,RALA,FARP2,CCDC124,CDKL5,ADAM22,SPAG9,SS18L2,ST3GAL1,SLC6A13,MKS1,RABGAP1,CNTN1,MARCO,AKAP11,DEF6,EHD2,SH2D2A,TSSC1,FAM136A,VCL,METTL1,TLL1,TRIO,VCAN,RAI14,PNKP,PHF23,TDP1,CTNNA1,VPS13D,ELN,LIMA1,HERPUD1,RAD51,CYBA,USE1,MRPL43,RC3H2,ATP11B,PPP1R12A,SPAG4,DGAT2,MRPS24,LIMCH1,RFXANK,EDG4,HMG20B,TAF11,ZNF76,NTHL1,ATG2B,ARFGEF1,MYO9…
1.66e-10	5932	1583	526	0.332	0.089	TF:M07226_0	tf	230	Factor: SP1; motif: NCCCCKCCCCC; match class: 0	1	BAD,ARF5,POLR2J,FARP2,CDKL5,SPAG9,RABGAP1,DEF6,VCL,VCAN,PNKP,PHF23,CTNNA1,CYBA,USE1,SPAG4,MRPS24,ADCK1,LIMCH1,RFXANK,EDG4,HMG20B,TAF11,ZNF76,ATG2B,MYO9A,NAV3,ATP11A,SLC44A1,POLB,NDST1,WBSCR22,AFF4,MRPS34,ZNF532,CELSR1,UNG,TM9SF3,KIF22,SLC35C2,SMARCA2,JMJD4,SLC27A5,STARD7,SSH1,GSTP1,AGBL5,SEH1L,RAD54L,ADD1,PDRG1,BIRC5,OTUB2,TNRC6A,LAMB1,SPAG7,MYL6,SORBS1,NUBP2,PCSK5,TMED1,OCEL1,BCL7C,NDUFB7,CDC34,…
3.46e-10	426	1559	82	0.053	0.192	GO:0032984	BP	43	macromolecular complex disassembly	2	LIMA1,MRPL43,MRPS24,MRPS34,MRPL22,MRPL28,ADD1,BIRC5,MRPS33,MRPS18A,MYH9,MRPL4,RPL18A,SETX,MRPL27,MRPL51,MRPL2,MRPL37,MRPS15,STMN1,NEK6,NFE2,RPS10,MRPS26,TMOD2,MRPL34,C12ORF65,RAN,SWAP70,PSRC1,APC,MRPL44,VILL,TMOD3,KATNB1,NCOR1,MRPL9,PLK2,MRPL49,FAU,EPS8,MRPL39,MRPL17,MRPL55,APEH,MRPL16,GOLGA2,RGS14,WIBG,KIF5B,MRPL36,RPS21,RPS7,CHCHD1,MRPL52,MRPL11,MRPS22,DCTN2,MRPL48,AURKAIP1,AURKB,MAP6D1,MRPL14,…
4.51e-10	13532	1583	1047	0.661	0.077	TF:M00341_0	tf	100	Factor: GABP; motif: VCCGGAAGNGCR; match class: 0	1	TMEM176A,ARF5,POLR2J,MYCBP2,ITGA2B,C19ORF60,RALA,CCDC124,CDKL5,ADAM22,SPAG9,SS18L2,ST3GAL1,ETV7,UQCRC1,APBA3,MKS1,RABGAP1,IGF1,CNTN1,MARCO,AKAP11,GLRX2,DEF6,NR1H3,SH2D2A,TSSC1,ASTE1,FAM136A,TRIO,VCAN,RAI14,PNKP,PHF23,TDP1,CTNNA1,KITLG,LIMA1,HERPUD1,RAD51,CYBA,USE1,MRPL43,ATP11B,PPP1R12A,YIPF1,SPAG4,LIMCH1,HMG20B,TAF11,ZNF76,NTHL1,WDR18,NDUFB4,SLK,ZMYND12,ZNRD1,NAV3,ATP11A,CECR5,SLC44A1,MAP4K4,RPS…
6.38e-10	415	1559	80	0.051	0.193	GO:0043241	BP	43	protein complex disassembly	3	LIMA1,MRPL43,MRPS24,MRPS34,MRPL22,MRPL28,ADD1,BIRC5,MRPS33,MRPS18A,MYH9,MRPL4,RPL18A,SETX,MRPL27,MRPL51,MRPL2,MRPL37,MRPS15,STMN1,NEK6,NFE2,RPS10,MRPS26,TMOD2,MRPL34,C12ORF65,RAN,SWAP70,PSRC1,APC,MRPL44,VILL,TMOD3,KATNB1,NCOR1,MRPL9,PLK2,MRPL49,FAU,EPS8,MRPL39,MRPL17,MRPL55,APEH,MRPL16,GOLGA2,RGS14,WIBG,MRPL36,RPS21,RPS7,CHCHD1,MRPL52,MRPL11,MRPS22,DCTN2,MRPL48,AURKAIP1,AURKB,MAP6D1,MRPL14,HIST3H…
7.12e-10	5680	1583	504	0.318	0.089	TF:M05432_0	tf	179	Factor: ZSCAN18; motif: TRRCGRCGNMCC; match class: 0	1	ARF5,POLR2J,CIAPIN1,C19ORF60,CDKL5,ST3GAL1,MKS1,HGF,DEF6,NR1H3,VCL,TLL1,RAI14,PHF23,TDP1,VPS13D,ELN,RAD51,FSTL4,ATP11B,PPP1R12A,YIPF1,EDG4,HMG20B,TAF11,ZNF76,NTHL1,WDR18,SLK,ATG2B,ARFGEF1,MYO9A,NAV3,ATP11A,RORA,SLC44A1,RPS6KA2,TSG101,SEMA3C,FOSL2,UNG,ICAM3,TM9SF3,ITCH,STK17B,MRPL22,PDS5B,SLC27A5,ZNF264,STARD7,AGBL5,SEH1L,DOCK9,TESC,YPEL3,GNPTG,GLG1,ZFHX4,CCDC80,PSME1,HECTD1,DPYSL2,TMED1,NDUFB7,CD…
7.27e-10	5640	1583	501	0.316	0.089	TF:M05499_1	tf	168	Factor: LKLF; motif: NGGGCGG; match class: 1	2	TMEM176A,C19ORF60,FARP2,SPAG9,ST3GAL1,UQCRC1,APBA3,POLA2,CNTN1,EHD2,NR1H3,TSSC1,ASTE1,TRIO,VCAN,PHF23,TDP1,CTNNA1,HERPUD1,RAD51,CYBA,SPAG4,DGAT2,ADCK1,RFXANK,HMG20B,TAF11,ATG2B,MYO9A,KLF6,CECR5,WBSCR22,AFF4,MCM2,PICALM,MRPS34,CELSR1,ICAM3,SNRPA,EXOSC5,ITCH,AP4E1,ZCCHC6,ZNF264,AGBL5,SEH1L,POMGNT1,RAD54L,DOCK9,P2RX7,ERP29,ZC3HC1,MYL6,DPYSL2,TMED1,OCEL1,TIMM13,POLRMT,RASSF7,GCAT,POLR2F,TIMP3,TSPO,MY…
7.27e-10	5640	1583	501	0.316	0.089	TF:M05386_1	tf	13	Factor: KLF17; motif: NGGGCGG; match class: 1	2	TMEM176A,C19ORF60,FARP2,SPAG9,ST3GAL1,UQCRC1,APBA3,POLA2,CNTN1,EHD2,NR1H3,TSSC1,ASTE1,TRIO,VCAN,PHF23,TDP1,CTNNA1,HERPUD1,RAD51,CYBA,SPAG4,DGAT2,ADCK1,RFXANK,HMG20B,TAF11,ATG2B,MYO9A,KLF6,CECR5,WBSCR22,AFF4,MCM2,PICALM,MRPS34,CELSR1,ICAM3,SNRPA,EXOSC5,ITCH,AP4E1,ZCCHC6,ZNF264,AGBL5,SEH1L,POMGNT1,RAD54L,DOCK9,P2RX7,ERP29,ZC3HC1,MYL6,DPYSL2,TMED1,OCEL1,TIMM13,POLRMT,RASSF7,GCAT,POLR2F,TIMP3,TSPO,MY…
7.95e-10	1914	1559	243	0.156	0.127	GO:0033554	BP	43	cellular response to stress	2	BAD,POLR2J,SPAG9,HGF,GLRX2,ASTE1,PNKP,PHF23,TDP1,CTNNA1,ELN,HERPUD1,RAD51,YIPF1,NTHL1,SLK,KLF6,RORA,POLB,MAP4K4,RPS6KA2,TRIP13,UNG,UBE2T,ITCH,KIF22,GSTP1,SLCO1A2,ATRX,SEH1L,RAD54L,PPP1R15A,ADD1,ERP29,YPEL3,PSME1,NUP50,AAAS,ABL1,POLR2F,TSPO,EP300,PSMC6,PSMA3,ASB2,PSMB5,PSMA6,PSME2,PSMA7,RBBP7,ACD,MPG,UBE2I,STK3,UBR5,BNIP3L,MAP4K1,RNASEH2A,CHCHD2,NUDT1,RPA3,EZH2,PSMA2,POLD2,TBL2,SEC61B,CREB3,BAG1,S…
8.3e-10	4363	1583	405	0.256	0.093	TF:M07129_1	tf	49	Factor: Sp2; motif: GYCCCGCCYCYNNNN; match class: 1	2	BAD,ARF5,POLR2J,CDKL5,SPAG9,RABGAP1,GLRX2,VCL,VCAN,PNKP,PHF23,CTNNA1,CYBA,ATP11B,SPAG4,LIMCH1,EDG4,HMG20B,ZNF76,MYO9A,POLB,NDST1,WBSCR22,PICALM,MRPS34,CELSR1,FOSL2,UNG,SLC35C2,COL5A3,STK17B,JMJD4,SSH1,GSTP1,SEH1L,RAD54L,PDRG1,TESC,ERP29,OTUB2,SPAG7,NUBP2,PCSK5,TMED1,OCEL1,BCL7C,CDC34,RASSF7,POLR2F,TIMP3,PACSIN2,TSPO,EP300,CERK,ZBED4,FKBP3,NIN,GSTZ1,TELO2,PSME2,RBBP7,EEA1,MAGED2,FNDC3A,UBE2I,BNIP3…
1.01e-09	2543	1559	304	0.195	0.12	GO:1902589	BP	43	single-organism organelle organization	1	BAD,RALA,FARP2,MKS1,POLA2,IGF1,HGF,EHD2,PNKP,PHF23,CTNNA1,ELN,LIMA1,RAD51,MRPL43,PPP1R12A,YIPF1,SPAG4,MRPS24,LIMCH1,NTHL1,ATG2B,ARFGEF1,RPS6KA2,TRIP13,FRY,PICALM,MRPS34,CELSR1,KIF22,MRPL22,PDS5B,SSH1,SLCO1A2,ATRX,SEH1L,RAD54L,MRPL28,ADD1,BIRC5,MRPS33,ZC3HC1,SORBS1,MRPS18A,ABL1,POLRMT,PACSIN2,TSPO,MYH9,EP300,NIN,TIMM9,ASB2,STAG2,EEA1,HSF4,CENPT,ACD,UBE2I,OIP5,UBR5,BNIP3L,STX10,MRPL4,COPE,SSBP1,RPA…
1.08e-09	14922	1583	1134	0.716	0.076	TF:M04595_1	tf	153	Factor: SALL2; motif: GGGTGGG; match class: 1	2	BAD,TMEM176A,ARF5,SLC22A16,CIAPIN1,MYCBP2,C19ORF60,RALA,FARP2,CCDC124,CDKL5,ADAM22,SPAG9,ST3GAL1,APBA3,RABGAP1,POLA2,IGF1,CNTN1,MARCO,AKAP11,DEF6,EHD2,NR1H3,SH2D2A,TSSC1,FAM136A,VCL,METTL1,TLL1,TRIO,VCAN,RAI14,PNKP,PHF23,VPS13D,ELN,LIMA1,HERPUD1,RAD51,CYBA,USE1,MRPL43,RC3H2,ATP11B,SPAG4,DGAT2,MRPS24,LIMCH1,RFXANK,EDG4,HMG20B,TAF11,ZNF76,WDR18,SLK,ZMYND12,ATG2B,ARFGEF1,MYO9A,NAV3,RORA,NDST1,MAP4K4…
1.4e-09	2876	1583	288	0.182	0.1	TF:M07052_0	tf	165	Factor: NRF-1; motif: GCGCMTGCGCN; match class: 0	1	BAD,POLR2J,SS18L2,UQCRC1,APBA3,RABGAP1,POLA2,PHF23,TDP1,MRPL43,PPP1R12A,SPAG4,RFXANK,WDR18,NDUFB4,SLK,ZMYND12,MYO9A,ATP11A,MCM2,FOSL2,UBE2T,EXOSC5,ITCH,JMJD4,SSH1,SEH1L,MRPS33,GNPTG,NUP50,TMEM14A,NDUFB7,TIMM13,CDC34,POLRMT,POLR2F,CERK,TELO2,C20ORF24,STAG2,RBBP7,MAGED2,HSF4,ACD,PARD6A,MPG,BNIP3L,MAP4K1,ILVBL,CNTD2,BCAT2,MAST1,ARMC6,JTV1,AP1S1,ZNHIT1,EZH2,BAG1,SETX,TNKS2,PFN1,RNF167,SLC25A11,DCPS,C…
1.69e-09	9044	1559	870	0.558	0.096	GO:0043170	BP	43	macromolecule metabolic process	4	BAD,NDUFAB1,POLR2J,LOC81691,MYCBP2,CDKL5,ADAM22,SPAG9,ST3GAL1,ETV7,UQCRC1,APBA3,POLA2,IGF1,CNTN1,HGF,GLRX2,NR1H3,ASTE1,METTL1,TLL1,TRIO,VCAN,PNKP,PHF23,TDP1,KITLG,HERPUD1,RAD51,USE1,MRPL43,RC3H2,PPP1R12A,DGAT2,MRPS24,ADCK1,RFXANK,HMG20B,TAF11,ZNF76,NTHL1,SLK,ZNRD1,ARFGEF1,KLF6,RORA,POLB,NDST1,MAP4K4,RPS6KA2,WBSCR22,TRIP13,AFF4,HSD17B10,MCM2,FRY,PICALM,MRPS34,TSG101,ZNF532,FOSL2,EXOSC7,UNG,UBE2T,S…
1.71e-09	11342	1583	899	0.568	0.079	TF:M07344_0	tf	279	Factor: ZIC1; motif: VGGGGAGS; match class: 0	1	BAD,TMEM176A,ARF5,SLC22A16,LOC81691,CIAPIN1,MYCBP2,RALA,CCDC124,CDKL5,SPAG9,ST3GAL1,SLC6A13,MKS1,RABGAP1,POLA2,AKAP11,EHD2,TSSC1,FAM136A,VCL,METTL1,TLL1,TRIO,VCAN,RAI14,PNKP,PHF23,TDP1,CTNNA1,VPS13D,ELN,HERPUD1,FSTL4,USE1,ATP11B,MRPS24,LIMCH1,RFXANK,EDG4,HMG20B,TAF11,WDR18,ATG2B,ARFGEF1,MYO9A,NAV3,ATP11A,RORA,SLC44A1,NDST1,MAP4K4,RPS6KA2,WBSCR22,AFF4,EVC,PICALM,MRPS34,CELSR1,FOSL2,UNG,ICAM3,SNRPA…
1.89e-09	392	1559	76	0.049	0.194	GO:0043624	BP	43	cellular protein complex disassembly	4	LIMA1,MRPL43,MRPS24,MRPS34,MRPL22,MRPL28,ADD1,BIRC5,MRPS33,MRPS18A,MYH9,MRPL4,RPL18A,MRPL27,MRPL51,MRPL2,MRPL37,MRPS15,STMN1,NEK6,RPS10,MRPS26,TMOD2,MRPL34,C12ORF65,RAN,SWAP70,PSRC1,APC,MRPL44,VILL,TMOD3,KATNB1,NCOR1,MRPL9,PLK2,MRPL49,FAU,EPS8,MRPL39,MRPL17,MRPL55,APEH,MRPL16,GOLGA2,RGS14,MRPL36,RPS21,RPS7,CHCHD1,MRPL52,MRPL11,MRPS22,DCTN2,MRPL48,AURKAIP1,AURKB,MAP6D1,MRPL14,MRPS23,MRPS11,MRPL54,…
1.9e-09	4374	1583	404	0.255	0.092	TF:M02102_0	tf	142	Factor: NRF-1; motif: YGCGCMTGCGC; match class: 0	1	BAD,POLR2J,SS18L2,ETV7,UQCRC1,APBA3,RABGAP1,POLA2,VCAN,PHF23,TDP1,MRPL43,PPP1R12A,SPAG4,RFXANK,WDR18,NDUFB4,SLK,ZMYND12,MYO9A,ATP11A,TRIP13,MCM2,FOSL2,UBE2T,EXOSC5,ITCH,KIF22,JMJD4,MRPL22,STARD7,SSH1,GSTP1,SEH1L,BIRC5,MRPS33,GNPTG,NUP50,TMEM14A,BCL7C,NDUFB7,TIMM13,CDC34,POLRMT,POLR2F,CERK,ZBED4,TIMM9,GSTZ1,TELO2,PCK2,PSME2,C20ORF24,STAG2,PLP2,RBBP7,MAGED2,HSF4,CENPT,ACD,PARD6A,MPG,NARFL,AP3B2,BNI…
3.04e-09	1281	1583	153	0.097	0.119	TF:M03969_1	tf	143	Factor: ELF5; motif: ANSMGGAAGTN; match class: 1	2	POLR2J,APBA3,SH2D2A,ASTE1,NTHL1,ZMYND12,TSG101,CELSR1,AP4E1,MRPL22,ZCCHC6,POMGNT1,POLRMT,TNRC6B,PSMC6,TELO2,PSME2,FNDC3A,TRADD,STX10,CNTD2,ZNHIT1,RHEB,POLD2,SHOC2,PFN1,RNF167,SLC25A11,PTPN6,HDDC2,TUSC2,CACYBP,EBNA1BP2,FKBP15,SERP1,CLTA,ITPA,PRDX5,EMG1,UXT,PPCS,LRRC61,FBXL12,PKMYT1,CHTF18,RNF6,DUT,NEDD8,MED18,ZFYVE20,VPS13B,DPH2,KIDINS220,FBXL8,COX5B,SLC2A8,GCHFR,ITGAV,SEC31A,C12ORF10,ANAPC11,ZNF5…
4.02e-09	5236	1583	467	0.295	0.089	TF:M02075_0	tf	171	Factor: PDEF; motif: MCCGGATNTN; match class: 0	1	NDUFAB1,CIAPIN1,RALA,ST3GAL1,GLRX2,DEF6,TSSC1,ASTE1,FAM136A,METTL1,VCAN,RAI14,KITLG,ELN,HERPUD1,RAD51,PPP1R12A,YIPF1,DGAT2,MRPS24,RFXANK,HMG20B,ZNF76,WDR18,ZMYND12,ATP11A,SLC44A1,MAP4K4,RPS6KA2,TRIP13,AFF4,HSD17B10,MCM2,MRPS34,BCS1L,CELSR1,FOSL2,UNG,SNRPA,SYNJ2,STK17B,C1QTNF3,SLC27A5,PPP1R15A,YPEL3,LYZ,ZFHX4,ZC3HC1,PSME1,HECTD1,MYL6,DPYSL2,SORBS1,ABL1,TMED1,NDUFB7,CDC34,POLRMT,RASSF7,GCAT,PACSIN2…
4.33e-09	675	1404	108	0.077	0.16	MI:hsa-miR-193a-5p	mi	259	MI:hsa-miR-193a-5p	1	ARF5,SLC6A13,APBA3,DEF6,SH2D2A,ELN,MRPS24,ADCK1,ZNF76,ZNRD1,NDST1,SMARCA2,GNPTG,ZC3HC1,AAAS,BCL7C,GCAT,C20ORF24,BCKDK,STX10,SNAPC2,ZNHIT1,TMEM176B,POLD2,GBF1,COL1A1,BYSL,FAHD2A,NDUFS7,BCAS2,MREG,VAMP8,COQ6,OGFRL1,MEA1,AHNAK,SLC25A35,SNRPD2,SNRPB,ZNF133,ABHD8,AAMP,SPECC1,GADD45G,NSUN5,C16ORF13,ARHGEF16,C1ORF159,C19ORF57,NXT1,DPH2,COX5B,DCTN3,ABCG5,NDUFA9,FBLN5,JTB,CREB3L4,FAHD2B,C7ORF43,C9ORF142,S…
5.09e-09	5704	1583	501	0.316	0.088	TF:M05444_1	tf	133	Factor: CPBP; motif: NGGGCGG; match class: 1	2	TMEM176A,ARF5,LOC81691,MYCBP2,FARP2,SPAG9,SS18L2,RABGAP1,AKAP11,FAM136A,VCL,TRIO,RAI14,TDP1,ELN,HERPUD1,CYBA,MRPL43,PPP1R12A,YIPF1,SPAG4,RFXANK,ZNF76,NTHL1,WDR18,ZMYND12,ARFGEF1,MYO9A,HSD17B10,EVC,PICALM,MRPS34,CELSR1,FOSL2,SMARCA2,COL5A3,MRPL22,SLC27A5,SSH1,AGBL5,SEH1L,MRPL28,PIR,ERP29,GNPTG,GLG1,LAMB1,SPAG7,PSME1,MYL6,DPYSL2,NUP50,SORBS1,ABL1,PCSK5,BCL7C,TIMM13,CDC34,POLRMT,RASSF7,DDX17,MYH9,EP…
5.09e-09	5704	1583	501	0.316	0.088	TF:M05332_1	tf	63	Factor: Sp2; motif: WGGGCGG; match class: 1	2	TMEM176A,ARF5,LOC81691,MYCBP2,FARP2,SPAG9,SS18L2,RABGAP1,AKAP11,FAM136A,VCL,TRIO,RAI14,TDP1,ELN,HERPUD1,CYBA,MRPL43,PPP1R12A,YIPF1,SPAG4,RFXANK,ZNF76,NTHL1,WDR18,ZMYND12,ARFGEF1,MYO9A,HSD17B10,EVC,PICALM,MRPS34,CELSR1,FOSL2,SMARCA2,COL5A3,MRPL22,SLC27A5,SSH1,AGBL5,SEH1L,MRPL28,PIR,ERP29,GNPTG,GLG1,LAMB1,SPAG7,PSME1,MYL6,DPYSL2,NUP50,SORBS1,ABL1,PCSK5,BCL7C,TIMM13,CDC34,POLRMT,RASSF7,DDX17,MYH9,EP…
5.09e-09	5704	1583	501	0.316	0.088	TF:M05361_1	tf	36	Factor: Sp6; motif: WGGGCGG; match class: 1	2	TMEM176A,ARF5,LOC81691,MYCBP2,FARP2,SPAG9,SS18L2,RABGAP1,AKAP11,FAM136A,VCL,TRIO,RAI14,TDP1,ELN,HERPUD1,CYBA,MRPL43,PPP1R12A,YIPF1,SPAG4,RFXANK,ZNF76,NTHL1,WDR18,ZMYND12,ARFGEF1,MYO9A,HSD17B10,EVC,PICALM,MRPS34,CELSR1,FOSL2,SMARCA2,COL5A3,MRPL22,SLC27A5,SSH1,AGBL5,SEH1L,MRPL28,PIR,ERP29,GNPTG,GLG1,LAMB1,SPAG7,PSME1,MYL6,DPYSL2,NUP50,SORBS1,ABL1,PCSK5,BCL7C,TIMM13,CDC34,POLRMT,RASSF7,DDX17,MYH9,EP…
6.13e-09	666	1559	108	0.069	0.162	GO:0006412	BP	43	translation	6	IGF1,MRPL43,MRPS24,MRPS34,MRPL22,MRPL28,PPP1R15A,MRPS33,TNRC6A,MRPS18A,TNRC6B,EP300,MRPL4,RPL18A,JTV1,SEC61B,SLC25A11,C1QBP,MRPL27,UCP1,DDX6,MRPL51,QKI,MRPL2,SPCS1,EEF1B2,EIF2B4,MRPL37,MRPS15,NSUN4,EIF2B2,SERP1,COPS5,TSFM,RPS10,SLC25A35,MRPS26,NGDN,MRPL34,C12ORF65,RAN,EEFSEC,SEC61G,CDK4,MRPL44,EIF4E2,VARS2,THBS1,TARBP2,MRPL9,RBMS3,MRPL49,FAU,MRPL39,MRPL17,MAGOH,MRPL55,RPL22L1,RPL39L,APEH,METTL3,S…
6.78e-09	6745	1583	576	0.364	0.085	TF:M03969_0	tf	143	Factor: ELF5; motif: ANSMGGAAGTN; match class: 0	1	POLR2J,ACSM3,LOC81691,C19ORF60,RALA,CDKL5,ADAM22,SS18L2,ETV7,SLC6A13,APBA3,RABGAP1,IGF1,CNTN1,GLRX2,EHD2,SH2D2A,ASTE1,FAM136A,PNKP,PHF23,RAD51,MRPL43,MRPS24,TAF11,NTHL1,WDR18,SLK,ZMYND12,ATG2B,MYO9A,NAV3,RORA,SLC44A1,TRIP13,EVC,TSG101,CELSR1,EXOSC7,ICAM3,TM9SF3,EXOSC5,SMARCA2,AP4E1,STK17B,C1QTNF3,MRPL22,ZCCHC6,ZNF264,POMGNT1,MRPL28,PPP1R15A,PDRG1,DOCK9,SLC23A2,ERP29,NDUFB2,SPAG7,NUP50,AAAS,OCEL1,…
7.34e-09	494	1583	77	0.049	0.156	TF:M03981_1	tf	17	Factor: ETV3; motif: ACCGGAAGTN; match class: 1	2	LOC81691,PNKP,PHF23,NTHL1,ZMYND12,TSG101,AAAS,CHCHD2,BUD31,NUDT1,ZNHIT1,SHOC2,PFN1,MRPL27,TMEM109,EIF2B2,SERP1,SNRPB,PRDX5,EMG1,CPSF3L,PPCS,STYXL1,NSUN5,VPS13B,DPH2,WDR74,TIMM10,EIF4E2,COX5B,DPM2,PPIL1,SEC31A,RHOT2,ANAPC11,ZNF593,TPRKB,PSMG3,C21ORF59,U2AF1L4,SCNM1,MFSD3,WIBG,FIBP,MUS81,HSPC152,CKS1B,FKBP2,ZNHIT2,MRPS22,ZNF408,BANF1,CCDC85B,AURKAIP1,ZBTB41,DMAP1,SNRPE,HDDC3,TMEM186,DUSP28,CLN3,NIF…
7.36e-09	4985	1559	523	0.335	0.105	GO:0044267	BP	43	cellular protein metabolic process	5	BAD,NDUFAB1,MYCBP2,CDKL5,SPAG9,ST3GAL1,IGF1,CNTN1,HGF,NR1H3,TRIO,PHF23,KITLG,HERPUD1,RAD51,MRPL43,RC3H2,PPP1R12A,MRPS24,ADCK1,HMG20B,SLK,ARFGEF1,NDST1,MAP4K4,RPS6KA2,FRY,PICALM,MRPS34,TSG101,UBE2T,ITCH,SLC35C2,STK17B,MRPL22,SSH1,GSTP1,AGBL5,SEH1L,POMGNT1,MRPL28,PPP1R15A,ADD1,TESC,P2RX7,ERP29,BIRC5,OTUB2,MRPS33,LYZ,GNPTG,GLG1,TNRC6A,OSBPL8,ZC3HC1,PSME1,HECTD1,NUP50,AAAS,MRPS18A,ABL1,PCSK5,TIMM13,C…
7.84e-09	121	839	37	0.044	0.306	REAC:163200	rea	255	Respiratory electron transport, ATP synthesis by chemiosmotic coupling, and heat production by uncoupling proteins.	3	NDUFAB1,UQCRC1,NDUFB4,NDUFB2,NDUFB7,NDUFC1,UCP1,NDUFS8,NDUFS7,COX7A2L,ATP5S,ECSIT,COX4I1,ATP5G2,COX5B,NDUFA9,NDUFB10,NDUFS6,NDUFB11,SURF1,ATP5J,ATP5G1,NDUFB6,NDUFB8,NDUFV1,NDUFS5,ATP5I,NDUFA11,COX8A,NDUFV2,COX5A,NDUFB1,NDUFA13,FAM36A,NDUFS3,ATP5J2,NDUFA7
8.54e-09	267	1559	58	0.037	0.217	GO:0006413	BP	43	translational initiation	4	MRPL43,MRPS24,MRPS34,MRPL22,MRPL28,PPP1R15A,MRPS33,MRPS18A,MRPL4,RPL18A,MRPL27,MRPL51,MRPL2,EIF2B4,MRPL37,MRPS15,EIF2B2,COPS5,RPS10,MRPS26,MRPL34,MRPL44,EIF4E2,MRPL9,MRPL49,FAU,MRPL39,MRPL17,MRPL55,MRPL16,POLR2G,MRPL36,RPS21,RPS7,PPP1CA,CHCHD1,MRPL52,RBM4,MRPL11,MRPS22,MRPL48,RPS6KB2,AURKAIP1,MRPL14,MRPS23,MRPS11,MRPL54,MRPL38,MRPL53,MRPL23,RPS18,MCTS1,MRPS17,EIF6,MRPL20,MRPS6,MRPL46,MRPL12
8.82e-09	12672	1583	983	0.621	0.078	TF:M05439_0	tf	132	Factor: RREB-1; motif: GGGWCSA; match class: 0	1	BAD,TMEM176A,ARF5,NDUFAB1,SLC22A16,POLR2J,CIAPIN1,MYCBP2,RALA,CCDC124,CDKL5,ADAM22,SPAG9,SS18L2,ST3GAL1,ETV7,RABGAP1,CNTN1,HGF,AKAP11,EHD2,NR1H3,SH2D2A,ASTE1,FAM136A,VCL,TRIO,RAI14,PNKP,PHF23,TDP1,ELN,LIMA1,RAD51,FSTL4,USE1,MRPL43,RC3H2,ATP11B,PPP1R12A,SPAG4,DGAT2,MRPS24,ADCK1,LIMCH1,RFXANK,EDG4,HMG20B,TAF11,NTHL1,WDR18,NDUFB4,SLK,ZMYND12,ZNRD1,ARFGEF1,MYO9A,KLF6,ATP11A,RORA,POLB,NDST1,MAP4K4,RPS…
8.95e-09	1716	1559	219	0.14	0.128	GO:0044711	BP	43	single-organism biosynthetic process	4	NDUFAB1,ACSM3,ST3GAL1,POLA2,IGF1,NR1H3,VCAN,PNKP,MRPL43,DGAT2,MRPS24,CECR5,SLC44A1,NDST1,MRPS34,SYNJ2,C1QTNF3,MRPL22,SLC27A5,GSTP1,ATRX,MGST2,MRPL28,P2RX7,MRPS33,SORBS1,MRPS18A,POLRMT,TSPO,EP300,GSTZ1,PCK2,ACOT8,STAG2,ACD,MLYCD,NME4,QPRT,CDIPT,MRPL4,BCAT2,RPA3,POLD2,OGN,TNKS2,SLC25A11,C1QBP,HSD17B1,COL1A1,MRPL27,NOLA1,RAPGEF2,PTPMT1,MRPL51,PRKAB1,PEX7,QKI,MRPL2,PCCB,RBP1,CSPG5,DGUOK,GLS,MRPL37,ER…
8.96e-09	694	1583	97	0.061	0.14	TF:M02054_1	tf	191	Factor: ELF2; motif: CCCGGAARYN; match class: 1	2	LOC81691,APBA3,PNKP,ZMYND12,OCEL1,UBE2I,STX10,CNTD2,BUD31,NUDT1,ZNHIT1,PFN1,RNF167,SLC25A11,MRPL27,OGFOD2,MRPL51,EIF2B4,UNC50,PEX16,ITPA,PRDX5,CPSF3L,PPCS,PKMYT1,STYXL1,ANAPC13,NSUN5,SAMD10,FBXW9,VPS13B,DPH2,WDR74,TIMM10,C1ORF57,COX5B,DDX56,PPIL1,SEC31A,RHOT2,ANAPC11,ZNF593,TPRKB,C9ORF142,ATP5J,PSMG3,C21ORF59,U2AF1L4,SCNM1,APEH,CAGE1,C7ORF55,PIGO,KIAA0355,MFSD3,OTUB1,WIBG,SCAND1,PPIH,FIBP,HSPC152…
1.02e-08	12678	1583	983	0.621	0.078	TF:M01072_0	tf	205	Factor: HIC1; motif: NSNNNNTGCCCSSNN; match class: 0	1	BAD,TMEM176A,ARF5,NDUFAB1,SLC22A16,POLR2J,ACSM3,C19ORF60,RALA,FARP2,CCDC124,ST3GAL1,ETV7,UQCRC1,APBA3,POLA2,AKAP11,GLRX2,DEF6,NR1H3,ASTE1,FAM136A,METTL1,TLL1,TRIO,VCAN,RAI14,PNKP,TDP1,VPS13D,KITLG,ELN,HERPUD1,CYBA,FSTL4,USE1,RC3H2,ATP11B,PPP1R12A,SPAG4,ADCK1,LIMCH1,EDG4,HMG20B,TAF11,ZNF76,NTHL1,WDR18,ZNRD1,ATG2B,ARFGEF1,KLF6,RORA,CECR5,SLC44A1,NDST1,MAP4K4,RPS6KA2,TRIP13,HSD17B10,EVC,PICALM,MRPS3…
1.05e-08	689	1559	110	0.071	0.16	GO:0043043	BP	43	peptide biosynthetic process	7	IGF1,MRPL43,MRPS24,MRPS34,MRPL22,MGST2,MRPL28,PPP1R15A,MRPS33,TNRC6A,MRPS18A,PCSK5,TNRC6B,EP300,MRPL4,RPL18A,JTV1,SEC61B,SLC25A11,C1QBP,MRPL27,UCP1,DDX6,MRPL51,QKI,MRPL2,SPCS1,EEF1B2,EIF2B4,MRPL37,MRPS15,NSUN4,EIF2B2,SERP1,COPS5,TSFM,RPS10,SLC25A35,MRPS26,NGDN,MRPL34,C12ORF65,RAN,EEFSEC,SEC61G,CDK4,MRPL44,EIF4E2,VARS2,THBS1,TARBP2,MRPL9,RBMS3,MRPL49,FAU,MRPL39,MRPL17,MAGOH,MRPL55,RPL22L1,RPL39L,A…
1.17e-08	21373	1583	1508	0.953	0.071	TF:M04703_0	tf	180	Factor: c-ets-1; motif: TCTCGCGAG; match class: 0	1	BAD,TMEM176A,ARF5,NDUFAB1,SLC22A16,POLR2J,LOC81691,CIAPIN1,MYCBP2,ITGA2B,C19ORF60,RALA,FARP2,CCDC124,CDKL5,ADAM22,SPAG9,SS18L2,ST3GAL1,ETV7,UQCRC1,SLC6A13,APBA3,MKS1,RABGAP1,POLA2,IGF1,CNTN1,MARCO,HGF,AKAP11,GLRX2,DEF6,EHD2,NR1H3,SH2D2A,TSSC1,ASTE1,FAM136A,VCL,METTL1,TLL1,TRIO,VCAN,RAI14,PNKP,PHF23,TDP1,CTNNA1,VPS13D,KITLG,ELN,LIMA1,RAD51,CYBA,FSTL4,MRTO4,USE1,MRPL43,RC3H2,ATP11B,PPP1R12A,YIPF1,S…
1.2e-08	969	1559	141	0.09	0.146	GO:0043603	BP	43	cellular amide metabolic process	5	ST3GAL1,IGF1,GLRX2,MRPL43,MRPS24,PICALM,MRPS34,MRPL22,GSTP1,MGST2,MRPL28,PPP1R15A,P2RX7,MRPS33,TNRC6A,MRPS18A,PCSK5,TNRC6B,EP300,CERK,GSTZ1,MRPL4,RPL18A,JTV1,SEC61B,SLC25A11,C1QBP,MRPL27,UCP1,DDX6,MRPL51,QKI,MRPL2,LNPEP,NIT2,PCCB,SPCS1,EEF1B2,EIF2B4,HTRA2,MRPL37,MRPS15,NSUN4,EIF2B2,SERP1,COPS5,TSFM,ORMDL2,DNPEP,PTGIS,RPS10,SLC25A35,MRPS26,ASL,PPCS,NGDN,MRPL34,C12ORF65,RAN,EEFSEC,SEC61G,CDK4,SMPD2…
1.33e-08	771	1583	104	0.066	0.135	TF:M03791_1	tf	199	Factor: GABPalpha_GABPbeta; motif: CTTCCKGY; match class: 1	2	LOC81691,NTHL1,MRPS34,CELSR1,TM9SF3,SLC35C2,MGST2,NUP50,ACOT8,EEA1,MLYCD,STK3,STX10,COPE,DDX49,TMEM147,BUD31,NUDT1,ZNHIT1,RNF167,SLC25A11,B9D1,OGFOD2,MRPL51,PTPN6,PRKAB1,CUTA,UNC50,SCAMP3,EBNA1BP2,ZC3H13,KLHDC3,MEA1,ATP5S,ITPA,PRDX5,EMG1,WDR24,CRB3,PPAN,GINS2,FBXW9,C1ORF57,DDX56,PPIL1,COX17,RHOT2,ANAPC11,RXRG,SLC27A3,SNRPG,TPRKB,TIMM8B,ACSL1,PPP1R16A,C1ORF52,APEH,C7ORF55,NUDT5,MOAP1,KIAA0355,SNRP…
1.72e-08	765	1559	118	0.076	0.154	GO:0043604	BP	43	amide biosynthetic process	6	ST3GAL1,IGF1,MRPL43,MRPS24,MRPS34,MRPL22,MGST2,MRPL28,PPP1R15A,P2RX7,MRPS33,TNRC6A,MRPS18A,PCSK5,TNRC6B,EP300,MRPL4,RPL18A,JTV1,SEC61B,SLC25A11,C1QBP,MRPL27,UCP1,DDX6,MRPL51,QKI,MRPL2,SPCS1,EEF1B2,EIF2B4,MRPL37,MRPS15,NSUN4,EIF2B2,SERP1,COPS5,TSFM,RPS10,SLC25A35,MRPS26,ASL,NGDN,MRPL34,C12ORF65,RAN,EEFSEC,SEC61G,CDK4,SMPD2,MRPL44,EIF4E2,MTHFS,VARS2,THBS1,TARBP2,CYR61,MRPL9,RBMS3,MRPL49,FAU,MRPL39,…
2.14e-08	2643	1583	264	0.167	0.1	TF:M07409_1	tf	136	Factor: BTEB2; motif: GCCCCRCCCH; match class: 1	2	BAD,TMEM176A,RALA,CDKL5,SPAG9,PNKP,PHF23,SPAG4,MRPS24,EDG4,HMG20B,ATG2B,MYO9A,POLB,PICALM,MRPS34,CELSR1,SLC35C2,COL5A3,STK17B,STARD7,SEH1L,RAD54L,MRPL28,PDRG1,TESC,ERP29,SPAG7,TMED1,BCL7C,CDC34,RASSF7,POLR2F,TIMP3,TSPO,EP300,ZBED4,FKBP3,ASB2,PLP2,RBBP7,CENPT,MPG,UBE2I,BCKDK,BNIP3L,NUCB1,SNAPC2,CCDC94,MAST1,CLDN15,TMEM176B,TBL2,SETX,SHOC2,NUFIP2,GALK1,PFN1,MED31,HSD17B1,COL1A1,RND2,DNAJC4,MDK,SPSB…
2.43e-08	1511	1583	170	0.107	0.113	TF:M03979_0	tf	128	Factor: ETV1; motif: ACCGGAAGTN; match class: 0	1	LOC81691,CDKL5,ADAM22,APBA3,PNKP,MRPL43,RFXANK,NTHL1,ZMYND12,EVC,TM9SF3,SLC35C2,MRPL28,GNPTG,TNRC6A,SPAG7,NUP50,POLRMT,RASSF7,PACSIN2,GSTZ1,C20ORF24,ACOT8,ACD,PARD6A,UBE2I,AP3B2,STX10,ZNF175,CHCHD2,BUD31,NUDT1,ZNHIT1,TNKS2,RNF167,SLC25A11,B9D1,MRPL27,PSMD9,OGFOD2,MRPL51,PTPN6,PRKAB1,PCGF1,UNC50,STK16,ADPRHL2,EBNA1BP2,PKD2,COQ6,FKBP1B,SERP1,PEX16,PFDN5,C12ORF44,NFE2,TBCC,RNF113A,SNRPB,PRDX5,EMG1,C…
2.57e-08	9612	1583	774	0.489	0.081	TF:M01873_0	tf	130	Factor: Egr-1; motif: GCGGGGGCGG; match class: 0	1	BAD,TMEM176A,ARF5,POLR2J,CIAPIN1,MYCBP2,C19ORF60,FARP2,CCDC124,CDKL5,ADAM22,ST3GAL1,APBA3,RABGAP1,AKAP11,DEF6,FAM136A,VCL,TRIO,VCAN,RAI14,PNKP,PHF23,CTNNA1,ELN,LIMA1,HERPUD1,MRTO4,USE1,RC3H2,ATP11B,PPP1R12A,YIPF1,SPAG4,DGAT2,MRPS24,LIMCH1,RFXANK,EDG4,HMG20B,TAF11,ZNF76,SLK,ATG2B,MYO9A,KLF6,NAV3,ATP11A,RORA,NDST1,MAP4K4,RPS6KA2,WBSCR22,TRIP13,AFF4,HSD17B10,EVC,PICALM,MRPS34,ZNF532,SEMA3C,CELSR1,FO…
2.94e-08	1410	1559	186	0.119	0.132	GO:1901566	BP	43	organonitrogen compound biosynthetic process	5	ST3GAL1,IGF1,VCAN,MRPL43,MRPS24,SLC44A1,NDST1,MRPS34,MRPL22,GSTP1,MGST2,MRPL28,PPP1R15A,P2RX7,MRPS33,TNRC6A,MRPS18A,PCSK5,TSPO,TNRC6B,EP300,GSTZ1,NME4,QPRT,MRPL4,BCAT2,RPL18A,JTV1,SEC61B,OGN,SLC25A11,C1QBP,MRPL27,UCP1,DDX6,MRPL51,QKI,MRPL2,CSPG5,SPCS1,EEF1B2,DGUOK,EIF2B4,GLS,MRPL37,SLC35D1,AGMAT,MRPS15,NSUN4,EIF2B2,SERP1,COPS5,TSFM,ORMDL2,RPS10,ATP5S,SLC25A35,MRPS26,ASL,PPCS,GAD1,DUT,NGDN,MRPL34,…
3.34e-08	751	1404	114	0.081	0.152	MI:hsa-miR-615-5p	mi	54	MI:hsa-miR-615-5p	1	ETV7,APBA3,DEF6,RFXANK,HMG20B,NDST1,BCS1L,COL5A3,MRPL28,OCEL1,BCL7C,AHSA1,C20ORF27,CCDC22,TRADD,BCKDK,STX10,TIMM44,CCDC94,ARMC6,HPN,AP1S1,CLDN15,TMEM176B,CUEDC2,SLC25A11,CCDC86,MCM3,GMNN,RBP1,MRPL37,MAD2L2,COLEC11,C19ORF43,NR4A1,SMUG1,NCOA3,SPDEF,KLHDC3,TIMM17B,ABHD8,FBXL12,PKMYT1,AAMP,NEDD8,MRPL34,FCHO1,SSBP4,PRR7,ACY3,PEMT,MACROD1,PIGC,TBRG4,TLN1,MORN3,RHOT2,ANAPC11,ZNF593,SYTL1,RXRG,PPOX,EFNA3…
3.91e-08	133	637	37	0.058	0.278	KEGG:00190	keg	79	Oxidative phosphorylation	1	NDUFAB1,UQCRC1,NDUFB4,NDUFB2,NDUFB7,NDUFC1,NDUFS8,COX7A2,NDUFS7,COX7A2L,ATP6V1F,COX4I1,ATP5G2,COX5B,COX17,NDUFA9,NDUFB10,NDUFS6,NDUFB11,ATP5J,ATP5G1,NDUFB6,NDUFB8,NDUFV1,NDUFS5,ATP5I,ATP6V0E2,NDUFA11,COX8A,NDUFV2,COX5A,NDUFB1,NDUFA13,NDUFS3,ATP5J2,ATP6V1E2,NDUFA7
3.97e-08	18290	1583	1333	0.842	0.073	TF:M00450_1	tf	228	Factor: Zic3; motif: NGGGKGGTC; match class: 1	1	BAD,TMEM176A,ARF5,NDUFAB1,POLR2J,ACSM3,CIAPIN1,ITGA2B,C19ORF60,RALA,FARP2,CDKL5,ADAM22,SPAG9,SS18L2,ST3GAL1,ETV7,SLC6A13,APBA3,POLA2,CNTN1,MARCO,AKAP11,GLRX2,DEF6,EHD2,NR1H3,SH2D2A,TSSC1,FAM136A,VCL,METTL1,TLL1,TRIO,RAI14,PNKP,PHF23,CTNNA1,VPS13D,ELN,LIMA1,HERPUD1,CYBA,FSTL4,MRTO4,USE1,MRPL43,RC3H2,ATP11B,PPP1R12A,YIPF1,SPAG4,DGAT2,MRPS24,LIMCH1,RFXANK,EDG4,HMG20B,TAF11,ZNF76,NTHL1,WDR18,NDUFB4,S…
4.67e-08	9086	1583	736	0.465	0.081	TF:M00470_1	tf	268	Factor: AP-2gamma; motif: GCCYNNGGS; match class: 1	2	BAD,TMEM176A,ARF5,POLR2J,LOC81691,MYCBP2,FARP2,CDKL5,SPAG9,ST3GAL1,UQCRC1,CNTN1,AKAP11,TSSC1,ASTE1,FAM136A,VCL,TLL1,TRIO,VCAN,RAI14,PNKP,TDP1,CTNNA1,VPS13D,KITLG,ELN,LIMA1,HERPUD1,CYBA,MRTO4,USE1,RC3H2,PPP1R12A,SPAG4,DGAT2,MRPS24,LIMCH1,EDG4,HMG20B,TAF11,ZNF76,WDR18,ZNRD1,ARFGEF1,MYO9A,KLF6,NAV3,ATP11A,RORA,CECR5,NDST1,MAP4K4,TRIP13,PICALM,MRPS34,BCS1L,CELSR1,FOSL2,EXOSC7,TM9SF3,EXOSC5,SYNJ2,KIF2…
4.83e-08	804	1559	121	0.078	0.15	GO:0006518	BP	43	peptide metabolic process	6	IGF1,GLRX2,MRPL43,MRPS24,PICALM,MRPS34,MRPL22,GSTP1,MGST2,MRPL28,PPP1R15A,MRPS33,TNRC6A,MRPS18A,PCSK5,TNRC6B,EP300,GSTZ1,MRPL4,RPL18A,JTV1,SEC61B,SLC25A11,C1QBP,MRPL27,UCP1,DDX6,MRPL51,QKI,MRPL2,LNPEP,SPCS1,EEF1B2,EIF2B4,MRPL37,MRPS15,NSUN4,EIF2B2,SERP1,COPS5,TSFM,DNPEP,RPS10,SLC25A35,MRPS26,NGDN,MRPL34,C12ORF65,RAN,EEFSEC,SEC61G,CDK4,MRPL44,EIF4E2,VARS2,THBS1,TARBP2,SOD1,MRPL9,PSEN2,RBMS3,MRPL49…
6.49e-08	11746	1583	916	0.579	0.078	TF:M03811_0	tf	117	Factor: AP-2gamma; motif: GCCYNCRGSN; match class: 0	1	BAD,TMEM176A,ARF5,NDUFAB1,POLR2J,MYCBP2,ITGA2B,C19ORF60,RALA,FARP2,ADAM22,ST3GAL1,ETV7,UQCRC1,APBA3,IGF1,CNTN1,AKAP11,EHD2,SH2D2A,TSSC1,VCL,TLL1,TRIO,VCAN,RAI14,TDP1,CTNNA1,VPS13D,KITLG,ELN,RAD51,CYBA,FSTL4,MRPL43,SPAG4,MRPS24,ADCK1,LIMCH1,RFXANK,EDG4,HMG20B,TAF11,ZNF76,NTHL1,WDR18,ZMYND12,ATG2B,ARFGEF1,MYO9A,KLF6,NAV3,ATP11A,CECR5,SLC44A1,NDST1,MAP4K4,WBSCR22,TRIP13,HSD17B10,EVC,MCM2,PICALM,MRPS…
8.07e-08	277	1583	51	0.032	0.184	TF:M02069_1	tf	3	Factor: Erm; motif: ACCGGAAGTN; match class: 1	2	LOC81691,ZMYND12,CHCHD2,BUD31,NUDT1,ZNHIT1,PFN1,MRPL27,PRDX5,PPCS,STYXL1,NSUN5,VPS13B,DPH2,WDR74,TIMM10,COX5B,PPIL1,SEC31A,RHOT2,ANAPC11,ZNF593,C21ORF59,U2AF1L4,SCNM1,MFSD3,WIBG,FIBP,HSPC152,CKS1B,FKBP2,ZNHIT2,MRPS22,ZNF408,CCDC85B,DMAP1,HDDC3,TMEM186,DUSP28,CLN3,KTI12,PFDN6,SKIV2L,APOM,PRR3,GNL1,VPS52,WDR46,RPS18,MRPL20,DDOST
9.35e-08	13504	1583	1031	0.651	0.076	TF:M01177_1	tf	121	Factor: SREBP-2; motif: NNGYCACNNSMN; match class: 1	2	BAD,TMEM176A,NDUFAB1,POLR2J,ACSM3,LOC81691,CIAPIN1,MYCBP2,ITGA2B,C19ORF60,FARP2,CCDC124,CDKL5,SS18L2,ST3GAL1,ETV7,UQCRC1,SLC6A13,APBA3,POLA2,CNTN1,HGF,AKAP11,GLRX2,DEF6,EHD2,NR1H3,SH2D2A,TSSC1,ASTE1,TLL1,TRIO,RAI14,PHF23,VPS13D,ELN,HERPUD1,RAD51,CYBA,FSTL4,MRTO4,USE1,MRPL43,RC3H2,PPP1R12A,SPAG4,MRPS24,ADCK1,LIMCH1,RFXANK,EDG4,HMG20B,TAF11,ZNF76,NTHL1,WDR18,NDUFB4,SLK,ARFGEF1,KLF6,EVI5,NAV3,ATP11A…
1.02e-07	22336	1583	1552	0.98	0.069	TF:M04691_0	tf	162	Factor: Kaiso; motif: TCTCGCGAG; match class: 0	1	BAD,TMEM176A,ARF5,NDUFAB1,SLC22A16,POLR2J,LOC81691,CIAPIN1,MYCBP2,ITGA2B,C19ORF60,FARP2,CCDC124,CDKL5,ADAM22,SPAG9,SS18L2,ST3GAL1,ETV7,UQCRC1,SLC6A13,APBA3,MKS1,RABGAP1,POLA2,IGF1,CNTN1,MARCO,HGF,AKAP11,GLRX2,DEF6,EHD2,NR1H3,SH2D2A,TSSC1,ASTE1,FAM136A,VCL,METTL1,TLL1,TRIO,VCAN,RAI14,PNKP,PHF23,TDP1,CTNNA1,VPS13D,KITLG,ELN,LIMA1,RAD51,CYBA,FSTL4,MRTO4,USE1,MRPL43,RC3H2,ATP11B,PPP1R12A,YIPF1,SPAG4,…
1.06e-07	21163	1583	1494	0.944	0.071	TF:M04710_0	tf	119	Factor: CHD2; motif: TCTCGCGAG; match class: 0	1	BAD,TMEM176A,ARF5,NDUFAB1,SLC22A16,POLR2J,LOC81691,CIAPIN1,MYCBP2,ITGA2B,C19ORF60,RALA,FARP2,CCDC124,CDKL5,ADAM22,SPAG9,SS18L2,ST3GAL1,ETV7,UQCRC1,APBA3,MKS1,RABGAP1,POLA2,IGF1,CNTN1,MARCO,HGF,AKAP11,GLRX2,DEF6,EHD2,NR1H3,SH2D2A,TSSC1,ASTE1,FAM136A,VCL,METTL1,TLL1,TRIO,VCAN,RAI14,PNKP,PHF23,TDP1,CTNNA1,VPS13D,KITLG,ELN,LIMA1,RAD51,CYBA,FSTL4,MRTO4,USE1,MRPL43,RC3H2,ATP11B,PPP1R12A,YIPF1,SPAG4,DGA…
1.13e-07	19125	1583	1380	0.872	0.072	TF:M01118_0	tf	189	Factor: WT1; motif: SMCNCCNSC; match class: 0	1	BAD,TMEM176A,ARF5,NDUFAB1,SLC22A16,POLR2J,CIAPIN1,MYCBP2,ITGA2B,C19ORF60,RALA,FARP2,CCDC124,CDKL5,ADAM22,SPAG9,SS18L2,ST3GAL1,UQCRC1,SLC6A13,APBA3,MKS1,RABGAP1,POLA2,CNTN1,AKAP11,DEF6,NR1H3,SH2D2A,TSSC1,ASTE1,FAM136A,VCL,METTL1,TLL1,TRIO,VCAN,RAI14,PNKP,PHF23,CTNNA1,VPS13D,KITLG,ELN,LIMA1,HERPUD1,RAD51,CYBA,FSTL4,USE1,RC3H2,ATP11B,PPP1R12A,YIPF1,SPAG4,MRPS24,ADCK1,RFXANK,EDG4,HMG20B,TAF11,ZNF76,N…
1.24e-07	1140	1583	135	0.085	0.118	TF:M02058_0	tf	216	Factor: SAP1A; motif: NCCGGAARYN; match class: 0	1	LOC81691,CDKL5,NR1H3,PNKP,PHF23,NTHL1,ZMYND12,EVC,TM9SF3,SLC35C2,ZCCHC6,GNPTG,TNRC6A,SPAG7,POLRMT,PACSIN2,ACOT8,MAGED2,QPRT,ZNF175,SSBP1,BUD31,NUDT1,ZNHIT1,TNKS2,RNF167,SLC25A11,B9D1,MRPL27,OGFOD2,PTPN6,EEF1B2,PCGF1,ADPRHL2,MRPS15,EBNA1BP2,PPP1R3C,SERP1,PFDN5,TBCC,KLHDC3,MEA1,SNRPB,PRDX5,EMG1,CPSF3L,PPCS,WDR24,STYXL1,DUT,NSUN5,CRB3,YIPF2,MED18,PPAN,GINS2,FBXW9,DPH2,WDR74,KIDINS220,TIMM10,C1ORF57,…
1.24e-07	1140	1583	135	0.085	0.118	TF:M03990_0	tf	29	Factor: GABPA; motif: ACCGGAAGTN; match class: 0	1	LOC81691,CDKL5,NR1H3,PNKP,PHF23,NTHL1,ZMYND12,EVC,TM9SF3,SLC35C2,ZCCHC6,GNPTG,TNRC6A,SPAG7,POLRMT,PACSIN2,ACOT8,MAGED2,QPRT,ZNF175,SSBP1,BUD31,NUDT1,ZNHIT1,TNKS2,RNF167,SLC25A11,B9D1,MRPL27,OGFOD2,PTPN6,EEF1B2,PCGF1,ADPRHL2,MRPS15,EBNA1BP2,PPP1R3C,SERP1,PFDN5,TBCC,KLHDC3,MEA1,SNRPB,PRDX5,EMG1,CPSF3L,PPCS,WDR24,STYXL1,DUT,NSUN5,CRB3,YIPF2,MED18,PPAN,GINS2,FBXW9,DPH2,WDR74,KIDINS220,TIMM10,C1ORF57,…
1.36e-07	446	1583	69	0.044	0.155	TF:M02061_1	tf	82	Factor: ERF; motif: ACCGGAARYN; match class: 1	2	LOC81691,APBA3,PHF23,NTHL1,ZCCHC6,STX10,CHCHD2,BUD31,NUDT1,ZNHIT1,RNF167,SLC25A11,MRPL27,TMEM109,OGFOD2,MRPL51,PTPN6,PRKAB1,UNC50,EBNA1BP2,SERP1,SNRPB,PRDX5,EMG1,FBXL12,FBXW9,KIDINS220,C1ORF57,EIF4E2,PPIL1,UBL7,RHOT2,TPRKB,U2AF1L4,C1ORF52,CAGE1,C7ORF55,MFSD3,WIBG,MUS81,HSPC152,CKS1B,FKBP2,MRPS22,ZNF408,BANF1,AURKAIP1,WDR25,DMAP1,PXT1,SNRPE,MRPL54,TSSC4,CIB1,NIF3L1,YRDC,C1ORF122,UBL5,SMC5,DAXX,HSD…
2.68e-07	14104	1583	1067	0.674	0.076	TF:M07280_1	tf	280	Factor: LXR,; motif: RGGTCAN; match class: 1	1	BAD,TMEM176A,NDUFAB1,POLR2J,LOC81691,CIAPIN1,ITGA2B,C19ORF60,CCDC124,CDKL5,SPAG9,SS18L2,UQCRC1,APBA3,MKS1,RABGAP1,POLA2,IGF1,MARCO,HGF,GLRX2,EHD2,NR1H3,SH2D2A,TSSC1,ASTE1,FAM136A,VCL,METTL1,RAI14,PNKP,CTNNA1,VPS13D,HERPUD1,RAD51,CYBA,FSTL4,USE1,RC3H2,PPP1R12A,YIPF1,SPAG4,DGAT2,MRPS24,ADCK1,LIMCH1,RFXANK,EDG4,HMG20B,TAF11,ZNF76,NTHL1,WDR18,NDUFB4,SLK,ZMYND12,ZNRD1,ARFGEF1,EVI5,ATP11A,RORA,CECR5,SL…
3.35e-07	19856	1583	1420	0.897	0.072	TF:M04691_1	tf	162	Factor: Kaiso; motif: TCTCGCGAG; match class: 1	2	BAD,TMEM176A,ARF5,NDUFAB1,SLC22A16,POLR2J,LOC81691,CIAPIN1,MYCBP2,ITGA2B,C19ORF60,FARP2,CCDC124,CDKL5,ADAM22,SPAG9,SS18L2,ST3GAL1,ETV7,UQCRC1,SLC6A13,APBA3,MKS1,RABGAP1,POLA2,MARCO,HGF,AKAP11,GLRX2,DEF6,EHD2,NR1H3,SH2D2A,TSSC1,ASTE1,FAM136A,VCL,METTL1,TLL1,TRIO,VCAN,RAI14,PNKP,PHF23,TDP1,CTNNA1,VPS13D,KITLG,ELN,LIMA1,RAD51,CYBA,MRTO4,USE1,MRPL43,RC3H2,ATP11B,PPP1R12A,YIPF1,SPAG4,DGAT2,MRPS24,ADCK…
3.45e-07	55	839	22	0.026	0.4	REAC:6799198	rea	255	Complex I biogenesis	5	NDUFAB1,NDUFB4,NDUFB2,NDUFB7,NDUFC1,NDUFS8,NDUFS7,ECSIT,NDUFA9,NDUFB10,NDUFS6,NDUFB11,NDUFB6,NDUFB8,NDUFV1,NDUFS5,NDUFA11,NDUFV2,NDUFB1,NDUFA13,NDUFS3,NDUFA7
5.2e-07	5731	1583	491	0.31	0.086	TF:M00341_1	tf	100	Factor: GABP; motif: VCCGGAAGNGCR; match class: 1	2	TMEM176A,POLR2J,ITGA2B,C19ORF60,CDKL5,ST3GAL1,UQCRC1,APBA3,MARCO,GLRX2,TSSC1,ASTE1,TRIO,VCAN,PHF23,TDP1,CTNNA1,RAD51,USE1,ATP11B,SPAG4,LIMCH1,TAF11,ZNF76,NTHL1,WDR18,NDUFB4,SLK,ZMYND12,ATP11A,CECR5,SLC44A1,MAP4K4,RPS6KA2,TRIP13,EVC,MCM2,MRPS34,KIF22,MOXD1,SLC35C2,SMARCA2,AP4E1,JMJD4,C1QTNF3,ZCCHC6,GSTP1,MGST2,TESC,OTUB2,YPEL3,GNPTG,TNRC6A,LAMB1,HECTD1,NUP50,NUBP2,TMEM14A,ABL1,TIMM13,CDC34,PACSIN2…
6.39e-07	98	839	30	0.036	0.306	REAC:611105	rea	255	Respiratory electron transport	4	NDUFAB1,UQCRC1,NDUFB4,NDUFB2,NDUFB7,NDUFC1,NDUFS8,NDUFS7,COX7A2L,ECSIT,COX4I1,COX5B,NDUFA9,NDUFB10,NDUFS6,NDUFB11,SURF1,NDUFB6,NDUFB8,NDUFV1,NDUFS5,NDUFA11,COX8A,NDUFV2,COX5A,NDUFB1,NDUFA13,FAM36A,NDUFS3,NDUFA7
7.18e-07	11852	1583	916	0.579	0.077	TF:M02281_0	tf	7	Factor: SP1; motif: CCCCKCCCCC; match class: 0	1	BAD,TMEM176A,ARF5,NDUFAB1,SLC22A16,POLR2J,MYCBP2,RALA,FARP2,CDKL5,SPAG9,SS18L2,ST3GAL1,RABGAP1,CNTN1,DEF6,TSSC1,FAM136A,VCL,TLL1,TRIO,VCAN,RAI14,PNKP,PHF23,CTNNA1,VPS13D,ELN,LIMA1,HERPUD1,CYBA,USE1,RC3H2,ATP11B,SPAG4,MRPS24,ADCK1,LIMCH1,RFXANK,EDG4,HMG20B,TAF11,ZNF76,ATG2B,ARFGEF1,MYO9A,KLF6,NAV3,ATP11A,RORA,SLC44A1,POLB,NDST1,RPS6KA2,WBSCR22,AFF4,HSD17B10,PICALM,MRPS34,ZNF532,CELSR1,FOSL2,UNG,TM…
7.91e-07	6015	1559	600	0.385	0.1	GO:1901360	BP	43	organic cyclic compound metabolic process	4	BAD,NDUFAB1,POLR2J,LOC81691,MYCBP2,ETV7,UQCRC1,POLA2,IGF1,HGF,GLRX2,NR1H3,ASTE1,METTL1,PNKP,TDP1,KITLG,RAD51,PPP1R12A,DGAT2,RFXANK,HMG20B,TAF11,ZNF76,NTHL1,NDUFB4,ZNRD1,KLF6,RORA,POLB,WBSCR22,TRIP13,AFF4,HSD17B10,MCM2,PICALM,TSG101,ZNF532,FOSL2,EXOSC7,UNG,UBE2T,SNRPA,EXOSC5,ITCH,KIF22,SMARCA2,ZCCHC6,SLC27A5,ZNF264,SLCO1A2,ATRX,SEH1L,RAD54L,PPP1R15A,C14ORF166,PIR,TESC,P2RX7,SLC23A2,BIRC5,NDUFB2,ZF…
8.44e-07	193	637	44	0.069	0.228	KEGG:05016	keg	159	Huntington's disease	1	NDUFAB1,POLR2J,UQCRC1,NDUFB4,NDUFB2,NDUFB7,POLR2F,EP300,CREB3,NDUFC1,UCP1,NDUFS8,COX7A2,NDUFS7,COX7A2L,CLTA,COX4I1,ATP5G2,COX5B,NDUFA9,NDUFB10,SOD1,CREB3L4,NDUFS6,NDUFB11,ATP5J,GNAQ,ATP5G1,POLR2H,NDUFB6,NDUFB8,NDUFV1,POLR2G,NDUFS5,NDUFA11,DCTN2,COX8A,NDUFV2,COX5A,NDUFB1,NDUFA13,NDUFS3,GPX1,NDUFA7
1.06e-06	306	1583	52	0.033	0.17	TF:M02062_1	tf	155	Factor: Erg; motif: ACCGGAAGTN; match class: 1	2	LOC81691,MRPS34,TM9SF3,STX10,CHCHD2,BUD31,NUDT1,ZNHIT1,RNF167,SLC25A11,OGFOD2,MRPL51,CUTA,UNC50,SCAMP3,SNRPB,ITPA,PRDX5,AKAP12,FBXW9,C1ORF57,EIF4E2,PPIL1,COX17,UBL7,RHOT2,ANAPC11,SNRPG,TPRKB,APEH,C7ORF55,MFSD3,WIBG,HSPC152,CKS1B,FKBP2,MRPS22,ZNF408,AURKAIP1,WDR25,DMAP1,TSSC4,MCRS1,NIF3L1,ZNF511,DAXX,HSD17B8,APOM,VPS52,RPS18,DDOST,MRPS21
1.12e-06	168	637	40	0.063	0.238	KEGG:05010	keg	208	Alzheimer's disease	1	BAD,NDUFAB1,UQCRC1,NDUFB4,HSD17B10,NDUFB2,NDUFB7,NDUFC1,NDUFS8,COX7A2,NDUFS7,COX7A2L,LRP1,COX4I1,ATP5G2,COX5B,ADAM10,PPP3CA,NDUFA9,NDUFB10,PSEN2,NDUFS6,NDUFB11,ATP5J,GNAQ,ATP5G1,CDK5,NDUFB6,NDUFB8,NDUFV1,FADD,NDUFS5,NDUFA11,COX8A,NDUFV2,COX5A,NDUFB1,NDUFA13,NDUFS3,NDUFA7
1.41e-06	8453	1583	682	0.431	0.081	TF:M01104_1	tf	223	Factor: MOVO-B; motif: GNGGGGG; match class: 1	2	BAD,TMEM176A,ARF5,POLR2J,LOC81691,MYCBP2,RALA,FARP2,CCDC124,CDKL5,ADAM22,SS18L2,ST3GAL1,GLRX2,EHD2,VCL,TRIO,RAI14,PHF23,CTNNA1,ELN,LIMA1,HERPUD1,CYBA,FSTL4,MRTO4,USE1,RC3H2,ATP11B,DGAT2,LIMCH1,RFXANK,EDG4,NTHL1,SLK,ATG2B,MYO9A,KLF6,NAV3,ATP11A,RORA,NDST1,RPS6KA2,AFF4,EVC,PICALM,MRPS34,ZNF532,SEMA3C,CELSR1,FOSL2,UNG,TM9SF3,SNRPA,MOXD1,SMARCA2,COL5A3,AP4E1,JMJD4,ZCCHC6,PDS5B,STARD7,SSH1,AGBL5,ATRX,…
1.42e-06	14117	1583	1063	0.672	0.075	TF:M00032_0	tf	109	Factor: c-Ets-1(p54); motif: NCMGGAWGYN; match class: 0	1	BAD,ARF5,NDUFAB1,SLC22A16,POLR2J,LOC81691,ITGA2B,C19ORF60,RALA,CDKL5,ST3GAL1,SLC6A13,APBA3,MKS1,RABGAP1,IGF1,CNTN1,MARCO,HGF,GLRX2,DEF6,NR1H3,SH2D2A,TSSC1,ASTE1,FAM136A,VCAN,PNKP,PHF23,TDP1,ELN,LIMA1,HERPUD1,RAD51,CYBA,MRTO4,USE1,MRPL43,RC3H2,ATP11B,YIPF1,SPAG4,MRPS24,ADCK1,LIMCH1,RFXANK,EDG4,HMG20B,TAF11,ZNF76,NTHL1,WDR18,NDUFB4,SLK,ZMYND12,NAV3,ATP11A,RORA,CECR5,SLC44A1,RPS6KA2,TRIP13,AFF4,EVC,…
1.44e-06	5802	1559	580	0.372	0.1	GO:0006725	BP	43	cellular aromatic compound metabolic process	4	BAD,NDUFAB1,POLR2J,LOC81691,MYCBP2,ETV7,UQCRC1,POLA2,IGF1,HGF,GLRX2,NR1H3,ASTE1,METTL1,PNKP,TDP1,KITLG,RAD51,PPP1R12A,RFXANK,HMG20B,TAF11,ZNF76,NTHL1,NDUFB4,ZNRD1,KLF6,RORA,POLB,WBSCR22,TRIP13,AFF4,HSD17B10,MCM2,PICALM,TSG101,ZNF532,FOSL2,EXOSC7,UNG,UBE2T,SNRPA,EXOSC5,ITCH,KIF22,SMARCA2,ZCCHC6,ZNF264,ATRX,SEH1L,RAD54L,PPP1R15A,C14ORF166,PIR,TESC,P2RX7,SLC23A2,BIRC5,NDUFB2,ZFHX4,DPYSL2,NUP50,AAAS,…
1.5e-06	15129	1583	1128	0.713	0.075	TF:M01100_0	tf	16	Factor: LRF; motif: VNNRMCCCC; match class: 0	1	BAD,TMEM176A,ARF5,SLC22A16,ACSM3,LOC81691,MYCBP2,ITGA2B,C19ORF60,RALA,FARP2,CDKL5,SPAG9,ST3GAL1,ETV7,SLC6A13,APBA3,AKAP11,DEF6,EHD2,SH2D2A,TSSC1,VCL,METTL1,TLL1,TRIO,VCAN,RAI14,PNKP,PHF23,CTNNA1,VPS13D,KITLG,ELN,HERPUD1,RAD51,CYBA,FSTL4,MRTO4,USE1,MRPL43,RC3H2,ATP11B,PPP1R12A,SPAG4,DGAT2,MRPS24,LIMCH1,EDG4,HMG20B,ZNF76,NTHL1,WDR18,SLK,ATG2B,ARFGEF1,KLF6,ATP11A,RORA,NDST1,MAP4K4,WBSCR22,TRIP13,AFF…
1.59e-06	16925	1583	1241	0.784	0.073	TF:M07040_1	tf	241	Factor: GKLF; motif: NNRRGRRNGNSNNN; match class: 1	2	BAD,TMEM176A,ARF5,SLC22A16,POLR2J,LOC81691,CIAPIN1,MYCBP2,C19ORF60,RALA,FARP2,ADAM22,SPAG9,SS18L2,ST3GAL1,ETV7,SLC6A13,APBA3,MKS1,RABGAP1,POLA2,IGF1,CNTN1,MARCO,HGF,AKAP11,DEF6,EHD2,NR1H3,SH2D2A,TSSC1,FAM136A,VCL,METTL1,TLL1,TRIO,VCAN,RAI14,PNKP,PHF23,CTNNA1,VPS13D,ELN,HERPUD1,RAD51,CYBA,FSTL4,USE1,MRPL43,RC3H2,ATP11B,PPP1R12A,YIPF1,SPAG4,DGAT2,MRPS24,ADCK1,LIMCH1,RFXANK,HMG20B,TAF11,ZNF76,NTHL1,…
1.61e-06	6191	1559	613	0.393	0.099	GO:0009058	BP	43	biosynthetic process	3	NDUFAB1,POLR2J,ACSM3,CIAPIN1,MYCBP2,ST3GAL1,ETV7,POLA2,IGF1,HGF,GLRX2,NR1H3,VCAN,PNKP,KITLG,RAD51,CYBA,MRPL43,PPP1R12A,DGAT2,MRPS24,RFXANK,HMG20B,TAF11,ZNF76,ZNRD1,ARFGEF1,KLF6,RORA,CECR5,SLC44A1,POLB,NDST1,WBSCR22,TRIP13,AFF4,MCM2,PICALM,MRPS34,TSG101,ZNF532,FOSL2,SYNJ2,ITCH,SLC35C2,SMARCA2,C1QTNF3,MRPL22,SLC27A5,ZNF264,GSTP1,ATRX,SEH1L,MGST2,POMGNT1,MRPL28,PPP1R15A,C14ORF166,PIR,TESC,P2RX7,BIRC…
1.65e-06	5609	1559	563	0.361	0.1	GO:0006139	BP	43	nucleobase-containing compound metabolic process	5	BAD,NDUFAB1,POLR2J,LOC81691,MYCBP2,ETV7,UQCRC1,POLA2,IGF1,HGF,GLRX2,NR1H3,ASTE1,METTL1,PNKP,TDP1,KITLG,RAD51,PPP1R12A,RFXANK,HMG20B,TAF11,ZNF76,NTHL1,NDUFB4,ZNRD1,KLF6,RORA,POLB,WBSCR22,TRIP13,AFF4,HSD17B10,MCM2,PICALM,TSG101,ZNF532,FOSL2,EXOSC7,UNG,UBE2T,SNRPA,EXOSC5,ITCH,KIF22,SMARCA2,ZCCHC6,ZNF264,ATRX,SEH1L,RAD54L,PPP1R15A,C14ORF166,PIR,TESC,P2RX7,SLC23A2,BIRC5,NDUFB2,ZFHX4,DPYSL2,NUP50,AAAS,…
1.79e-06	19758	1583	1411	0.891	0.071	TF:M04595_0	tf	153	Factor: SALL2; motif: GGGTGGG; match class: 0	1	BAD,TMEM176A,ARF5,NDUFAB1,SLC22A16,POLR2J,LOC81691,CIAPIN1,MYCBP2,C19ORF60,RALA,FARP2,CCDC124,CDKL5,ADAM22,SPAG9,SS18L2,ST3GAL1,ETV7,SLC6A13,APBA3,MKS1,RABGAP1,POLA2,IGF1,CNTN1,MARCO,AKAP11,GLRX2,DEF6,EHD2,NR1H3,SH2D2A,TSSC1,ASTE1,FAM136A,VCL,METTL1,TLL1,TRIO,VCAN,RAI14,PNKP,PHF23,CTNNA1,VPS13D,ELN,LIMA1,HERPUD1,RAD51,CYBA,MRTO4,USE1,MRPL43,RC3H2,ATP11B,SPAG4,DGAT2,MRPS24,LIMCH1,RFXANK,EDG4,HMG20…
1.95e-06	5291	1559	535	0.343	0.101	GO:0010467	BP	43	gene expression	5	BAD,POLR2J,MYCBP2,ETV7,UQCRC1,APBA3,IGF1,CNTN1,HGF,GLRX2,NR1H3,METTL1,MRPL43,RC3H2,PPP1R12A,MRPS24,RFXANK,HMG20B,TAF11,ZNF76,ZNRD1,KLF6,RORA,RPS6KA2,WBSCR22,TRIP13,AFF4,HSD17B10,PICALM,MRPS34,TSG101,ZNF532,FOSL2,EXOSC7,SNRPA,EXOSC5,ITCH,SLC35C2,SMARCA2,C1QTNF3,MRPL22,ZCCHC6,ZNF264,ATRX,SEH1L,MRPL28,PPP1R15A,C14ORF166,PIR,TESC,P2RX7,ERP29,BIRC5,MRPS33,GLG1,TNRC6A,ZFHX4,PSME1,NUP50,AAAS,MRPS18A,ABL…
2.35e-06	6005	1559	596	0.382	0.099	GO:0044249	BP	43	cellular biosynthetic process	4	NDUFAB1,POLR2J,ACSM3,MYCBP2,ST3GAL1,ETV7,POLA2,IGF1,HGF,GLRX2,NR1H3,VCAN,PNKP,KITLG,RAD51,CYBA,MRPL43,PPP1R12A,DGAT2,MRPS24,RFXANK,HMG20B,TAF11,ZNF76,ZNRD1,ARFGEF1,KLF6,RORA,CECR5,SLC44A1,POLB,NDST1,WBSCR22,TRIP13,AFF4,MCM2,PICALM,MRPS34,TSG101,ZNF532,FOSL2,SYNJ2,ITCH,SLC35C2,SMARCA2,C1QTNF3,MRPL22,SLC27A5,ZNF264,GSTP1,ATRX,SEH1L,MGST2,POMGNT1,MRPL28,PPP1R15A,C14ORF166,PIR,TESC,P2RX7,BIRC5,MRPS33…
2.69e-06	791	1559	114	0.073	0.144	GO:0006974	BP	43	cellular response to DNA damage stimulus	3	BAD,POLR2J,ASTE1,PNKP,TDP1,RAD51,NTHL1,POLB,TRIP13,UNG,UBE2T,KIF22,ATRX,RAD54L,PPP1R15A,PSME1,ABL1,POLR2F,EP300,PSMC6,PSMA3,PSMB5,PSMA6,PSME2,PSMA7,ACD,MPG,UBE2I,UBR5,RNASEH2A,NUDT1,RPA3,PSMA2,POLD2,SETX,TMEM109,PSMD9,FANCE,RNF8,PHF1,HTRA2,FBXO6,MAD2L2,NEK6,COPS5,SMUG1,MRPS26,PSMB2,ELL3,PSMA1,RPAIN,GINS2,PCNA,MUTYH,MACROD1,MEN1,APC,APTX,BCL2L10,PIF1,FTO,CBX8,PSMB6,PSMA5,SETD7,PIK3R1,C9ORF142,PPP4…
3.09e-06	5572	1559	558	0.358	0.1	GO:0019538	BP	43	protein metabolic process	5	BAD,NDUFAB1,MYCBP2,CDKL5,ADAM22,SPAG9,ST3GAL1,UQCRC1,IGF1,CNTN1,HGF,NR1H3,TLL1,TRIO,VCAN,PHF23,KITLG,HERPUD1,RAD51,USE1,MRPL43,RC3H2,PPP1R12A,DGAT2,MRPS24,ADCK1,HMG20B,SLK,ARFGEF1,NDST1,MAP4K4,RPS6KA2,FRY,PICALM,MRPS34,TSG101,UBE2T,ITCH,SLC35C2,STK17B,MRPL22,SSH1,GSTP1,AGBL5,SEH1L,POMGNT1,MRPL28,PPP1R15A,ADD1,TESC,P2RX7,ERP29,BIRC5,OTUB2,MRPS33,LYZ,GNPTG,GLG1,TNRC6A,OSBPL8,ZC3HC1,PSME1,HECTD1,NUP…
3.14e-06	20948	1583	1477	0.933	0.071	TF:M07289_0	tf	140	Factor: GKLF; motif: NNNRGGNGNGGSN; match class: 0	1	BAD,TMEM176A,ARF5,NDUFAB1,SLC22A16,POLR2J,LOC81691,MYCBP2,ITGA2B,C19ORF60,RALA,FARP2,CCDC124,CDKL5,ADAM22,SPAG9,SS18L2,ST3GAL1,ETV7,UQCRC1,SLC6A13,MKS1,RABGAP1,CNTN1,MARCO,HGF,AKAP11,GLRX2,DEF6,EHD2,NR1H3,SH2D2A,TSSC1,ASTE1,FAM136A,VCL,METTL1,TLL1,TRIO,VCAN,RAI14,PNKP,PHF23,TDP1,CTNNA1,VPS13D,KITLG,ELN,LIMA1,HERPUD1,RAD51,CYBA,FSTL4,USE1,MRPL43,RC3H2,ATP11B,PPP1R12A,YIPF1,SPAG4,DGAT2,MRPS24,ADCK1…
3.28e-06	686	1583	89	0.056	0.13	TF:M02053_1	tf	144	Factor: ELF1; motif: NCCGGAARTN; match class: 1	2	LOC81691,PNKP,ZMYND12,AHSA1,CHCHD2,BUD31,NUDT1,ZNHIT1,PFN1,MRPL27,EIF2B4,FKBP15,INVS,TBCC,SNRPB,PRDX5,CPSF3L,PPCS,LRRC61,WDR24,STYXL1,NSUN5,COX4I1,COX4NB,VPS13B,DPH2,WDR74,TIMM10,EIF4E2,COX5B,ZDHHC4,PPIL1,SEC31A,RHOT2,ANAPC11,ZNF593,TPRKB,PIK3R1,C11ORF57,PSMG3,C21ORF59,TOR2A,U2AF1L4,SCNM1,GDF9,NUDT5,KIAA0355,MRPL16,MFSD3,FEN1,TRAPPC1,WIBG,FIBP,HSPC152,RAPH1,CKS1B,FKBP2,ZNHIT2,MRPS22,ZNF408,BANF1,…
3.5e-06	1671	1583	175	0.111	0.105	TF:M03985_0	tf	296	Factor: ETV6; motif: NSCGGAAGTR; match class: 0	1	LOC81691,CDKL5,SPAG9,ETV7,CNTN1,GLRX2,ASTE1,PNKP,PHF23,USE1,NTHL1,ATG2B,EVC,FRY,TSG101,FOSL2,EXOSC5,ITCH,SLC35C2,JMJD4,GNPTG,TNRC6A,SPAG7,ZFHX4,RASSF7,TELO2,PSMA7,PIN4,NUCB1,STX10,ZNF175,BUD31,NUDT1,MOSPD3,ZNHIT1,SETX,PFN1,MRPL27,RANGRF,NOLA1,FOXRED1,OGFOD2,PTPN6,PRKAB1,HDDC2,GMNN,TUSC2,SPCS1,DGUOK,PCGF1,MRPL37,ADPRHL2,EBNA1BP2,SERP1,PEX16,CLTA,C12ORF44,SMUG1,B9D2,TBCC,SPDEF,TCP11,CHCHD5,SNRPB,IT…
3.67e-06	5787	1559	576	0.369	0.1	GO:0046483	BP	43	heterocycle metabolic process	4	BAD,NDUFAB1,POLR2J,LOC81691,MYCBP2,ETV7,UQCRC1,POLA2,IGF1,HGF,GLRX2,NR1H3,ASTE1,METTL1,PNKP,TDP1,KITLG,RAD51,PPP1R12A,RFXANK,HMG20B,TAF11,ZNF76,NTHL1,NDUFB4,ZNRD1,KLF6,RORA,POLB,WBSCR22,TRIP13,AFF4,HSD17B10,MCM2,PICALM,TSG101,ZNF532,FOSL2,EXOSC7,UNG,UBE2T,SNRPA,EXOSC5,ITCH,KIF22,SMARCA2,ZCCHC6,ZNF264,ATRX,SEH1L,RAD54L,PPP1R15A,C14ORF166,PIR,TESC,P2RX7,SLC23A2,BIRC5,NDUFB2,ZFHX4,DPYSL2,NUP50,AAAS,…
3.74e-06	2125	1583	212	0.134	0.1	TF:M02064_0	tf	278	Factor: c-ets-2; motif: ACCGGAWRTN; match class: 0	1	LOC81691,FARP2,CDKL5,APBA3,MARCO,HGF,PNKP,KITLG,MRPL43,RFXANK,NTHL1,AFF4,EVC,SLC35C2,MRPL28,GNPTG,TNRC6A,SPAG7,NUP50,RASSF7,PACSIN2,ACOT8,ACD,PARD6A,MLYCD,UBE2I,AP3B2,STX10,SNAPC2,ZNF175,UNQ501,CHCHD2,BUD31,NUDT1,ZNHIT1,CREB3,TNKS2,GBF1,ARHGAP21,PFN1,RNF167,SLC25A11,B9D1,MRPL27,C11ORF51,MDK,PSMD9,OGFOD2,MGP,MRPL51,PTPN6,PRKAB1,COX7A2,SELK,PCGF1,UNC50,STK16,ADPRHL2,EBNA1BP2,PKD2,FKBP15,COQ6,FKBP1B…
4.71e-06	5185	1583	445	0.281	0.086	TF:M01798_0	tf	249	Factor: RPC155; motif: TCMNGRGTTCRAGWCC; match class: 0	1	POLR2J,LOC81691,CIAPIN1,RABGAP1,GLRX2,EHD2,NR1H3,SH2D2A,METTL1,KITLG,RAD51,CYBA,YIPF1,RFXANK,HMG20B,ZNF76,NTHL1,WDR18,ZMYND12,CECR5,SLC44A1,MAP4K4,WBSCR22,AFF4,EVC,MCM2,UNG,EXOSC5,ITCH,AP4E1,JMJD4,GSTP1,SEH1L,MGST2,PPP1R15A,PDRG1,ERP29,NDUFB2,LYZ,GNPTG,ZC3HC1,MYL6,SORBS1,NUBP2,MRPS18A,ABL1,PCSK5,TMED1,OCEL1,POLRMT,GCAT,POLR2F,DDX17,TSPO,MYH9,ZBED4,TIMM9,GSTZ1,TELO2,PSMA6,C20ORF24,DNTTIP1,ACOT8,WD…
5.74e-06	4812	1583	417	0.263	0.087	TF:M03914_0	tf	239	Factor: KLF16; motif: GMCACGCCCCC; match class: 0	1	BAD,ARF5,LOC81691,MYCBP2,C19ORF60,SPAG9,RABGAP1,FAM136A,METTL1,PNKP,PHF23,TDP1,CTNNA1,CYBA,USE1,SPAG4,MRPS24,ADCK1,EDG4,HMG20B,TAF11,ZNF76,NDUFB4,ATG2B,MYO9A,RORA,POLB,WBSCR22,AFF4,HSD17B10,PICALM,CELSR1,UNG,KIF22,SLC35C2,SMARCA2,JMJD4,STARD7,AGBL5,SEH1L,POMGNT1,PDRG1,DOCK9,TESC,SPAG7,DPYSL2,SORBS1,TMED1,OCEL1,BCL7C,TIMM13,CDC34,RASSF7,POLR2F,TIMP3,EP300,ZBED4,FKBP3,PSMA3,PCK2,C20ORF27,PLP2,RBBP7…
6.28e-06	15045	1559	1312	0.842	0.087	GO:0009987	BP	43	cellular process	2	BAD,TMEM176A,ARF5,NDUFAB1,SLC22A16,POLR2J,ACSM3,LOC81691,CIAPIN1,MYCBP2,ITGA2B,RALA,FARP2,CCDC124,CDKL5,ADAM22,SPAG9,ST3GAL1,ETV7,UQCRC1,SLC6A13,APBA3,MKS1,RABGAP1,POLA2,IGF1,CNTN1,MARCO,HGF,AKAP11,GLRX2,EHD2,NR1H3,SH2D2A,ASTE1,VCL,METTL1,TLL1,TRIO,VCAN,PNKP,PHF23,TDP1,CTNNA1,KITLG,ELN,LIMA1,HERPUD1,RAD51,CYBA,FSTL4,USE1,MRPL43,RC3H2,ATP11B,PPP1R12A,YIPF1,SPAG4,DGAT2,MRPS24,ADCK1,LIMCH1,RFXANK,ED…
7.22e-06	14905	1583	1109	0.701	0.074	TF:M07349_0	tf	28	Factor: AP-2gamma; motif: NNNNWGCCYNCRGSCN; match class: 0	1	BAD,TMEM176A,ARF5,NDUFAB1,POLR2J,CIAPIN1,MYCBP2,ITGA2B,C19ORF60,RALA,ADAM22,SPAG9,SS18L2,ST3GAL1,ETV7,UQCRC1,APBA3,MKS1,RABGAP1,POLA2,IGF1,AKAP11,GLRX2,DEF6,EHD2,NR1H3,SH2D2A,TSSC1,VCL,TLL1,TRIO,VCAN,RAI14,PHF23,TDP1,CTNNA1,VPS13D,KITLG,ELN,RAD51,CYBA,FSTL4,MRTO4,USE1,MRPL43,RC3H2,ATP11B,PPP1R12A,SPAG4,DGAT2,MRPS24,RFXANK,EDG4,HMG20B,TAF11,ZNF76,NTHL1,WDR18,SLK,ZMYND12,MYO9A,KLF6,NAV3,ATP11A,RORA…
7.28e-06	9190	1583	728	0.46	0.079	TF:M00430_0	tf	291	Factor: E2F-1; motif: NTTSGCGG; match class: 0	1	TMEM176A,ARF5,CIAPIN1,C19ORF60,CDKL5,ADAM22,SPAG9,SS18L2,ETV7,UQCRC1,POLA2,FAM136A,VCL,METTL1,TRIO,VCAN,CTNNA1,VPS13D,KITLG,ELN,HERPUD1,RAD51,CYBA,FSTL4,MRTO4,MRPL43,RC3H2,ATP11B,PPP1R12A,YIPF1,LIMCH1,RFXANK,EDG4,HMG20B,NTHL1,ZMYND12,ZNRD1,ARFGEF1,RORA,NDST1,AFF4,EVC,ZNF532,CELSR1,FOSL2,EXOSC7,UNG,ICAM3,SYNJ2,MOXD1,SLC35C2,SMARCA2,COL5A3,AP4E1,STK17B,MRPL22,SLC27A5,ZNF264,AGBL5,MGST2,RAD54L,MRPL2…
7.43e-06	20332	1583	1441	0.91	0.071	TF:M07040_0	tf	241	Factor: GKLF; motif: NNRRGRRNGNSNNN; match class: 0	1	BAD,TMEM176A,ARF5,SLC22A16,POLR2J,LOC81691,CIAPIN1,MYCBP2,ITGA2B,C19ORF60,RALA,FARP2,CCDC124,CDKL5,ADAM22,SPAG9,SS18L2,ST3GAL1,ETV7,UQCRC1,SLC6A13,APBA3,MKS1,RABGAP1,POLA2,IGF1,CNTN1,MARCO,HGF,AKAP11,GLRX2,DEF6,EHD2,NR1H3,SH2D2A,TSSC1,ASTE1,FAM136A,VCL,METTL1,TLL1,TRIO,VCAN,RAI14,PNKP,PHF23,CTNNA1,VPS13D,ELN,LIMA1,HERPUD1,RAD51,CYBA,FSTL4,USE1,MRPL43,RC3H2,ATP11B,PPP1R12A,YIPF1,SPAG4,DGAT2,MRPS24…
7.54e-06	1295	1583	142	0.09	0.11	TF:M01273_1	tf	95	Factor: SP4; motif: SCCCCGCCCCS; match class: 1	2	BAD,SPAG9,PNKP,MRPS24,EDG4,HMG20B,MYO9A,POLB,MRPS34,CELSR1,SLC35C2,STARD7,SEH1L,PDRG1,TESC,SPAG7,BCL7C,CDC34,POLR2F,TIMP3,TSPO,EP300,ZBED4,FKBP3,RBBP7,UBE2I,BNIP3L,SNAPC2,SETX,GALK1,HSD17B1,COL1A1,RND2,MDK,SPSB2,MRPL2,CSPG5,DOK1,RCAN3,NR4A3,RECK,ATP5S,MRPS26,CDKN1C,SAMD10,ARHGEF16,GINS2,C1ORF159,PCNA,MEN1,PSRC1,ROCK2,IL6ST,KLC4,FRS3,TJAP1,VARS2,KHK,COX17,PDE5A,PRICKLE1,IMPA2,HSPG2,FEM1C,SNX30,C9O…
7.87e-06	3779	1583	339	0.214	0.09	TF:M01001_0	tf	175	Factor: DEAF1; motif: NCGNNYTCGGGNRTTTCCGDARNNN; match class: 0	1	BAD,C19ORF60,ETV7,APBA3,POLA2,HGF,TRIO,PHF23,KITLG,CYBA,MRTO4,MRPL43,ZNRD1,ATG2B,MYO9A,NAV3,RORA,SLC44A1,POLB,RPS6KA2,TRIP13,AFF4,EVC,PICALM,MRPS34,TSG101,CELSR1,FOSL2,SYNJ2,COL5A3,AP4E1,JMJD4,MRPL22,ZCCHC6,STARD7,AGBL5,DOCK9,TESC,ERP29,LAMB1,NUP50,SORBS1,NUBP2,MRPS18A,OCEL1,CDC34,POLRMT,DDX17,EP300,ZBED4,STAG2,CCDC22,PLP2,RBBP7,MAGED2,FNDC3A,BCKDK,UBR5,ILVBL,CCDC94,ZNF175,GCDH,HPN,MOSPD3,CLDN15,…
8.8e-06	138	1559	34	0.022	0.246	GO:0022904	BP	43	respiratory electron transport chain	2	NDUFAB1,UQCRC1,NDUFB4,NDUFB2,NDUFB7,NDUFC1,UCP1,NDUFS8,NDUFS7,COX7A2L,ATP5S,COX4I1,ATP5G2,COX5B,NDUFA9,NDUFB10,NDUFS6,NDUFB11,ATP5J,ATP5G1,NDUFB6,NDUFB8,NDUFV1,NDUFS5,ATP5I,NDUFA11,COX8A,NDUFV2,COX5A,NDUFB1,NDUFA13,NDUFS3,ATP5J2,NDUFA7
9.24e-06	8854	1583	704	0.445	0.08	TF:M00428_0	tf	231	Factor: E2F-1; motif: NKTSSCGC; match class: 0	1	BAD,C19ORF60,CCDC124,CDKL5,SPAG9,SS18L2,ETV7,RABGAP1,POLA2,GLRX2,NR1H3,METTL1,VCAN,KITLG,FSTL4,MRTO4,DGAT2,MRPS24,RFXANK,HMG20B,TAF11,ZNF76,NTHL1,WDR18,NDUFB4,SLK,ATG2B,MYO9A,RORA,CECR5,SLC44A1,POLB,MAP4K4,WBSCR22,EVC,MCM2,PICALM,MRPS34,ZNF532,CELSR1,FOSL2,EXOSC7,UNG,ICAM3,UBE2T,SNRPA,SYNJ2,KIF22,SMARCA2,AP4E1,STK17B,PDS5B,SLC27A5,ZNF264,STARD7,SSH1,ATRX,NID2,TESC,P2RX7,ERP29,YPEL3,GLG1,LAMB1,ZFH…
9.54e-06	1573	1583	165	0.104	0.105	TF:M03832_0	tf	83	Factor: Net; motif: CACTTCCKGK; match class: 0	1	POLR2J,LOC81691,RALA,CDKL5,PNKP,TDP1,TAF11,ZNF76,NTHL1,ZMYND12,NAV3,EVC,TSG101,SLC35C2,AP4E1,SLC23A2,GNPTG,TNRC6A,SPAG7,POLR2F,PSMB5,ACOT8,CNTD2,ZNF175,BCAT2,BUD31,NUDT1,ZNHIT1,POLD2,CUEDC2,PFN1,RNF167,SLC25A11,B9D1,MRPL27,NOLA1,C11ORF51,OGFOD2,PTPN6,PHF1,MRPL2,COX7A2,PCDH12,EEF1B2,DGUOK,PCGF1,MAD2L2,ADPRHL2,EBNA1BP2,NEK6,INVS,EIF2B2,SERP1,TSFM,TBCC,SNRPB,PRDX5,EMG1,PPCS,PKMYT1,STYXL1,DOCK4,NEDD8…
1.01e-05	467	1559	76	0.049	0.163	GO:0034660	BP	43	ncRNA metabolic process	1	POLR2J,METTL1,WBSCR22,HSD17B10,EXOSC7,EXOSC5,SEH1L,C14ORF166,NUP50,AAAS,POLR2F,EP300,PIN4,SNAPC2,JTV1,EXOSC3,NPM3,NOLA1,BYSL,RRP9,NSUN4,SNRPD2,SNRPB,EMG1,CPSF3L,ELL3,NGDN,NSUN5,RAN,RNASEL,MRPL44,DDX56,IMP4,VARS2,SNRPF,TARBP2,DUS3L,SNRPG,TPRKB,ABT1,TRPT1,DEDD,CPSF4,POLR2H,LSM6,NOL6,METTL3,RPUSD2,SNRPD1,POP5,POLR2G,TSEN34,RPS21,RPS7,ISG20,POP7,CLP1,HSPC152,PUS1,IMP3,DALRD3,GEMIN4,PSTK,MRPS11,SNRPE,…
1.04e-05	21504	1583	1505	0.951	0.07	TF:M00378_0	tf	227	Factor: Pax-4; motif: NNNNNYCACCCB; match class: 0	1	BAD,TMEM176A,ARF5,NDUFAB1,SLC22A16,ACSM3,LOC81691,CIAPIN1,MYCBP2,ITGA2B,C19ORF60,RALA,FARP2,CCDC124,CDKL5,ADAM22,SPAG9,SS18L2,ST3GAL1,ETV7,UQCRC1,SLC6A13,APBA3,RABGAP1,POLA2,IGF1,CNTN1,MARCO,AKAP11,GLRX2,DEF6,EHD2,NR1H3,SH2D2A,TSSC1,FAM136A,VCL,METTL1,TLL1,TRIO,VCAN,RAI14,PNKP,PHF23,TDP1,CTNNA1,VPS13D,KITLG,ELN,HERPUD1,RAD51,CYBA,MRTO4,USE1,MRPL43,RC3H2,ATP11B,PPP1R12A,YIPF1,SPAG4,DGAT2,MRPS24,AD…
1.05e-05	9483	1583	747	0.472	0.079	TF:M01858_1	tf	21	Factor: AP-2beta; motif: GCNNNGGSCNGVGGGN; match class: 1	2	BAD,ARF5,SLC22A16,POLR2J,RALA,FARP2,CDKL5,ADAM22,SPAG9,ST3GAL1,RABGAP1,AKAP11,DEF6,ASTE1,VCL,METTL1,TRIO,RAI14,PNKP,PHF23,CTNNA1,VPS13D,ELN,HERPUD1,CYBA,FSTL4,PPP1R12A,SPAG4,DGAT2,MRPS24,LIMCH1,RFXANK,EDG4,HMG20B,ZNF76,WDR18,SLK,ARFGEF1,KLF6,NAV3,ATP11A,RORA,CECR5,SLC44A1,NDST1,MAP4K4,RPS6KA2,WBSCR22,TRIP13,EVC,MCM2,MRPS34,BCS1L,ZNF532,CELSR1,FOSL2,UNG,MOXD1,SMARCA2,COL5A3,STK17B,JMJD4,PDS5B,SLC2…
1.12e-05	13356	1583	1007	0.636	0.075	TF:M00448_1	tf	151	Factor: Zic1; motif: KGGGTGGTC; match class: 1	2	TMEM176A,ARF5,NDUFAB1,ACSM3,ITGA2B,C19ORF60,CCDC124,ADAM22,SPAG9,SS18L2,ST3GAL1,ETV7,SLC6A13,POLA2,MARCO,AKAP11,GLRX2,DEF6,EHD2,NR1H3,SH2D2A,FAM136A,VCL,METTL1,TRIO,VCAN,PNKP,PHF23,LIMA1,RAD51,CYBA,MRTO4,USE1,MRPL43,YIPF1,SPAG4,DGAT2,MRPS24,ADCK1,EDG4,HMG20B,TAF11,NTHL1,WDR18,ARFGEF1,MYO9A,KLF6,ATP11A,RORA,POLB,WBSCR22,AFF4,HSD17B10,EVC,PICALM,BCS1L,CELSR1,FOSL2,EXOSC7,ICAM3,TM9SF3,UBE2T,SNRPA,SY…
1.17e-05	23072	1583	1578	0.997	0.068	TF:M04794_0	tf	1	Factor: TAFII250; motif: ACCGGAM; match class: 0	1	BAD,TMEM176A,ARF5,NDUFAB1,SLC22A16,POLR2J,ACSM3,LOC81691,CIAPIN1,MYCBP2,ITGA2B,C19ORF60,RALA,FARP2,CCDC124,CDKL5,ADAM22,SPAG9,SS18L2,ST3GAL1,ETV7,UQCRC1,SLC6A13,APBA3,MKS1,RABGAP1,POLA2,IGF1,CNTN1,MARCO,HGF,AKAP11,GLRX2,DEF6,EHD2,NR1H3,SH2D2A,TSSC1,ASTE1,FAM136A,VCL,METTL1,TLL1,TRIO,VCAN,RAI14,PNKP,PHF23,TDP1,CTNNA1,VPS13D,KITLG,ELN,LIMA1,HERPUD1,RAD51,CYBA,FSTL4,MRTO4,USE1,MRPL43,RC3H2,ATP11B,PP…
1.19e-05	563	1404	85	0.061	0.151	MI:rno-miR-347	mi	33	MI:rno-miR-347	2	SLC6A13,POLA2,HMG20B,MYO9A,KLF6,GNPTG,MRPS18A,EP300,PLP2,MLYCD,NPM3,CUEDC2,RNF167,B9D1,DNAJC4,MDK,DOK1,VAMP8,FKBP1B,EGR1,TMEM39B,PFDN5,NFE2,SPDEF,CLPP,GFER,AAMP,ECHS1,STYXL1,YIPF2,TMEM106C,TBRG4,GCHFR,IMPA2,TMEM177,SURF2,HIRIP3,CXXC1,GNAQ,B4GALT3,IFNGR2,CCDC24,TOR2A,PPP1R16A,SPSB3,C11ORF48,FZD5,APOA1BP,TEX264,TMUB1,PIGO,METTL3,RPUSD2,COQ4,RAB24,SPNS1,CLP1,CBX2,CCS,GOLT1A,BRMS1,ZNF408,CCDC85B,SSNA…
1.23e-05	6110	1559	600	0.385	0.098	GO:1901576	BP	43	organic substance biosynthetic process	4	NDUFAB1,POLR2J,ACSM3,MYCBP2,ST3GAL1,ETV7,POLA2,IGF1,HGF,GLRX2,NR1H3,VCAN,PNKP,KITLG,RAD51,MRPL43,PPP1R12A,DGAT2,MRPS24,RFXANK,HMG20B,TAF11,ZNF76,ZNRD1,ARFGEF1,KLF6,RORA,CECR5,SLC44A1,POLB,NDST1,WBSCR22,TRIP13,AFF4,MCM2,PICALM,MRPS34,TSG101,ZNF532,FOSL2,SYNJ2,ITCH,SLC35C2,SMARCA2,C1QTNF3,MRPL22,SLC27A5,ZNF264,GSTP1,ATRX,SEH1L,MGST2,POMGNT1,MRPL28,PPP1R15A,C14ORF166,PIR,TESC,P2RX7,BIRC5,MRPS33,GNPT…
1.3e-05	4599	1583	399	0.252	0.087	TF:M01253_0	tf	197	Factor: CNOT3; motif: GGCCGCGSSS; match class: 0	1	ARF5,C19ORF60,SPAG9,ST3GAL1,TRIO,TDP1,HERPUD1,SPAG4,ADCK1,LIMCH1,HMG20B,ZNF76,ZMYND12,ARFGEF1,KLF6,ATP11A,RORA,SLC44A1,NDST1,MAP4K4,TRIP13,HSD17B10,EVC,FRY,PICALM,CELSR1,FOSL2,TM9SF3,SYNJ2,KIF22,MOXD1,SMARCA2,COL5A3,GSTP1,AGBL5,ATRX,SEH1L,DOCK9,GNPTG,SPAG7,HECTD1,NUBP2,TMED1,BCL7C,CDC34,POLRMT,PACSIN2,TNRC6B,ZBED4,NIN,TELO2,PSME2,CCDC22,EEA1,FNDC3A,DGKH,HSF4,NME4,CDIPT,BCKDK,HERC1,AP3B2,MAP4K1,TI…
1.31e-05	140	1559	34	0.022	0.243	GO:0022900	BP	43	electron transport chain	1	NDUFAB1,UQCRC1,NDUFB4,NDUFB2,NDUFB7,NDUFC1,UCP1,NDUFS8,NDUFS7,COX7A2L,ATP5S,COX4I1,ATP5G2,COX5B,NDUFA9,NDUFB10,NDUFS6,NDUFB11,ATP5J,ATP5G1,NDUFB6,NDUFB8,NDUFV1,NDUFS5,ATP5I,NDUFA11,COX8A,NDUFV2,COX5A,NDUFB1,NDUFA13,NDUFS3,ATP5J2,NDUFA7
1.33e-05	332	839	62	0.074	0.187	REAC:1852241	rea	23	Organelle biogenesis and maintenance	1	MKS1,MRPL43,MRPS24,MRPS34,MRPL22,MRPL28,MRPS33,MRPS18A,POLRMT,TRIP11,MRPL4,SSBP1,GBF1,B9D1,MRPL27,MRPL51,PRKAB1,MRPL2,MRPL37,MRPS15,PKD2,C14ORF179,TSFM,B9D2,MED1,MRPS26,MRPL34,MRPL44,DCTN3,NCOR1,MRPL9,MRPL49,MRPL39,MRPL17,PRKAA2,MRPL55,MRPL16,MRPL36,CHCHD1,MRPL52,MRPL11,MRPS22,DCTN2,MRPL48,AURKAIP1,SSNA1,CHD9,TUFM,MRPL14,MRPS23,MRPS11,MRPL54,DYNC1H1,MRPL38,MRPL53,MRPL23,MRPS17,MRPL20,MRPS6,MRPL46…
1.39e-05	8226	1583	659	0.416	0.08	TF:M07349_1	tf	28	Factor: AP-2gamma; motif: NNNNWGCCYNCRGSCN; match class: 1	2	BAD,TMEM176A,NDUFAB1,POLR2J,MYCBP2,C19ORF60,RALA,SPAG9,SS18L2,ST3GAL1,ETV7,UQCRC1,APBA3,MKS1,POLA2,EHD2,NR1H3,SH2D2A,TLL1,RAI14,TDP1,VPS13D,ELN,CYBA,MRPL43,MRPS24,EDG4,TAF11,ZNF76,NTHL1,WDR18,ZMYND12,NAV3,ATP11A,RORA,CECR5,SLC44A1,NDST1,MAP4K4,WBSCR22,TRIP13,HSD17B10,EVC,MRPS34,SEMA3C,CELSR1,SYNJ2,COL5A3,ZCCHC6,SLC27A5,SSH1,GSTP1,ATRX,SEH1L,MGST2,POMGNT1,MRPL28,PPP1R15A,ADD1,PDRG1,TESC,BIRC5,GNPT…
1.39e-05	6012	1583	502	0.317	0.083	TF:M01199_1	tf	181	Factor: RNF96; motif: BCCCGCRGCC; match class: 1	2	TMEM176A,ARF5,NDUFAB1,SLC22A16,RALA,FARP2,SS18L2,AKAP11,TSSC1,TLL1,TRIO,CTNNA1,ELN,CYBA,FSTL4,MRTO4,ATP11B,PPP1R12A,HMG20B,ZNF76,WDR18,ZMYND12,ATG2B,KLF6,ATP11A,RORA,SLC44A1,MAP4K4,WBSCR22,TRIP13,AFF4,EVC,MRPS34,ZNF532,CELSR1,FOSL2,UNG,TM9SF3,SMARCA2,PDS5B,AGBL5,ADD1,NID2,DOCK9,YPEL3,GNPTG,LAMB1,HECTD1,DPYSL2,NUBP2,PCSK5,TIMM13,CDC34,POLRMT,RASSF7,GCAT,DDX17,TSPO,MYH9,CERK,ZBED4,FKBP3,NIN,PSMA7,R…
1.51e-05	14909	1583	1107	0.699	0.074	TF:M01721_1	tf	81	Factor: PUR1; motif: GGGNCAGNN; match class: 1	2	BAD,TMEM176A,ARF5,NDUFAB1,SLC22A16,ACSM3,CIAPIN1,ITGA2B,C19ORF60,FARP2,CCDC124,ST3GAL1,ETV7,APBA3,MKS1,RABGAP1,IGF1,MARCO,HGF,AKAP11,DEF6,EHD2,NR1H3,SH2D2A,TSSC1,FAM136A,VCL,METTL1,TLL1,TRIO,RAI14,PNKP,PHF23,TDP1,CTNNA1,VPS13D,ELN,CYBA,FSTL4,MRTO4,USE1,MRPL43,RC3H2,YIPF1,SPAG4,DGAT2,MRPS24,LIMCH1,RFXANK,EDG4,HMG20B,TAF11,ZNF76,NTHL1,WDR18,NDUFB4,SLK,ATG2B,MYO9A,KLF6,ATP11A,RORA,CECR5,SLC44A1,POLB…
1.52e-05	9239	1583	729	0.461	0.079	TF:M02011_0	tf	75	Factor: HES-1; motif: GSCACGMGMC; match class: 0	1	BAD,NDUFAB1,SLC22A16,POLR2J,LOC81691,CIAPIN1,MYCBP2,C19ORF60,RALA,FARP2,CDKL5,SPAG9,SS18L2,ETV7,UQCRC1,POLA2,IGF1,MARCO,GLRX2,EHD2,NR1H3,TSSC1,VCL,TLL1,TRIO,VCAN,RAI14,PHF23,CTNNA1,KITLG,LIMA1,HERPUD1,RAD51,CYBA,FSTL4,PPP1R12A,SPAG4,DGAT2,MRPS24,ADCK1,RFXANK,EDG4,HMG20B,NTHL1,SLK,MYO9A,ATP11A,CECR5,SLC44A1,TRIP13,AFF4,EVC,MCM2,PICALM,MRPS34,ZNF532,SEMA3C,CELSR1,FOSL2,EXOSC7,UNG,TM9SF3,EXOSC5,ITCH…
1.52e-05	4686	1583	405	0.256	0.086	TF:M03893_1	tf	283	Factor: WT1; motif: GNGGGGGCGGGG; match class: 1	2	BAD,ARF5,POLR2J,SPAG9,ST3GAL1,RABGAP1,FAM136A,VCL,TRIO,VCAN,PNKP,PHF23,CTNNA1,CYBA,ATP11B,SPAG4,LIMCH1,EDG4,HMG20B,TAF11,ZNF76,ATG2B,MYO9A,WBSCR22,AFF4,MRPS34,ZNF532,CELSR1,FOSL2,UNG,SMARCA2,PDS5B,SLC27A5,STARD7,SSH1,SEH1L,RAD54L,ADD1,DOCK9,OTUB2,SPAG7,MYL6,SORBS1,NUBP2,TMED1,OCEL1,BCL7C,CDC34,POLRMT,RASSF7,TIMP3,MYH9,EP300,CERK,ZBED4,NIN,GSTZ1,PCK2,C20ORF27,ACOT8,RBBP7,EEA1,FNDC3A,DGKH,HSF4,MPG,…
1.74e-05	19280	1583	1378	0.87	0.071	TF:M01177_0	tf	121	Factor: SREBP-2; motif: NNGYCACNNSMN; match class: 0	1	BAD,TMEM176A,ARF5,NDUFAB1,POLR2J,ACSM3,LOC81691,CIAPIN1,MYCBP2,ITGA2B,C19ORF60,RALA,FARP2,CCDC124,CDKL5,ADAM22,SPAG9,SS18L2,ST3GAL1,ETV7,UQCRC1,SLC6A13,APBA3,RABGAP1,POLA2,IGF1,CNTN1,HGF,AKAP11,GLRX2,DEF6,EHD2,NR1H3,SH2D2A,TSSC1,ASTE1,FAM136A,VCL,METTL1,TLL1,TRIO,RAI14,PNKP,PHF23,CTNNA1,VPS13D,KITLG,ELN,LIMA1,HERPUD1,RAD51,CYBA,FSTL4,MRTO4,USE1,MRPL43,RC3H2,ATP11B,PPP1R12A,SPAG4,DGAT2,MRPS24,ADCK…
1.75e-05	14761	1583	1097	0.693	0.074	TF:M01118_1	tf	189	Factor: WT1; motif: SMCNCCNSC; match class: 1	2	BAD,TMEM176A,SLC22A16,POLR2J,CIAPIN1,MYCBP2,RALA,FARP2,ADAM22,SPAG9,SS18L2,ST3GAL1,RABGAP1,POLA2,CNTN1,AKAP11,SH2D2A,TSSC1,FAM136A,VCL,METTL1,TLL1,TRIO,VCAN,RAI14,PNKP,PHF23,CTNNA1,VPS13D,ELN,LIMA1,HERPUD1,RAD51,CYBA,FSTL4,RC3H2,ATP11B,PPP1R12A,SPAG4,MRPS24,ADCK1,HMG20B,ZNF76,NTHL1,WDR18,SLK,ZNRD1,ATG2B,ARFGEF1,MYO9A,KLF6,EVI5,NAV3,ATP11A,RORA,SLC44A1,POLB,NDST1,RPS6KA2,WBSCR22,TRIP13,AFF4,HSD17B…
1.93e-05	1267	1583	138	0.087	0.109	TF:M03975_0	tf	248	Factor: ERG; motif: ACCGGAARTN; match class: 0	1	LOC81691,CDKL5,APBA3,MARCO,HGF,PNKP,MRPL43,RFXANK,NTHL1,EVC,SLC35C2,MRPL28,GNPTG,TNRC6A,SPAG7,NUP50,RASSF7,PACSIN2,ACOT8,UBE2I,AP3B2,STX10,ZNF175,CHCHD2,BUD31,NUDT1,ZNHIT1,TNKS2,RNF167,SLC25A11,B9D1,MRPL27,PSMD9,OGFOD2,MRPL51,PTPN6,PRKAB1,PCGF1,UNC50,STK16,ADPRHL2,EBNA1BP2,PKD2,COQ6,FKBP1B,SERP1,PEX16,C12ORF44,NFE2,TBCC,RNF113A,SNRPB,PRDX5,EMG1,TIMM17B,CPSF3L,FBXL12,STYXL1,DUT,NSUN5,YIPF2,ATPIF1,…
2.23e-05	7223	1583	587	0.371	0.081	TF:M00469_0	tf	12	Factor: AP-2alpha; motif: GCCNNNRGS; match class: 0	1	BAD,TMEM176A,ARF5,CIAPIN1,CDKL5,SPAG9,ST3GAL1,CNTN1,AKAP11,SH2D2A,ASTE1,FAM136A,VCL,TLL1,TRIO,VCAN,RAI14,PNKP,TDP1,CTNNA1,VPS13D,KITLG,ELN,LIMA1,CYBA,MRTO4,USE1,SPAG4,DGAT2,LIMCH1,RFXANK,EDG4,HMG20B,TAF11,WDR18,ZNRD1,ARFGEF1,KLF6,ATP11A,RORA,NDST1,MAP4K4,MRPS34,BCS1L,CELSR1,FOSL2,EXOSC7,UNG,TM9SF3,EXOSC5,SYNJ2,MOXD1,SMARCA2,STK17B,PDS5B,ZNF264,STARD7,SSH1,GSTP1,AGBL5,ADD1,C14ORF166,PDRG1,DOCK9,TE…
2.25e-05	1775	1583	180	0.114	0.101	TF:M03977_0	tf	25	Factor: ETS1; motif: ACCGGAARYN; match class: 0	1	LOC81691,CDKL5,APBA3,MARCO,HGF,TSSC1,PNKP,MRPL43,RFXANK,NTHL1,ZNRD1,EVC,MRPS34,SLC35C2,SMARCA2,ZCCHC6,MRPL28,GNPTG,TNRC6A,SPAG7,NUP50,RASSF7,PACSIN2,ACOT8,ACD,PARD6A,UBE2I,AP3B2,BNIP3L,STX10,ZNF175,CHCHD2,BUD31,NUDT1,ZNHIT1,EXOSC3,TNKS2,RNF167,SLC25A11,MED31,B9D1,MRPL27,PRKAR1A,PSMD9,OGFOD2,MRPL51,PTPN6,PRKAB1,PCGF1,GLS,UNC50,STK16,ADPRHL2,EBNA1BP2,PKD2,COQ6,FKBP1B,SERP1,PEX16,C12ORF44,NFE2,SMUG1…
2.27e-05	12046	1583	918	0.58	0.076	TF:M04617_0	tf	214	Factor: LRF; motif: NGNAGNGGGTYN; match class: 0	1	BAD,TMEM176A,ARF5,NDUFAB1,SLC22A16,POLR2J,ACSM3,LOC81691,ITGA2B,C19ORF60,RALA,FARP2,CDKL5,SPAG9,ETV7,UQCRC1,POLA2,IGF1,AKAP11,DEF6,EHD2,FAM136A,VCL,TLL1,TRIO,PHF23,CTNNA1,CYBA,FSTL4,USE1,MRPL43,ATP11B,PPP1R12A,SPAG4,DGAT2,EDG4,HMG20B,TAF11,NDUFB4,ATG2B,ARFGEF1,RORA,POLB,NDST1,WBSCR22,TRIP13,AFF4,EVC,PICALM,MRPS34,TSG101,BCS1L,CELSR1,FOSL2,UNG,ICAM3,UBE2T,SNRPA,COL5A3,JMJD4,PDS5B,SLC27A5,ZNF264,GS…
2.28e-05	152	637	35	0.055	0.23	KEGG:04932	keg	244	Non-alcoholic fatty liver disease (NAFLD)	1	NDUFAB1,UQCRC1,NR1H3,NDUFB4,ITCH,NDUFB2,NDUFB7,NDUFC1,NDUFS8,PRKAB1,COX7A2,NDUFS7,COX7A2L,LEPR,COX4I1,COX5B,NDUFA9,NDUFB10,NDUFS6,PIK3R1,NDUFB11,PRKAA2,NDUFB6,NDUFB8,NDUFV1,NDUFS5,NDUFA11,DDIT3,COX8A,NDUFV2,COX5A,NDUFB1,NDUFA13,NDUFS3,NDUFA7
2.36e-05	5965	1583	497	0.314	0.083	TF:M05439_1	tf	132	Factor: RREB-1; motif: GGGWCSA; match class: 1	2	TMEM176A,ARF5,MYCBP2,RALA,CCDC124,CDKL5,ADAM22,ST3GAL1,NR1H3,TRIO,RAI14,PNKP,PHF23,ELN,RAD51,MRPL43,SPAG4,MRPS24,LIMCH1,EDG4,TAF11,NDUFB4,SLK,ARFGEF1,ATP11A,RORA,NDST1,MAP4K4,RPS6KA2,TRIP13,TSG101,ZNF532,CELSR1,SYNJ2,ITCH,SLC35C2,JMJD4,C1QTNF3,PDS5B,STARD7,SSH1,AGBL5,SEH1L,MRPL28,ADD1,C14ORF166,NID2,DOCK9,ERP29,BIRC5,YPEL3,MRPS33,GLG1,LAMB1,SPAG7,ZFHX4,HECTD1,MYL6,DPYSL2,ABL1,BCL7C,NDUFB7,TIMM13,…
2.47e-05	261	1559	50	0.032	0.192	GO:0009141	BP	43	nucleoside triphosphate metabolic process	3	BAD,NDUFAB1,UQCRC1,IGF1,NDUFB4,P2RX7,NDUFB2,NDUFB7,TSPO,NME4,NUDT1,GALK1,NDUFC1,NDUFS8,DGUOK,NDUFS7,ATP5S,ITPA,DUT,ATPIF1,COX4I1,ATP5G2,NDUFA9,NDUFB10,NCOR1,NDUFS6,SURF1,ALDOA,ATP5J,ATP5G1,PRKAA2,ATP7A,NDUFB6,STOML2,NDUFB8,NDUFV1,STAT3,NDUFS5,ATP5I,COX8A,TYMS,NDUFV2,COX5A,NDUFB1,ENPP1,UCKL1,NDUFS3,NME1,ATP5J2,NDUFA7
2.6e-05	383	1559	65	0.042	0.17	GO:0009116	BP	43	nucleoside metabolic process	2	BAD,NDUFAB1,UQCRC1,IGF1,NDUFB4,P2RX7,NDUFB2,NDUFB7,TSPO,MLYCD,NME4,GALK1,NDUFC1,NDUFS8,DGUOK,NDUFS7,C6ORF130,GNMT,ATP5S,NT5C,PPCS,DUT,ATPIF1,COX4I1,PDE6A,PEMT,MACROD1,ATP5G2,PPCDC,NDUFA9,NDUFB10,NCOR1,NDUFS6,CASK,SURF1,ALDOA,ATP5J,ATP5G1,PRKAA2,ATP7A,NDUFB6,STOML2,NDUFB8,NDUFV1,PTGDR,STAT3,NDUFS5,ATP5I,COX8A,TYMS,NDUFV2,COX5A,NDUFB1,HDDC3,SULT1A1,SULT1A2,ENTPD4,ENPP1,UCKL1,APRT,NT5M,NDUFS3,NME1,A…
2.63e-05	1681	1583	172	0.109	0.102	TF:M02073_0	tf	190	Factor: Fli-1; motif: ACCGGAAGYN; match class: 0	1	LOC81691,CDKL5,ADAM22,APBA3,PNKP,MRPL43,RFXANK,NTHL1,EVC,MRPS34,TM9SF3,SLC35C2,MRPL28,GNPTG,TNRC6A,SPAG7,NUP50,RASSF7,PACSIN2,GSTZ1,C20ORF24,ACOT8,ACD,PARD6A,UBE2I,AP3B2,STX10,ZNF175,RPL18A,CHCHD2,BUD31,NUDT1,JTV1,ZNHIT1,TNKS2,RNF167,SLC25A11,MED31,B9D1,MRPL27,PSMD9,OGFOD2,MRPL51,PTPN6,PRKAB1,PCGF1,UNC50,STK16,ADPRHL2,EBNA1BP2,PKD2,COQ6,FKBP1B,SERP1,COPS5,PEX16,C12ORF44,NFE2,TBCC,RNF113A,ATP5S,SN…
2.8e-05	334	1559	59	0.038	0.177	GO:0042278	BP	43	purine nucleoside metabolic process	3	BAD,NDUFAB1,UQCRC1,IGF1,NDUFB4,P2RX7,NDUFB2,NDUFB7,TSPO,MLYCD,NME4,GALK1,NDUFC1,NDUFS8,DGUOK,NDUFS7,C6ORF130,GNMT,ATP5S,PPCS,ATPIF1,COX4I1,PDE6A,PEMT,MACROD1,ATP5G2,PPCDC,NDUFA9,NDUFB10,NCOR1,NDUFS6,CASK,SURF1,ALDOA,ATP5J,ATP5G1,PRKAA2,ATP7A,NDUFB6,STOML2,NDUFB8,NDUFV1,PTGDR,STAT3,NDUFS5,ATP5I,COX8A,NDUFV2,COX5A,NDUFB1,HDDC3,SULT1A1,SULT1A2,ENPP1,APRT,NDUFS3,NME1,ATP5J2,NDUFA7
3.22e-05	1742	1559	206	0.132	0.118	GO:0007049	BP	43	cell cycle	1	BAD,RALA,CCDC124,CDKL5,RABGAP1,POLA2,IGF1,HGF,RAD51,PPP1R12A,HMG20B,SLK,EVI5,MAP4K4,RPS6KA2,TRIP13,MCM2,TSG101,KIF22,PDS5B,ATRX,SEH1L,RAD54L,PPP1R15A,TESC,BIRC5,ZC3HC1,PSME1,NUP50,AAAS,ABL1,CDC34,MYH9,EP300,PSMC6,PSMA3,PSMB5,PSMA6,PSME2,PSMA7,STAG2,CENPT,PARD6A,UBE2I,OIP5,STK3,MAP4K1,RPA3,EZH2,PSMA2,RHEB,POLD2,TGFBR1,ASPN,CREB3,GBF1,RNF167,PRKAR1A,C11ORF51,PSMD9,CDCA3,PTPN6,PRKAB1,MCM3,RNF8,GMNN,…
3.71e-05	272	1559	51	0.033	0.188	GO:1903320	BP	43	regulation of protein modification by small protein conjugation or removal	1	PHF23,HERPUD1,HMG20B,ITCH,PSME1,ABL1,TSPO,PSMC6,PSMA3,PSMB5,PSMA6,PSME2,PSMA7,CCDC22,UBR5,JTV1,PSMA2,TGFBR1,C11ORF51,PSMD9,SASH1,MAD2L2,DUSP1,EGR1,PSMB2,PIN1,PSMA1,UBQLN1,PRICKLE1,ANAPC11,PSMB6,PSMA5,TBC1D7,UBC,LOC51035,CDK5,PSMC3,OTUB1,CTNNB1,COMMD1,SPHK1,CCDC23,SIAH2,PTTG1IP,NDNL2,NHLRC1,ISG15,DAXX,PSMB8,LCMT1,PSMB3
3.88e-05	15313	1583	1130	0.714	0.074	TF:M00449_1	tf	265	Factor: Zic2; motif: KGGGTGGTC; match class: 1	1	BAD,TMEM176A,SLC22A16,POLR2J,ACSM3,ITGA2B,C19ORF60,RALA,FARP2,CCDC124,CDKL5,ADAM22,SPAG9,SS18L2,ST3GAL1,APBA3,POLA2,DEF6,EHD2,NR1H3,FAM136A,METTL1,TRIO,VCAN,RAI14,PNKP,PHF23,VPS13D,ELN,HERPUD1,RAD51,CYBA,FSTL4,MRTO4,USE1,MRPL43,RC3H2,PPP1R12A,YIPF1,SPAG4,DGAT2,MRPS24,ADCK1,LIMCH1,RFXANK,EDG4,HMG20B,TAF11,ZNF76,NTHL1,WDR18,NDUFB4,ARFGEF1,MYO9A,NAV3,ATP11A,RORA,NDST1,RPS6KA2,WBSCR22,TRIP13,AFF4,PIC…
4.82e-05	143	637	33	0.052	0.231	KEGG:05012	keg	269	Parkinson's disease	1	NDUFAB1,UQCRC1,NDUFB4,NDUFB2,NDUFB7,NDUFC1,NDUFS8,COX7A2,NDUFS7,HTRA2,COX7A2L,COX4I1,ATP5G2,COX5B,NDUFA9,NDUFB10,NDUFS6,NDUFB11,ATP5J,ATP5G1,UBE2J2,NDUFB6,NDUFB8,NDUFV1,NDUFS5,NDUFA11,COX8A,NDUFV2,COX5A,NDUFB1,NDUFA13,NDUFS3,NDUFA7
5.02e-05	98	839	27	0.032	0.276	REAC:69239	rea	174	Synthesis of DNA	2	POLA2,MCM2,PSME1,PSMC6,PSMA3,PSMB5,PSMA6,PSME2,PSMA7,RPA3,PSMA2,POLD2,PSMD9,MCM3,PSMB2,PSMA1,GINS2,PCNA,PSMB6,PSMA5,UBC,RFC4,PSMC3,FEN1,PRIM1,PSMB8,PSMB3
5.03e-05	7743	1583	621	0.392	0.08	TF:M07208_0	tf	51	Factor: EGR1; motif: NCNCCGCCCCCGCN; match class: 0	1	BAD,TMEM176A,ARF5,NDUFAB1,POLR2J,MYCBP2,FARP2,ADAM22,SS18L2,ST3GAL1,RABGAP1,AKAP11,FAM136A,VCL,TRIO,RAI14,PNKP,PHF23,ELN,USE1,RC3H2,ATP11B,SPAG4,MRPS24,EDG4,HMG20B,ZNF76,ATG2B,MYO9A,KLF6,NAV3,RORA,NDST1,MAP4K4,RPS6KA2,WBSCR22,AFF4,EVC,PICALM,MRPS34,ZNF532,SEMA3C,FOSL2,UNG,UBE2T,KIF22,SMARCA2,COL5A3,STK17B,JMJD4,SLC27A5,ZNF264,STARD7,SSH1,SEH1L,MGST2,RAD54L,ADD1,PDRG1,DOCK9,OTUB2,YPEL3,TNRC6A,LAMB…
5.11e-05	20401	1583	1441	0.91	0.071	TF:M07260_1	tf	290	Factor: Ikaros; motif: TGGGAGN; match class: 1	1	BAD,TMEM176A,ARF5,NDUFAB1,SLC22A16,POLR2J,ACSM3,LOC81691,CIAPIN1,ITGA2B,C19ORF60,FARP2,CCDC124,ADAM22,SPAG9,SS18L2,ST3GAL1,ETV7,UQCRC1,SLC6A13,APBA3,MKS1,RABGAP1,POLA2,CNTN1,HGF,AKAP11,GLRX2,DEF6,EHD2,NR1H3,SH2D2A,TSSC1,ASTE1,FAM136A,VCL,METTL1,VCAN,RAI14,PNKP,TDP1,CTNNA1,VPS13D,KITLG,ELN,LIMA1,HERPUD1,RAD51,CYBA,FSTL4,MRTO4,USE1,MRPL43,RC3H2,ATP11B,PPP1R12A,YIPF1,SPAG4,DGAT2,MRPS24,ADCK1,LIMCH1,…
5.22e-05	655	1404	93	0.066	0.142	MI:hsa-miR-188-5p	mi	204	MI:hsa-miR-188-5p	1	MKS1,METTL1,HMG20B,POLB,EXOSC5,POMGNT1,TESC,OCEL1,PLP2,NAGPA,RNASEH2A,ILVBL,ZNHIT1,SEC61B,CUEDC2,RNF167,CCDC34,MDK,OGFOD2,MRPL51,PHF1,FAHD2A,SIPA1L2,PLXDC2,NR4A1,MED1,TIMM17B,PPCS,LSM4,COQ3,SSTR4,C14ORF1,CDK4,SLC2A8,ARPC5L,FLOT1,KIAA0256,NCOR1,ILF2,FAHD2B,NUDT22,MRPL49,DST,CARHSP1,PPM1J,PRR14,TMEM171,PSMG3,KRTCAP3,B4GALT3,PPP1R16A,FDXR,SENP3,POLR3K,C11ORF48,MSX1,GDF9,CDK5,SEC11C,DCI,GSTM4,SPNS1,Z…
5.78e-05	49	1559	18	0.012	0.367	GO:0006120	BP	43	mitochondrial electron transport, NADH to ubiquinone	9	NDUFAB1,NDUFB4,NDUFB2,NDUFB7,NDUFC1,NDUFS8,NDUFS7,NDUFA9,NDUFB10,NDUFS6,NDUFB6,NDUFB8,NDUFV1,NDUFS5,NDUFV2,NDUFB1,NDUFS3,NDUFA7
6.03e-05	2098	1583	204	0.129	0.097	TF:M01820_0	tf	295	Factor: CREM; motif: TGACGTCASYN; match class: 0	1	ARF5,RALA,CCDC124,IGF1,METTL1,FSTL4,SPAG4,ZNF76,ZNRD1,MYO9A,POLB,AFF4,UBE2T,SYNJ2,ZNF264,PPP1R15A,TESC,OTUB2,NDUFB2,GNPTG,MYL6,FKBP3,C20ORF24,C20ORF27,DNTTIP1,FNDC3A,ACD,PARD6A,MPG,STX10,C19ORF53,ILVBL,MRPL4,TMEM147,JTV1,MOSPD3,CLDN15,TBL2,OGN,PRKAR1A,NDUFS8,FLJ10292,PHF1,CUTA,MRPL2,PCDH12,SELK,RNF7,FAHD2A,PCGF1,AUP1,HTRA2,EPHA4,CACYBP,SLC35D1,BCAS2,TMEM9,ADPRHL2,MRPS15,FKBP15,C14ORF179,DUSP1,CAL…
6.11e-05	546	1583	72	0.045	0.132	TF:M03965_0	tf	298	Factor: EHF; motif: NACCCGGAAGTA; match class: 0	1	CDKL5,ZMYND12,EVC,ZNF264,OCEL1,POLRMT,AHSA1,ZNF175,CHCHD2,NUDT1,SPSB2,EBNA1BP2,INVS,PPP1R3C,SERP1,PFDN5,ITPA,PRDX5,PPCS,RNF6,NEDD8,CRB3,VPS13B,DPH2,WDR74,KIDINS220,PIGC,EIF4E2,MTCH1,RHOT2,ZNF593,RXRG,RIPPLY1,TMBIM4,PHKG2,MYO1E,WDR90,PDLIM5,ATP7A,PIGO,SNRPD1,NDUFS5,ASPSCR1,TRAPPC1,ZNF160,MRPL52,HSPC152,ZNHIT2,IQCK,DDIT3,ZBTB41,IMP3,SHMT2,TMEM186,TRIM69,SETD4,PRELID2,MCRS1,DUSP28,CLN3,PTAR1,ZNF460,…
7.13e-05	706	1404	98	0.07	0.139	MI:hsa-miR-28-5p	mi	44	MI:hsa-miR-28-5p	1	C19ORF60,TSSC1,TSG101,EXOSC5,AGBL5,MRPL28,C14ORF166,P2RX7,GLG1,ZC3HC1,TELO2,CCDC22,TRADD,ILVBL,MRPL4,MOSPD3,ZNHIT1,PSMD9,ELK3,OGFOD2,MRPL51,FOXP1,HTRA2,MRPL37,COPS5,CLTA,C12ORF44,SMUG1,TBCC,TCP11,GNMT,AHNAK,TIMM17B,ZNF484,YIPF2,PCNA,PEMT,C14ORF1,TMEM106C,ACRV1,SMPD2,FBXL8,COX5B,DDX56,YIPF3,SLC37A4,GCHFR,MARCH9,IMPA2,C18ORF21,DMRTC2,PSMA5,C1ORF162,HAX1,C1ORF35,CHAC2,RBMS3,CAMK2D,C7ORF50,UTRN,MRPL3…
7.76e-05	106	839	28	0.033	0.264	REAC:69306	rea	174	DNA Replication	1	POLA2,MCM2,PSME1,PSMC6,PSMA3,PSMB5,PSMA6,PSME2,PSMA7,RPA3,PSMA2,POLD2,PSMD9,MCM3,GMNN,PSMB2,PSMA1,GINS2,PCNA,PSMB6,PSMA5,UBC,RFC4,PSMC3,FEN1,PRIM1,PSMB8,PSMB3
8.09e-05	72	1559	22	0.014	0.306	GO:0042775	BP	43	mitochondrial ATP synthesis coupled electron transport	8	NDUFAB1,UQCRC1,NDUFB4,NDUFB2,NDUFB7,NDUFC1,NDUFS8,NDUFS7,COX4I1,NDUFA9,NDUFB10,NDUFS6,NDUFB6,NDUFB8,NDUFV1,NDUFS5,COX8A,NDUFV2,COX5A,NDUFB1,NDUFS3,NDUFA7
8.46e-05	21182	1583	1484	0.937	0.07	TF:M07322_1	tf	61	Factor: HSF4; motif: CTGCMRN; match class: 1	2	BAD,TMEM176A,ARF5,NDUFAB1,SLC22A16,POLR2J,LOC81691,CIAPIN1,MYCBP2,ITGA2B,C19ORF60,RALA,FARP2,CCDC124,CDKL5,ADAM22,SPAG9,SS18L2,ST3GAL1,ETV7,UQCRC1,SLC6A13,APBA3,MKS1,RABGAP1,POLA2,IGF1,CNTN1,MARCO,HGF,GLRX2,DEF6,EHD2,NR1H3,SH2D2A,TSSC1,ASTE1,VCL,METTL1,TLL1,TRIO,VCAN,RAI14,PNKP,PHF23,TDP1,CTNNA1,VPS13D,KITLG,ELN,HERPUD1,CYBA,FSTL4,MRTO4,USE1,MRPL43,RC3H2,ATP11B,SPAG4,DGAT2,MRPS24,ADCK1,LIMCH1,RFX…
8.55e-05	1262	1559	157	0.101	0.124	GO:0022402	BP	43	cell cycle process	1	RALA,POLA2,IGF1,HGF,RAD51,PPP1R12A,RPS6KA2,TRIP13,MCM2,TSG101,KIF22,PDS5B,ATRX,SEH1L,RAD54L,PPP1R15A,BIRC5,ZC3HC1,PSME1,NUP50,AAAS,ABL1,CDC34,MYH9,EP300,PSMC6,PSMA3,PSMB5,PSMA6,PSME2,PSMA7,STAG2,CENPT,UBE2I,OIP5,RPA3,EZH2,PSMA2,RHEB,POLD2,TGFBR1,PRKAR1A,C11ORF51,PSMD9,CDCA3,PTPN6,PRKAB1,MCM3,RNF8,ROPN1B,CENPA,FBXO6,MAD2L2,STMN1,NSL1,CTGF,PKD2,NEK6,DUSP1,KLHDC3,MED1,PSMB2,PIN1,PKMYT1,LIF,ANAPC13,P…
8.68e-05	12731	1583	959	0.606	0.075	TF:M03814_0	tf	166	Factor: BTEB2; motif: GNAGGGGGNGGGSSNN; match class: 0	1	BAD,TMEM176A,POLR2J,MYCBP2,C19ORF60,RALA,CDKL5,ADAM22,ST3GAL1,SLC6A13,MKS1,RABGAP1,AKAP11,DEF6,EHD2,SH2D2A,FAM136A,VCL,TLL1,TRIO,VCAN,RAI14,PNKP,PHF23,TDP1,CTNNA1,ELN,LIMA1,HERPUD1,RAD51,CYBA,MRPL43,ATP11B,PPP1R12A,SPAG4,MRPS24,LIMCH1,EDG4,HMG20B,TAF11,ZNF76,SLK,ZNRD1,ATG2B,ARFGEF1,MYO9A,KLF6,NAV3,ATP11A,RORA,NDST1,MAP4K4,RPS6KA2,WBSCR22,TRIP13,AFF4,EVC,FRY,MRPS34,BCS1L,ZNF532,CELSR1,FOSL2,UNG,TM…
8.8e-05	165	839	37	0.044	0.224	REAC:1428517	rea	255	The citric acid (TCA) cycle and respiratory electron transport	2	NDUFAB1,UQCRC1,NDUFB4,NDUFB2,NDUFB7,NDUFC1,UCP1,NDUFS8,NDUFS7,COX7A2L,ATP5S,ECSIT,COX4I1,ATP5G2,COX5B,NDUFA9,NDUFB10,NDUFS6,NDUFB11,SURF1,ATP5J,ATP5G1,NDUFB6,NDUFB8,NDUFV1,NDUFS5,ATP5I,NDUFA11,COX8A,NDUFV2,COX5A,NDUFB1,NDUFA13,FAM36A,NDUFS3,ATP5J2,NDUFA7
9.12e-05	232	1559	45	0.029	0.194	GO:0042254	BP	43	ribosome biogenesis	2	MRTO4,WBSCR22,EXOSC7,EXOSC5,PIN4,EXOSC3,NPM3,C1QBP,NOLA1,BYSL,RRP9,EBNA1BP2,NSUN4,RPS10,EMG1,NGDN,NSUN5,PPAN,RAN,RNASEL,DDX56,IMP4,ABT1,LSM6,NOL6,MRPL36,RPS21,RPS7,ISG20,HSPC152,ZNF622,MRPL11,IMP3,GEMIN4,MRPS11,DDX28,TBL3,NOC4L,DDX51,SETD4,GNL1,WDR46,EIF6,MRPL20,FKSG24
9.45e-05	2389	1583	226	0.143	0.095	TF:M01862_1	tf	102	Factor: ATF-2; motif: NNNTGACGTNAN; match class: 1	1	ARF5,CCDC124,SS18L2,APBA3,IGF1,EHD2,NR1H3,FAM136A,METTL1,FSTL4,SPAG4,ZNF76,ZMYND12,ZNRD1,MYO9A,POLB,AFF4,ICAM3,SYNJ2,KIF22,PPP1R15A,OTUB2,NDUFB2,GNPTG,SPAG7,ZC3HC1,MYL6,OCEL1,RASSF7,FKBP3,PSMA3,C20ORF24,DNTTIP1,ACD,PARD6A,MPG,NME4,CDIPT,BNIP3L,STX10,ILVBL,MRPL4,TMEM147,CHCHD2,JTV1,MOSPD3,CLDN15,RND2,PRKAR1A,CCDC86,DDX6,NDUFS8,FLJ10292,SASH1,CUTA,MRPL2,SELK,RNF7,TUSC2,CSPG5,FOXP1,DGUOK,FAHD2A,AUP1…
9.85e-05	126	839	31	0.037	0.246	REAC:69242	rea	174	S Phase	1	POLA2,MCM2,PDS5B,PSME1,PSMC6,PSMA3,PSMB5,PSMA6,PSME2,PSMA7,STAG2,RPA3,PSMA2,POLD2,PSMD9,MCM3,PSMB2,PSMA1,GINS2,PCNA,CDK4,PSMB6,PSMA5,UBC,RFC4,PSMC3,FEN1,CKS1B,PRIM1,PSMB8,PSMB3
0.000103	321	1559	56	0.036	0.174	GO:0034470	BP	43	ncRNA processing	2	METTL1,WBSCR22,HSD17B10,EXOSC7,EXOSC5,SEH1L,C14ORF166,NUP50,AAAS,PIN4,EXOSC3,NPM3,NOLA1,BYSL,RRP9,NSUN4,EMG1,CPSF3L,NGDN,NSUN5,RAN,RNASEL,MRPL44,DDX56,IMP4,TARBP2,DUS3L,TPRKB,ABT1,TRPT1,CPSF4,LSM6,NOL6,METTL3,RPUSD2,POP5,TSEN34,RPS21,RPS7,ISG20,POP7,CLP1,HSPC152,PUS1,IMP3,GEMIN4,MRPS11,TSEN54,TBL3,NOC4L,DDX51,BCDIN3D,YRDC,LAGE3,WDR46,RPP21
0.000107	241	1559	46	0.03	0.191	GO:0009144	BP	43	purine nucleoside triphosphate metabolic process	4	BAD,NDUFAB1,UQCRC1,IGF1,NDUFB4,P2RX7,NDUFB2,NDUFB7,TSPO,NME4,NUDT1,GALK1,NDUFC1,NDUFS8,DGUOK,NDUFS7,ATP5S,ITPA,ATPIF1,COX4I1,ATP5G2,NDUFA9,NDUFB10,NCOR1,NDUFS6,SURF1,ALDOA,ATP5J,ATP5G1,PRKAA2,ATP7A,NDUFB6,STOML2,NDUFB8,NDUFV1,STAT3,NDUFS5,ATP5I,COX8A,NDUFV2,COX5A,NDUFB1,NDUFS3,NME1,ATP5J2,NDUFA7
0.000107	73	1559	22	0.014	0.301	GO:0042773	BP	43	ATP synthesis coupled electron transport	7	NDUFAB1,UQCRC1,NDUFB4,NDUFB2,NDUFB7,NDUFC1,NDUFS8,NDUFS7,COX4I1,NDUFA9,NDUFB10,NDUFS6,NDUFB6,NDUFB8,NDUFV1,NDUFS5,COX8A,NDUFV2,COX5A,NDUFB1,NDUFS3,NDUFA7
0.000118	51	839	18	0.021	0.353	REAC:75815	rea	174	Ubiquitin-dependent degradation of Cyclin D	2	PSME1,PSMC6,PSMA3,PSMB5,PSMA6,PSME2,PSMA7,PSMA2,PSMD9,PSMB2,PSMA1,CDK4,PSMB6,PSMA5,UBC,PSMC3,PSMB8,PSMB3
0.000118	51	839	18	0.021	0.353	REAC:69229	rea	174	Ubiquitin-dependent degradation of Cyclin D1	3	PSME1,PSMC6,PSMA3,PSMB5,PSMA6,PSME2,PSMA7,PSMA2,PSMD9,PSMB2,PSMA1,CDK4,PSMB6,PSMA5,UBC,PSMC3,PSMB8,PSMB3
0.000125	331	1559	57	0.037	0.172	GO:0046128	BP	43	purine ribonucleoside metabolic process	4	BAD,NDUFAB1,UQCRC1,IGF1,NDUFB4,P2RX7,NDUFB2,NDUFB7,TSPO,MLYCD,NME4,GALK1,NDUFC1,NDUFS8,DGUOK,NDUFS7,GNMT,ATP5S,PPCS,ATPIF1,COX4I1,PDE6A,PEMT,ATP5G2,PPCDC,NDUFA9,NDUFB10,NCOR1,NDUFS6,CASK,SURF1,ALDOA,ATP5J,ATP5G1,PRKAA2,ATP7A,NDUFB6,STOML2,NDUFB8,NDUFV1,PTGDR,STAT3,NDUFS5,ATP5I,COX8A,NDUFV2,COX5A,NDUFB1,HDDC3,SULT1A1,SULT1A2,ENPP1,APRT,NDUFS3,NME1,ATP5J2,NDUFA7
0.000144	400	1559	65	0.042	0.163	GO:1901657	BP	43	glycosyl compound metabolic process	1	BAD,NDUFAB1,UQCRC1,IGF1,NDUFB4,P2RX7,NDUFB2,NDUFB7,TSPO,MLYCD,NME4,GALK1,NDUFC1,NDUFS8,DGUOK,NDUFS7,C6ORF130,GNMT,ATP5S,NT5C,PPCS,DUT,ATPIF1,COX4I1,PDE6A,PEMT,MACROD1,ATP5G2,PPCDC,NDUFA9,NDUFB10,NCOR1,NDUFS6,CASK,SURF1,ALDOA,ATP5J,ATP5G1,PRKAA2,ATP7A,NDUFB6,STOML2,NDUFB8,NDUFV1,PTGDR,STAT3,NDUFS5,ATP5I,COX8A,TYMS,NDUFV2,COX5A,NDUFB1,HDDC3,SULT1A1,SULT1A2,ENTPD4,ENPP1,UCKL1,APRT,NT5M,NDUFS3,NME1,A…
0.000151	205	1559	41	0.026	0.2	GO:0045333	BP	43	cellular respiration	6	NDUFAB1,UQCRC1,NDUFB4,NDUFB2,NDUFB7,NDUFC1,UCP1,NDUFS8,NDUFS7,COX7A2L,NR4A3,FASTKD3,ATP5S,CHCHD5,COX4I1,ATP5G2,BLOC1S1,COX5B,TBRG4,NDUFA9,NDUFB10,NDUFS6,NDUFB11,SURF1,ATP5J,ATP5G1,NDUFB6,NDUFB8,NDUFV1,NDUFS5,ATP5I,NDUFA11,COX8A,NDUFV2,COX5A,NDUFB1,NDUFA13,FAM36A,NDUFS3,ATP5J2,NDUFA7
0.000153	276	1583	44	0.028	0.159	TF:M01752_1	tf	71	Factor: ERG; motif: ACCGGAART; match class: 1	2	LOC81691,APBA3,PNKP,STX10,BUD31,NUDT1,ZNHIT1,RNF167,SLC25A11,OGFOD2,MRPL51,UNC50,SNRPB,PRDX5,CPSF3L,FBXW9,C1ORF57,EIF4E2,PPIL1,UBL7,RHOT2,TPRKB,C9ORF142,C7ORF55,MFSD3,WIBG,HSPC152,CKS1B,FKBP2,MRPS22,ZNF408,AURKAIP1,WDR25,DMAP1,SNRPE,MRPL54,TSSC4,NIF3L1,DAXX,HSD17B8,APOM,VPS52,RPS18,DDOST
0.000157	2302	1583	218	0.138	0.095	TF:M01783_0	tf	161	Factor: SP2; motif: GGGCGGGAC; match class: 0	1	FARP2,APBA3,GLRX2,EHD2,NR1H3,VCL,RAI14,PHF23,CYBA,MRPL43,RFXANK,HMG20B,MYO9A,SLC44A1,NDST1,EVC,UNG,COL5A3,STK17B,MRPL22,ZNF264,SSH1,GSTP1,SEH1L,MRPL28,NID2,TESC,DPYSL2,TIMM13,POLRMT,RASSF7,PACSIN2,MYH9,ZBED4,PSME2,MAGED2,FNDC3A,TRADD,UBE2I,STK3,MAP4K1,STX10,TMEM147,AP1S1,ZNHIT1,EZH2,PSMA2,TBL2,NPM3,PFN1,B9D1,HSD17B1,DNAJC4,MDK,AIP,HDDC2,PHF1,QKI,MAN2A1,PCCB,RBP1,TUSC2,CSPG5,TP53I3,PCGF1,ERRFI1,LE…
0.000157	4942	1583	417	0.263	0.084	TF:M00982_1	tf	234	Factor: KROX; motif: CCCGCCCCCRCCCC; match class: 1	2	BAD,ARF5,POLR2J,FARP2,RABGAP1,DEF6,VCL,TRIO,PNKP,PHF23,CTNNA1,CYBA,USE1,ATP11B,PPP1R12A,EDG4,HMG20B,ATG2B,MYO9A,ATP11A,RORA,NDST1,MAP4K4,RPS6KA2,WBSCR22,AFF4,HSD17B10,MRPS34,ZNF532,CELSR1,FOSL2,UNG,SMARCA2,STK17B,JMJD4,SSH1,ATRX,SEH1L,ADD1,OTUB2,MYL6,DPYSL2,NUBP2,TMED1,OCEL1,BCL7C,TIMM13,POLRMT,RASSF7,GCAT,PACSIN2,MYH9,EP300,CERK,ZBED4,NIN,TELO2,PCK2,C20ORF27,RBBP7,EEA1,FNDC3A,DGKH,TRADD,HSF4,MLY…
0.000184	13559	1583	1011	0.639	0.075	TF:M07386_1	tf	237	Factor: Lmx1; motif: RDNTAATT; match class: 1	1	BAD,TMEM176A,NDUFAB1,POLR2J,LOC81691,CIAPIN1,MYCBP2,ITGA2B,C19ORF60,RALA,CCDC124,ADAM22,SPAG9,SS18L2,ETV7,UQCRC1,APBA3,MKS1,RABGAP1,POLA2,CNTN1,MARCO,AKAP11,GLRX2,EHD2,NR1H3,SH2D2A,FAM136A,VCL,PNKP,TDP1,VPS13D,KITLG,LIMA1,HERPUD1,RAD51,CYBA,MRTO4,USE1,RC3H2,PPP1R12A,YIPF1,SPAG4,ADCK1,RFXANK,EDG4,HMG20B,TAF11,ZNF76,NTHL1,WDR18,SLK,ZMYND12,ZNRD1,ATG2B,ARFGEF1,MYO9A,EVI5,ATP11A,CECR5,POLB,NDST1,MAP4…
0.000187	377	1559	62	0.04	0.164	GO:0022613	BP	43	ribonucleoprotein complex biogenesis	1	MRTO4,WBSCR22,EXOSC7,EXOSC5,PIN4,SETX,EXOSC3,NPM3,C1QBP,NOLA1,DDX6,BYSL,RRP9,EBNA1BP2,NSUN4,SNRPC,RPS10,SNRPD2,SNRPB,EMG1,NGDN,NSUN5,LSM4,PPAN,RAN,RNASEL,DDX56,IMP4,SNRPF,TARBP2,TXNL4B,SNRPG,ABT1,LSM6,NOL6,SNRPD1,FAM103A1,MRPL36,RPS21,RPS7,ISG20,CLP1,HSPC152,ZNF622,MRPL11,IMP3,GEMIN4,MRPS11,SNRPE,DDX28,TBL3,NOC4L,DDX51,SETD4,DYNC1H1,GNL1,WDR46,MCTS1,EIF6,MRPL20,FKSG24,TAF9
0.000187	1779	1583	176	0.111	0.099	TF:M03924_1	tf	146	Factor: YY1; motif: NNCGCCATTNN; match class: 1	2	C19ORF60,CCDC124,UQCRC1,APBA3,FAM136A,VCL,RFXANK,TAF11,AFF4,ICAM3,SNRPA,STARD7,ATRX,MGST2,POMGNT1,PPP1R15A,BIRC5,NUP50,GCAT,POLR2F,DDX17,TSPO,EP300,FKBP3,C20ORF24,WDR13,NARFL,CDIPT,OIP5,NUCB1,RNASEH2A,SNAPC2,TIMM44,MRPL4,COPE,DDX49,CHCHD2,EZH2,RHEB,TBL2,EXOSC3,GBF1,CUEDC2,MED13,NDUFC1,DNAJC4,DCPS,DDX6,PTPMT1,AIP,OGFOD2,PRKAB1,SASH1,COX7A2,DOK1,BCAS2,NSL1,ABCD4,C10ORF76,CBX3,MED13L,NFE2,SNRPC,CLPP…
0.000191	655	1404	91	0.065	0.139	MI:hsa-miR-151-5p	mi	253	MI:hsa-miR-151-5p	1	ARF5,SS18L2,UQCRC1,SH2D2A,TSG101,BCS1L,EXOSC5,RAD54L,ADD1,MRPS33,C20ORF24,C20ORF27,PLP2,BCKDK,ILVBL,HPN,TBL2,DNAJC4,CCDC86,COMMD9,GMNN,FOXP1,DOK1,TMEM9,RAMP3,BICC1,C12ORF44,DNPEP,SNRPB,UXT,SPECC1,CDKN1C,ECSIT,PCNA,RIN2,WDR74,C14ORF1,DDX56,GCHFR,KHK,LHCGR,ABHD2,IMPA2,C18ORF21,C1ORF162,C1ORF35,SLIT2,CAMK2D,DOCK11,NUDT22,ALDOA,B4GALT3,KCNE2,CCDC12,LOC150223,APOA1BP,C1ORF50,APEH,DLC1,TMUB1,NAB2,TP53I…
0.000191	8683	1583	682	0.431	0.079	TF:M03925_0	tf	287	Factor: YY2; motif: NCCGCCATNTY; match class: 0	1	TMEM176A,ARF5,NDUFAB1,CIAPIN1,MYCBP2,RALA,CCDC124,SPAG9,UQCRC1,MKS1,POLA2,HGF,AKAP11,DEF6,NR1H3,TSSC1,FAM136A,METTL1,RAI14,PHF23,VPS13D,KITLG,ELN,HERPUD1,MRTO4,USE1,RC3H2,PPP1R12A,SPAG4,MRPS24,HMG20B,TAF11,ZNF76,NTHL1,WDR18,SLK,ZMYND12,ARFGEF1,RORA,SLC44A1,POLB,WBSCR22,TRIP13,AFF4,MCM2,PICALM,MRPS34,TSG101,CELSR1,UNG,ICAM3,SNRPA,EXOSC5,KIF22,MOXD1,STK17B,JMJD4,MRPL22,ZNF264,STARD7,GSTP1,SLCO1A2,A…
0.000206	254	1559	47	0.03	0.185	GO:0031396	BP	43	regulation of protein ubiquitination	3	PHF23,HERPUD1,PSME1,ABL1,TSPO,PSMC6,PSMA3,PSMB5,PSMA6,PSME2,PSMA7,CCDC22,UBR5,JTV1,PSMA2,TGFBR1,C11ORF51,PSMD9,SASH1,MAD2L2,DUSP1,PSMB2,PIN1,PSMA1,UBQLN1,PRICKLE1,ANAPC11,PSMB6,PSMA5,TBC1D7,UBC,LOC51035,CDK5,PSMC3,OTUB1,COMMD1,SPHK1,CCDC23,SIAH2,PTTG1IP,NDNL2,NHLRC1,ISG15,DAXX,PSMB8,LCMT1,PSMB3
0.000213	3024	1559	321	0.206	0.106	GO:0006796	BP	43	phosphate-containing compound metabolic process	5	BAD,NDUFAB1,CDKL5,SPAG9,ST3GAL1,UQCRC1,IGF1,CNTN1,HGF,TRIO,PNKP,KITLG,RAD51,PPP1R12A,DGAT2,ADCK1,NTHL1,NDUFB4,SLK,RORA,CECR5,SLC44A1,NDST1,MAP4K4,RPS6KA2,TSG101,UNG,SYNJ2,ITCH,STK17B,SSH1,GSTP1,PPP1R15A,TESC,P2RX7,ERP29,BIRC5,NDUFB2,GNPTG,OSBPL8,PSME1,ABL1,NDUFB7,TSPO,EP300,CERK,PSMC6,PSMA3,TELO2,PSMB5,PCK2,PSMA6,PSME2,PSMA7,DGKH,PARD6A,MLYCD,MPG,NME4,QPRT,CDIPT,BCKDK,STK3,MAP4K1,MAST1,NUDT1,EZH2…
0.000222	20911	1583	1467	0.927	0.07	TF:M04892_0	tf	145	Factor: Egr-1; motif: GCGRGGCAYKCTGGGANTTGTAGT; match class: 0	1	BAD,TMEM176A,NDUFAB1,SLC22A16,POLR2J,ACSM3,LOC81691,MYCBP2,ITGA2B,C19ORF60,RALA,FARP2,CCDC124,ADAM22,SPAG9,SS18L2,ST3GAL1,ETV7,UQCRC1,APBA3,MKS1,RABGAP1,POLA2,IGF1,CNTN1,MARCO,HGF,GLRX2,EHD2,NR1H3,SH2D2A,TSSC1,ASTE1,FAM136A,VCL,METTL1,TLL1,TRIO,VCAN,RAI14,PNKP,PHF23,TDP1,VPS13D,KITLG,ELN,LIMA1,HERPUD1,RAD51,CYBA,MRTO4,USE1,MRPL43,ATP11B,PPP1R12A,YIPF1,SPAG4,DGAT2,MRPS24,ADCK1,LIMCH1,EDG4,HMG20B,T…
0.000228	53	839	18	0.021	0.34	REAC:69613	rea	53	p53-Independent G1/S DNA damage checkpoint	2	PSME1,PSMC6,PSMA3,PSMB5,PSMA6,PSME2,PSMA7,PSMA2,PSMD9,PSMB2,PSMA1,PSMB6,PSMA5,UBC,PSMC3,CHEK2,PSMB8,PSMB3
0.000228	53	839	18	0.021	0.34	REAC:69610	rea	53	p53-Independent DNA Damage Response	3	PSME1,PSMC6,PSMA3,PSMB5,PSMA6,PSME2,PSMA7,PSMA2,PSMD9,PSMB2,PSMA1,PSMB6,PSMA5,UBC,PSMC3,CHEK2,PSMB8,PSMB3
0.000228	53	839	18	0.021	0.34	REAC:69601	rea	53	Ubiquitin Mediated Degradation of Phosphorylated Cdc25A	4	PSME1,PSMC6,PSMA3,PSMB5,PSMA6,PSME2,PSMA7,PSMA2,PSMD9,PSMB2,PSMA1,PSMB6,PSMA5,UBC,PSMC3,CHEK2,PSMB8,PSMB3
0.000248	64	839	20	0.024	0.312	REAC:4608870	rea	4	Asymmetric localization of PCP proteins	3	PSME1,PSMC6,PSMA3,PSMB5,PSMA6,PSME2,PSMA7,PARD6A,PSMA2,PSMD9,PSMB2,PSMA1,PRICKLE1,PSMB6,PSMA5,UBC,FZD5,PSMC3,PSMB8,PSMB3
0.000258	16636	1559	1417	0.909	0.085	GO:0008150	BP	43	biological_process	1	BAD,TMEM176A,ARF5,NDUFAB1,SLC22A16,POLR2J,ACSM3,LOC81691,CIAPIN1,MYCBP2,ITGA2B,RALA,FARP2,CCDC124,CDKL5,ADAM22,SPAG9,ST3GAL1,ETV7,UQCRC1,SLC6A13,APBA3,MKS1,RABGAP1,POLA2,IGF1,CNTN1,MARCO,HGF,AKAP11,GLRX2,EHD2,NR1H3,SH2D2A,ASTE1,VCL,METTL1,TLL1,TRIO,VCAN,PNKP,PHF23,TDP1,CTNNA1,KITLG,ELN,LIMA1,HERPUD1,RAD51,CYBA,FSTL4,MRTO4,USE1,MRPL43,RC3H2,ATP11B,PPP1R12A,YIPF1,SPAG4,DGAT2,MRPS24,ADCK1,LIMCH1,RFX…
0.000259	240	1559	45	0.029	0.188	GO:0009199	BP	43	ribonucleoside triphosphate metabolic process	4	BAD,NDUFAB1,UQCRC1,IGF1,NDUFB4,P2RX7,NDUFB2,NDUFB7,TSPO,NME4,GALK1,NDUFC1,NDUFS8,NDUFS7,ATP5S,ITPA,ATPIF1,COX4I1,ATP5G2,NDUFA9,NDUFB10,NCOR1,NDUFS6,SURF1,ALDOA,ATP5J,ATP5G1,PRKAA2,ATP7A,NDUFB6,STOML2,NDUFB8,NDUFV1,STAT3,NDUFS5,ATP5I,COX8A,NDUFV2,COX5A,NDUFB1,UCKL1,NDUFS3,NME1,ATP5J2,NDUFA7
0.000314	54	839	18	0.021	0.333	REAC:180585	rea	218	Vif-mediated degradation of APOBEC3G	1	PSME1,PSMC6,PSMA3,PSMB5,PSMA6,PSME2,PSMA7,PSMA2,PSMD9,PSMB2,PSMA1,PSMB6,PSMA5,UBC,TCEB1,PSMC3,PSMB8,PSMB3
0.000318	7604	1583	605	0.382	0.08	TF:M03924_0	tf	146	Factor: YY1; motif: NNCGCCATTNN; match class: 0	1	TMEM176A,NDUFAB1,POLR2J,LOC81691,CIAPIN1,C19ORF60,CCDC124,UQCRC1,APBA3,MKS1,RABGAP1,CNTN1,AKAP11,DEF6,EHD2,SH2D2A,FAM136A,VCL,PNKP,PHF23,TDP1,CTNNA1,VPS13D,RAD51,MRTO4,USE1,RC3H2,SPAG4,ADCK1,RFXANK,HMG20B,TAF11,SLK,NDST1,WBSCR22,AFF4,MCM2,PICALM,BCS1L,EXOSC7,ICAM3,UBE2T,SNRPA,ITCH,SLC35C2,AP4E1,PDS5B,ZNF264,STARD7,SLCO1A2,ATRX,SEH1L,MGST2,POMGNT1,RAD54L,PPP1R15A,TESC,BIRC5,TNRC6A,ZFHX4,ZC3HC1,NUP…
0.000328	6081	1583	497	0.314	0.082	TF:M07354_1	tf	294	Factor: Egr-1; motif: GCGGGGGCGG; match class: 1	2	BAD,TMEM176A,ARF5,POLR2J,FARP2,SPAG9,ST3GAL1,FAM136A,VCL,TRIO,PNKP,PHF23,CTNNA1,ELN,MRTO4,ATP11B,SPAG4,DGAT2,LIMCH1,EDG4,HMG20B,ZNF76,ATG2B,KLF6,ATP11A,RORA,NDST1,MAP4K4,RPS6KA2,AFF4,EVC,PICALM,MRPS34,ZNF532,CELSR1,FOSL2,UNG,SMARCA2,STK17B,JMJD4,PDS5B,STARD7,SSH1,SEH1L,RAD54L,ADD1,PDRG1,DOCK9,ERP29,OTUB2,YPEL3,NDUFB2,GNPTG,LAMB1,SPAG7,HECTD1,MYL6,DPYSL2,SORBS1,PCSK5,TMED1,BCL7C,POLRMT,RASSF7,TIMP…
0.00033	234	1559	44	0.028	0.188	GO:0009205	BP	43	purine ribonucleoside triphosphate metabolic process	5	BAD,NDUFAB1,UQCRC1,IGF1,NDUFB4,P2RX7,NDUFB2,NDUFB7,TSPO,NME4,GALK1,NDUFC1,NDUFS8,NDUFS7,ATP5S,ITPA,ATPIF1,COX4I1,ATP5G2,NDUFA9,NDUFB10,NCOR1,NDUFS6,SURF1,ALDOA,ATP5J,ATP5G1,PRKAA2,ATP7A,NDUFB6,STOML2,NDUFB8,NDUFV1,STAT3,NDUFS5,ATP5I,COX8A,NDUFV2,COX5A,NDUFB1,NDUFS3,NME1,ATP5J2,NDUFA7
0.000361	1000	1559	128	0.082	0.128	GO:0000278	BP	43	mitotic cell cycle	2	POLA2,IGF1,HGF,PPP1R12A,SLK,MAP4K4,MCM2,KIF22,PDS5B,SEH1L,BIRC5,ZC3HC1,PSME1,NUP50,AAAS,ABL1,CDC34,EP300,PSMC6,PSMA3,PSMB5,PSMA6,PSME2,PSMA7,STAG2,CENPT,UBE2I,OIP5,STK3,MAP4K1,RPA3,EZH2,PSMA2,POLD2,GBF1,C11ORF51,PSMD9,CDCA3,PTPN6,MCM3,RNF8,GMNN,CENPA,MAD2L2,STMN1,NSL1,PKD2,NEK6,DUSP1,NRK,B9D2,PSMB2,PIN1,PKMYT1,ANAPC13,PSMA1,FAM64A,CDKN1C,CLIP1,GINS2,RAN,ANKRD17,PCNA,MYH10,MEN1,PSRC1,CDCA8,APC,CDK…
0.000379	60	839	19	0.023	0.317	REAC:187577	rea	174	SCF(Skp2)-mediated degradation of p27/p21	4	PSME1,PSMC6,PSMA3,PSMB5,PSMA6,PSME2,PSMA7,PSMA2,PSMD9,PSMB2,PSMA1,CDK4,PSMB6,PSMA5,UBC,PSMC3,CKS1B,PSMB8,PSMB3
0.000381	117	1583	25	0.016	0.214	TF:M03977_1	tf	25	Factor: ETS1; motif: ACCGGAARYN; match class: 1	2	STX10,BUD31,RNF167,SLC25A11,OGFOD2,PTPN6,SNRPB,PRDX5,AKAP12,C1ORF57,EIF4E2,UBL7,C1ORF52,C7ORF55,MFSD3,WIBG,HSPC152,AURKAIP1,TSSC4,MCRS1,NIF3L1,YRDC,C1ORF122,DAXX,HSD17B8
0.000382	5106	1559	503	0.323	0.099	GO:0009059	BP	43	macromolecule biosynthetic process	5	POLR2J,MYCBP2,ST3GAL1,ETV7,POLA2,IGF1,HGF,GLRX2,NR1H3,VCAN,PNKP,KITLG,RAD51,MRPL43,PPP1R12A,MRPS24,RFXANK,HMG20B,TAF11,ZNF76,ZNRD1,ARFGEF1,KLF6,RORA,POLB,NDST1,WBSCR22,TRIP13,AFF4,MCM2,PICALM,MRPS34,TSG101,ZNF532,FOSL2,ITCH,SLC35C2,SMARCA2,MRPL22,ZNF264,GSTP1,ATRX,SEH1L,POMGNT1,MRPL28,PPP1R15A,C14ORF166,PIR,TESC,BIRC5,MRPS33,GNPTG,TNRC6A,ZFHX4,NUP50,AAAS,SORBS1,MRPS18A,ABL1,CDC34,POLRMT,POLR2F,DD…
0.000384	4624	1583	391	0.247	0.085	TF:M01864_0	tf	156	Factor: ATF-4; motif: KACGTCAKS; match class: 0	1	ARF5,SLC22A16,RALA,CCDC124,SS18L2,APBA3,IGF1,DEF6,EHD2,NR1H3,METTL1,LIMA1,RAD51,FSTL4,SPAG4,ZNF76,ZMYND12,ZNRD1,POLB,AFF4,MCM2,UBE2T,SYNJ2,ZCCHC6,GSTP1,ATRX,PPP1R15A,PDRG1,BIRC5,OTUB2,YPEL3,NDUFB2,GNPTG,TNRC6A,OSBPL8,SPAG7,ZC3HC1,MYL6,OCEL1,BCL7C,CDC34,DDX17,FKBP3,PSMA3,AHSA1,ASB2,C20ORF24,C20ORF27,DNTTIP1,FNDC3A,TRADD,HSF4,ACD,PARD6A,MLYCD,NME4,CDIPT,BCKDK,AP3B2,UBR5,BNIP3L,NUCB1,MAP4K1,ILVBL,MR…
0.000392	83	839	23	0.027	0.277	REAC:68874	rea	174	M/G1 Transition	1	POLA2,MCM2,PSME1,PSMC6,PSMA3,PSMB5,PSMA6,PSME2,PSMA7,RPA3,PSMA2,PSMD9,MCM3,GMNN,PSMB2,PSMA1,PSMB6,PSMA5,UBC,PSMC3,PRIM1,PSMB8,PSMB3
0.000392	83	839	23	0.027	0.277	REAC:69002	rea	174	DNA Replication Pre-Initiation	2	POLA2,MCM2,PSME1,PSMC6,PSMA3,PSMB5,PSMA6,PSME2,PSMA7,RPA3,PSMA2,PSMD9,MCM3,GMNN,PSMB2,PSMA1,PSMB6,PSMA5,UBC,PSMC3,PRIM1,PSMB8,PSMB3
0.000398	78	1559	22	0.014	0.282	GO:0042590	BP	281	antigen processing and presentation of exogenous peptide antigen via MHC class I	2	CYBA,PSME1,PSMC6,PSMA3,PSMB5,PSMA6,PSME2,PSMA7,PSMA2,SEC61B,PSMD9,LNPEP,PSMB2,PSMA1,SEC61G,ITGAV,PSMB6,PSMA5,UBC,PSMC3,PSMB8,PSMB3
0.000413	1436	1559	171	0.11	0.119	GO:0042981	BP	39	regulation of apoptotic process	3	BAD,CIAPIN1,IGF1,HGF,TRIO,CTNNA1,KITLG,HERPUD1,SLK,MAP4K4,RPS6KA2,UNG,ITCH,STK17B,GSTP1,PPP1R15A,P2RX7,ERP29,BIRC5,ZC3HC1,PSME1,ABL1,CDC34,TSPO,EP300,PSMC6,PSMA3,PSMB5,PSMA6,PSME2,PSMA7,TRADD,NME4,STK3,BNIP3L,MAP4K1,HPN,GLI3,PSMA2,TGFBR1,CREB3,BAG1,SETX,UNC5B,C1QBP,RAPGEF2,MDK,PSMD9,FOXP1,HTRA2,HSPE1,ANKRD13C,CTGF,NR4A3,DUSP1,EGR1,SOCS2,NR4A1,LRP1,NRK,PTGIS,SPDEF,MED1,PSMB2,PRDX5,PIN1,ELL3,PSMA1,…
0.000415	7361	1583	587	0.371	0.08	TF:M02036_0	tf	65	Factor: WT1; motif: CGCCCCCNCN; match class: 0	1	BAD,TMEM176A,ARF5,POLR2J,CIAPIN1,FARP2,CDKL5,ADAM22,APBA3,AKAP11,DEF6,FAM136A,VCL,TRIO,RAI14,PNKP,PHF23,CTNNA1,ELN,LIMA1,MRTO4,USE1,RC3H2,ATP11B,SPAG4,MRPS24,RFXANK,EDG4,TAF11,ZNF76,SLK,ATG2B,MYO9A,KLF6,NAV3,ATP11A,RORA,NDST1,MAP4K4,RPS6KA2,WBSCR22,AFF4,HSD17B10,MRPS34,ZNF532,SEMA3C,FOSL2,EXOSC7,UNG,MOXD1,SMARCA2,STK17B,JMJD4,PDS5B,SLC27A5,ZNF264,STARD7,SSH1,ATRX,SEH1L,POMGNT1,RAD54L,ADD1,PIR,PDR…
0.000424	555	1404	79	0.056	0.142	MI:mmu-miR-689	mi	254	MI:mmu-miR-689	1	RFXANK,HMG20B,ICAM3,TSPO,WDR13,CCDC22,MAGED2,BCKDK,RANGRF,DCPS,CCDC86,POLE4,EGR2,B9D2,KLHDC3,GNMT,MEA1,NT5C,ITPA,ASL,CPSF3L,ABHD8,WDR24,GADD45G,LSM7,C1ORF159,PEMT,GLS2,TBRG4,IMP4,DPM2,SLC27A3,TRIM50,C7ORF43,C9ORF142,NUDT22,DEDD,C21ORF2,PAQR6,LMNA,SCGB3A1,SPSB3,C16ORF59,PMVK,CRELD1,MON1A,TMUB1,TMEM55B,TP53I13,E4F1,ANKS3,GJB1,ZNF747,ZNF160,SCAND1,GLOD5,ISG20,TMEM134,MUS81,TBC1D10C,RPS6KB2,COX8A,HSD…
0.000427	55	839	18	0.021	0.327	REAC:69541	rea	53	Stabilization of p53	4	PSME1,PSMC6,PSMA3,PSMB5,PSMA6,PSME2,PSMA7,PSMA2,PSMD9,PSMB2,PSMA1,PSMB6,PSMA5,UBC,PSMC3,CHEK2,PSMB8,PSMB3
0.000427	55	839	18	0.021	0.327	REAC:4641257	rea	242	Degradation of AXIN	1	PSME1,PSMC6,PSMA3,PSMB5,PSMA6,PSME2,PSMA7,PSMA2,TNKS2,PSMD9,PSMB2,PSMA1,PSMB6,PSMA5,UBC,PSMC3,PSMB8,PSMB3
0.000436	360	1559	59	0.038	0.164	GO:0009119	BP	43	ribonucleoside metabolic process	3	BAD,NDUFAB1,UQCRC1,IGF1,NDUFB4,P2RX7,NDUFB2,NDUFB7,TSPO,MLYCD,NME4,GALK1,NDUFC1,NDUFS8,DGUOK,NDUFS7,GNMT,ATP5S,PPCS,ATPIF1,COX4I1,PDE6A,PEMT,ATP5G2,PPCDC,NDUFA9,NDUFB10,NCOR1,NDUFS6,CASK,SURF1,ALDOA,ATP5J,ATP5G1,PRKAA2,ATP7A,NDUFB6,STOML2,NDUFB8,NDUFV1,PTGDR,STAT3,NDUFS5,ATP5I,COX8A,NDUFV2,COX5A,NDUFB1,HDDC3,SULT1A1,SULT1A2,ENTPD4,ENPP1,UCKL1,APRT,NDUFS3,NME1,ATP5J2,NDUFA7
0.000438	638	1559	90	0.058	0.141	GO:0009117	BP	43	nucleotide metabolic process	3	BAD,NDUFAB1,UQCRC1,IGF1,PNKP,NTHL1,NDUFB4,RORA,UNG,P2RX7,NDUFB2,NDUFB7,TSPO,MLYCD,MPG,NME4,QPRT,NUDT1,GALK1,NDUFC1,NDUFS8,DGUOK,TP53I3,NDUFS7,PKD2,SMUG1,PTGIS,ATP5S,NT5C,ITPA,PRDX5,PPCS,DUT,ATPIF1,AKAP12,COX4I1,SSTR4,MUTYH,PDE6A,ATP5G2,GMPR,THBS1,LHCGR,PPCDC,PDE5A,NDUFA9,NDUFB10,NCOR1,PRPSAP2,NDUFS6,CASK,SURF1,ALDOA,EDNRA,ATP5J,ATP5G1,PTGIR,FLAD1,FDXR,PRKAA2,ATP7A,NDUFB6,STOML2,NUDT5,NDUFB8,NDUFV…
0.000447	1448	1559	172	0.11	0.119	GO:0043067	BP	39	regulation of programmed cell death	2	BAD,CIAPIN1,IGF1,HGF,TRIO,CTNNA1,KITLG,HERPUD1,SLK,MAP4K4,RPS6KA2,UNG,ITCH,STK17B,GSTP1,PPP1R15A,P2RX7,ERP29,BIRC5,ZC3HC1,PSME1,ABL1,CDC34,TSPO,EP300,PSMC6,PSMA3,PSMB5,PSMA6,PSME2,PSMA7,TRADD,NME4,STK3,BNIP3L,MAP4K1,HPN,GLI3,PSMA2,TGFBR1,CREB3,BAG1,SETX,UNC5B,C1QBP,RAPGEF2,DCPS,MDK,PSMD9,FOXP1,HTRA2,HSPE1,ANKRD13C,CTGF,NR4A3,DUSP1,EGR1,SOCS2,NR4A1,LRP1,NRK,PTGIS,SPDEF,MED1,PSMB2,PRDX5,PIN1,ELL3,P…
0.000453	621	1404	86	0.061	0.138	MI:hsa-miR-564	mi	183	MI:hsa-miR-564	1	UQCRC1,APBA3,DEF6,EHD2,MRPL43,HSD17B10,MCM2,SSH1,TESC,P2RX7,MYL6,SORBS1,TELO2,DNTTIP1,NAGPA,STX10,SNAPC2,C19ORF53,ILVBL,CCDC94,CLDN15,SYNGR2,B9D1,DNAJC4,CDCA3,DOK1,MAD2L2,FKBP15,C14ORF179,RAMP3,ABHD8,PKMYT1,CRB3,ARHGEF16,C1ORF159,VPS13B,NXT1,PEMT,WDR74,ATP5G2,DPM2,CD72,SLMO1,C7ORF43,PTPRD,CXXC1,B4GALT3,CHCHD6,TFF1,FLAD1,PMF1,LMNA,C16ORF33,SPSB3,C16ORF59,LOC51035,APEH,CDK5,NDUFB8,MFSD3,GPT,NUDT8,F…
0.000462	44	637	15	0.024	0.341	KEGG:03050	keg	115	Proteasome	1	PSME1,PSMC6,PSMA3,PSMB5,PSMA6,PSME2,PSMA7,PSMA2,PSMB2,PSMA1,PSMB6,PSMA5,PSMC3,PSMB8,PSMB3
0.000466	50	839	17	0.02	0.34	REAC:211733	rea	125	Regulation of activated PAK-2p34 by proteasome mediated degradation	2	PSME1,PSMC6,PSMA3,PSMB5,PSMA6,PSME2,PSMA7,PSMA2,PSMD9,PSMB2,PSMA1,PSMB6,PSMA5,UBC,PSMC3,PSMB8,PSMB3
0.000467	1074	1559	135	0.087	0.126	GO:1901701	BP	48	cellular response to oxygen-containing compound	2	BAD,IGF1,HGF,GLRX2,NR1H3,CTNNA1,KITLG,ELN,RAD51,CYBA,DGAT2,KLF6,RORA,RPS6KA2,SSH1,GSTP1,PPP1R15A,TESC,BIRC5,OSBPL8,PSME1,SORBS1,ABL1,TSPO,EP300,PSMC6,PSMA3,PSMB5,PSMA6,PSME2,PSMA7,EZH2,PSMA2,RHEB,SETX,COL1A1,PRKAR1A,GAB1,RAPGEF2,DCPS,PSMD9,PTPN6,PRKAB1,SASH1,BYSL,HTRA2,ERRFI1,ADPRHL2,PKD2,NR4A3,FKBP1B,EGR1,SOCS2,CBX3,RAMP3,NR4A1,NCOA3,MED1,PSMB2,PRDX5,ATP6V1F,PSMA1,LANCL2,SSTR4,MEN1,ROCK2,IL2RA,P…
0.000513	3084	1559	324	0.208	0.105	GO:0006793	BP	43	phosphorus metabolic process	4	BAD,NDUFAB1,CDKL5,SPAG9,ST3GAL1,UQCRC1,IGF1,CNTN1,HGF,TRIO,PNKP,KITLG,RAD51,PPP1R12A,DGAT2,ADCK1,NTHL1,NDUFB4,SLK,RORA,CECR5,SLC44A1,NDST1,MAP4K4,RPS6KA2,TSG101,UNG,SYNJ2,ITCH,STK17B,SSH1,GSTP1,PPP1R15A,TESC,P2RX7,ERP29,BIRC5,NDUFB2,GNPTG,OSBPL8,PSME1,ABL1,NDUFB7,TSPO,EP300,CERK,PSMC6,PSMA3,TELO2,PSMB5,PCK2,PSMA6,PSME2,PSMA7,ACOT8,DGKH,PARD6A,MLYCD,MPG,NME4,QPRT,CDIPT,BCKDK,STK3,MAP4K1,GCDH,MAST1…
0.000607	19278	1583	1369	0.865	0.071	TF:M04741_1	tf	292	Factor: SREBP-1; motif: GTTGCCATGGCRAC; match class: 1	1	BAD,TMEM176A,ARF5,NDUFAB1,SLC22A16,POLR2J,ACSM3,LOC81691,CIAPIN1,MYCBP2,ITGA2B,C19ORF60,RALA,CCDC124,CDKL5,ADAM22,SPAG9,SS18L2,ST3GAL1,ETV7,UQCRC1,SLC6A13,APBA3,MKS1,RABGAP1,POLA2,CNTN1,MARCO,HGF,AKAP11,GLRX2,DEF6,EHD2,NR1H3,SH2D2A,TSSC1,ASTE1,FAM136A,VCL,METTL1,TLL1,VCAN,PNKP,TDP1,CTNNA1,ELN,LIMA1,HERPUD1,RAD51,CYBA,FSTL4,MRTO4,USE1,MRPL43,RC3H2,PPP1R12A,YIPF1,SPAG4,DGAT2,MRPS24,ADCK1,LIMCH1,RFX…
0.00061	6152	1583	500	0.316	0.081	TF:M00380_1	tf	150	Factor: Pax-4; motif: RAAAAWTANNNNNNNNNNNNNNNYCACNCC; match class: 1	2	POLR2J,LOC81691,ITGA2B,C19ORF60,SS18L2,UQCRC1,APBA3,RABGAP1,GLRX2,DEF6,EHD2,NR1H3,SH2D2A,FAM136A,METTL1,RAI14,PHF23,CTNNA1,VPS13D,RAD51,FSTL4,USE1,PPP1R12A,YIPF1,SPAG4,ADCK1,RFXANK,WDR18,AFF4,FRY,BCS1L,EXOSC7,UNG,ICAM3,TM9SF3,UBE2T,SNRPA,EXOSC5,KIF22,AP4E1,POMGNT1,RAD54L,PPP1R15A,PDRG1,P2RX7,SLC23A2,ERP29,BIRC5,MRPS33,NDUFB2,LYZ,GLG1,TNRC6A,SPAG7,CCDC80,HECTD1,NUP50,TMEM14A,ABL1,PCSK5,TMED1,OCEL1…
0.00064	51	839	17	0.02	0.333	REAC:169911	rea	125	Regulation of Apoptosis	1	PSME1,PSMC6,PSMA3,PSMB5,PSMA6,PSME2,PSMA7,PSMA2,PSMD9,PSMB2,PSMA1,PSMB6,PSMA5,UBC,PSMC3,PSMB8,PSMB3
0.00064	51	839	17	0.02	0.333	REAC:69017	rea	174	CDK-mediated phosphorylation and removal of Cdc6	4	PSME1,PSMC6,PSMA3,PSMB5,PSMA6,PSME2,PSMA7,PSMA2,PSMD9,PSMB2,PSMA1,PSMB6,PSMA5,UBC,PSMC3,PSMB8,PSMB3
0.000642	1681	1404	191	0.136	0.114	MI:gga-miR-000	mi	118	gga miRBase microRNAs	1	BAD,FARP2,HGF,HERPUD1,CYBA,MRPL43,WDR18,ATG2B,CECR5,POLB,AFF4,EXOSC5,KIF22,MOXD1,SLC35C2,STK17B,NID2,P2RX7,GNPTG,MYL6,NUBP2,MRPS18A,OCEL1,GCAT,EP300,TELO2,PSMB5,PSMA7,WDR13,CCDC22,PLP2,NARFL,QPRT,BCKDK,OIP5,C19ORF53,TIMM44,CCDC94,MRPL4,DDX49,ZNHIT1,CLDN15,EZH2,OGN,MPDZ,BAG1,GBF1,B9D1,UCP1,CDCA3,SASH1,PEX7,BYSL,COX7A2,PCDH12,AUP1,HSPE1,STMN1,CA14,C14ORF179,EIF2B2,FKBP1B,SOCS2,PEX16,TMEM39B,C19ORF4…
0.000653	280	1559	49	0.031	0.175	GO:0009123	BP	43	nucleoside monophosphate metabolic process	3	BAD,NDUFAB1,UQCRC1,IGF1,NDUFB4,P2RX7,NDUFB2,NDUFB7,TSPO,GALK1,NDUFC1,NDUFS8,DGUOK,NDUFS7,ATP5S,DUT,ATPIF1,COX4I1,PDE6A,ATP5G2,NDUFA9,NDUFB10,NCOR1,NDUFS6,CASK,SURF1,ALDOA,ATP5J,ATP5G1,PRKAA2,ATP7A,NDUFB6,STOML2,NDUFB8,NDUFV1,STAT3,NDUFS5,ATP5I,COX8A,TYMS,NDUFV2,COX5A,NDUFB1,UCKL1,APRT,NT5M,NDUFS3,ATP5J2,NDUFA7
0.000658	636	1404	87	0.062	0.137	MI:mmu-miR-351	mi	297	MI:mmu-miR-351	1	ARF5,MRPL43,RFXANK,ZNF76,GNPTG,ASB2,PARD6A,UBE2I,QPRT,AP3B2,STX10,CCDC94,ARMC6,AP1S1,CLDN15,PSMD9,DOK1,MAD2L2,VAMP8,TMEM39B,NFE2,B9D2,SPDEF,SLC25A35,SNRPB,ITPA,MRPS26,TIMM17B,PPCS,PIN1,CHTF18,GADD45G,SSBP4,LSM4,THOC6,PEMT,ADCK2,ATP5G2,CD72,KLC4,GMPR,RHOT2,SYTL1,SLC27A3,HAX1,CREB3L4,TMEM177,LOC124446,PSMG3,FDXR,C16ORF33,SCNN1D,APOA1BP,ZNF691,TEX264,TMUB1,TRAPPC2L,NAALADL1,FEN1,LUZP1,SPNS1,FAM90A1,…
0.000669	644	1559	90	0.058	0.14	GO:0006753	BP	43	nucleoside phosphate metabolic process	2	BAD,NDUFAB1,UQCRC1,IGF1,PNKP,NTHL1,NDUFB4,RORA,UNG,P2RX7,NDUFB2,NDUFB7,TSPO,MLYCD,MPG,NME4,QPRT,NUDT1,GALK1,NDUFC1,NDUFS8,DGUOK,TP53I3,NDUFS7,PKD2,SMUG1,PTGIS,ATP5S,NT5C,ITPA,PRDX5,PPCS,DUT,ATPIF1,AKAP12,COX4I1,SSTR4,MUTYH,PDE6A,ATP5G2,GMPR,THBS1,LHCGR,PPCDC,PDE5A,NDUFA9,NDUFB10,NCOR1,PRPSAP2,NDUFS6,CASK,SURF1,ALDOA,EDNRA,ATP5J,ATP5G1,PTGIR,FLAD1,FDXR,PRKAA2,ATP7A,NDUFB6,STOML2,NUDT5,NDUFB8,NDUFV…
0.000677	74	1559	21	0.013	0.284	GO:0002479	BP	281	antigen processing and presentation of exogenous peptide antigen via MHC class I, TAP-dependent	3	CYBA,PSME1,PSMC6,PSMA3,PSMB5,PSMA6,PSME2,PSMA7,PSMA2,SEC61B,PSMD9,PSMB2,PSMA1,SEC61G,ITGAV,PSMB6,PSMA5,UBC,PSMC3,PSMB8,PSMB3
0.000728	68	839	20	0.024	0.294	REAC:68867	rea	174	Assembly of the pre-replicative complex	3	MCM2,PSME1,PSMC6,PSMA3,PSMB5,PSMA6,PSME2,PSMA7,PSMA2,PSMD9,MCM3,GMNN,PSMB2,PSMA1,PSMB6,PSMA5,UBC,PSMC3,PSMB8,PSMB3
0.000744	4819	1559	476	0.305	0.099	GO:0044271	BP	43	cellular nitrogen compound biosynthetic process	5	POLR2J,MYCBP2,ST3GAL1,ETV7,POLA2,IGF1,HGF,GLRX2,NR1H3,PNKP,MRPL43,PPP1R12A,MRPS24,RFXANK,HMG20B,TAF11,ZNF76,ZNRD1,KLF6,RORA,POLB,WBSCR22,TRIP13,AFF4,PICALM,MRPS34,TSG101,ZNF532,FOSL2,ITCH,SMARCA2,MRPL22,ZNF264,ATRX,SEH1L,MGST2,MRPL28,PPP1R15A,C14ORF166,PIR,TESC,P2RX7,BIRC5,MRPS33,TNRC6A,ZFHX4,NUP50,AAAS,MRPS18A,ABL1,PCSK5,POLRMT,POLR2F,DDX17,TSPO,TNRC6B,EP300,PSMC6,TRIP11,PSMA6,DNTTIP1,RBBP7,TRAD…
0.000771	7037	1583	562	0.355	0.08	TF:M03876_1	tf	45	Factor: Kaiso; motif: GCMGGGRGCRGS; match class: 1	2	BAD,TMEM176A,ARF5,RALA,CDKL5,SPAG9,ST3GAL1,RABGAP1,CNTN1,EHD2,FAM136A,TLL1,TRIO,TDP1,CTNNA1,VPS13D,RAD51,CYBA,FSTL4,MRTO4,ATP11B,PPP1R12A,LIMCH1,EDG4,HMG20B,NTHL1,WDR18,ARFGEF1,ATP11A,RORA,SLC44A1,NDST1,WBSCR22,MCM2,FRY,MRPS34,CELSR1,FOSL2,EXOSC7,ICAM3,SYNJ2,SLC35C2,SMARCA2,COL5A3,STK17B,SSH1,GSTP1,MRPL28,PIR,DOCK9,TESC,OTUB2,YPEL3,GNPTG,PSME1,HECTD1,MYL6,TMEM14A,ABL1,PCSK5,OCEL1,TIMM13,CDC34,RAS…
0.000825	1534	1559	179	0.115	0.117	GO:0010941	BP	39	regulation of cell death	1	BAD,CIAPIN1,IGF1,HGF,TRIO,CTNNA1,KITLG,HERPUD1,SLK,MAP4K4,RPS6KA2,PICALM,UNG,ITCH,STK17B,GSTP1,PPP1R15A,P2RX7,ERP29,BIRC5,ZC3HC1,PSME1,ABL1,CDC34,TSPO,EP300,PSMC6,PSMA3,PSMB5,PSMA6,PSME2,PSMA7,TRADD,NME4,STK3,BNIP3L,MAP4K1,HPN,JTV1,GLI3,PSMA2,TGFBR1,CREB3,BAG1,SETX,UNC5B,C1QBP,RAPGEF2,DCPS,TMEM109,MDK,PSMD9,WISP3,FOXP1,HTRA2,HSPE1,ANKRD13C,CTGF,NR4A3,DUSP1,EGR1,SOCS2,NR4A1,LRP1,NRK,PTGIS,SPDEF,ME…
0.000831	19692	1583	1393	0.88	0.071	TF:M01721_0	tf	81	Factor: PUR1; motif: GGGNCAGNN; match class: 0	1	BAD,TMEM176A,ARF5,NDUFAB1,SLC22A16,POLR2J,ACSM3,CIAPIN1,ITGA2B,C19ORF60,RALA,FARP2,CCDC124,SS18L2,ST3GAL1,ETV7,UQCRC1,SLC6A13,APBA3,MKS1,RABGAP1,POLA2,IGF1,CNTN1,MARCO,HGF,AKAP11,GLRX2,DEF6,EHD2,NR1H3,SH2D2A,TSSC1,FAM136A,VCL,METTL1,TLL1,TRIO,VCAN,RAI14,PNKP,PHF23,TDP1,CTNNA1,VPS13D,KITLG,ELN,LIMA1,HERPUD1,RAD51,CYBA,FSTL4,MRTO4,USE1,MRPL43,RC3H2,PPP1R12A,YIPF1,SPAG4,DGAT2,MRPS24,LIMCH1,RFXANK,ED…
0.000845	4951	1559	487	0.312	0.098	GO:0034645	BP	43	cellular macromolecule biosynthetic process	5	POLR2J,MYCBP2,ST3GAL1,ETV7,POLA2,IGF1,HGF,GLRX2,NR1H3,VCAN,PNKP,KITLG,RAD51,MRPL43,PPP1R12A,MRPS24,RFXANK,HMG20B,TAF11,ZNF76,ZNRD1,ARFGEF1,KLF6,RORA,POLB,NDST1,WBSCR22,TRIP13,AFF4,MCM2,PICALM,MRPS34,TSG101,ZNF532,FOSL2,ITCH,SLC35C2,SMARCA2,MRPL22,ZNF264,ATRX,POMGNT1,MRPL28,PPP1R15A,C14ORF166,PIR,TESC,BIRC5,MRPS33,GNPTG,TNRC6A,ZFHX4,SORBS1,MRPS18A,ABL1,CDC34,POLRMT,POLR2F,DDX17,TNRC6B,EP300,PSMC6,…
0.000871	63	839	19	0.023	0.302	REAC:174084	rea	103	Autodegradation of Cdh1 by Cdh1:APC/C	3	PSME1,PSMC6,PSMA3,PSMB5,PSMA6,PSME2,PSMA7,PSMA2,C11ORF51,PSMD9,PSMB2,PSMA1,ANAPC11,PSMB6,PSMA5,UBC,PSMC3,PSMB8,PSMB3
0.000871	52	839	17	0.02	0.327	REAC:349425	rea	53	Autodegradation of the E3 ubiquitin ligase COP1	5	PSME1,PSMC6,PSMA3,PSMB5,PSMA6,PSME2,PSMA7,PSMA2,PSMD9,PSMB2,PSMA1,PSMB6,PSMA5,UBC,PSMC3,PSMB8,PSMB3
0.000871	52	839	17	0.02	0.327	REAC:180534	rea	62	Vpu mediated degradation of CD4	1	PSME1,PSMC6,PSMA3,PSMB5,PSMA6,PSME2,PSMA7,PSMA2,PSMD9,PSMB2,PSMA1,PSMB6,PSMA5,UBC,PSMC3,PSMB8,PSMB3
0.000927	19463	1583	1379	0.871	0.071	TF:M00448_0	tf	151	Factor: Zic1; motif: KGGGTGGTC; match class: 0	1	BAD,TMEM176A,ARF5,NDUFAB1,POLR2J,ACSM3,MYCBP2,ITGA2B,C19ORF60,FARP2,CCDC124,ADAM22,SPAG9,SS18L2,ST3GAL1,ETV7,SLC6A13,APBA3,MKS1,RABGAP1,POLA2,MARCO,AKAP11,GLRX2,DEF6,EHD2,NR1H3,SH2D2A,FAM136A,VCL,METTL1,TLL1,TRIO,VCAN,PNKP,PHF23,VPS13D,KITLG,ELN,LIMA1,HERPUD1,RAD51,CYBA,FSTL4,MRTO4,USE1,MRPL43,PPP1R12A,YIPF1,SPAG4,DGAT2,MRPS24,ADCK1,LIMCH1,RFXANK,EDG4,HMG20B,TAF11,ZNF76,NTHL1,WDR18,NDUFB4,SLK,ZMY…
0.000939	69	839	20	0.024	0.29	REAC:69202	rea	174	Cyclin E associated events during G1/S transition	3	PSME1,PSMC6,PSMA3,PSMB5,PSMA6,PSME2,PSMA7,PSMA2,PSMD9,PSMB2,PKMYT1,PSMA1,CDK4,PSMB6,PSMA5,UBC,PSMC3,CKS1B,PSMB8,PSMB3
0.000964	3380	1583	296	0.187	0.088	TF:M00482_0	tf	206	Factor: Pitx2; motif: WNTAATCCCAR; match class: 0	1	BAD,POLR2J,CIAPIN1,UQCRC1,MKS1,RABGAP1,EHD2,SH2D2A,TSSC1,FAM136A,METTL1,CTNNA1,HERPUD1,CYBA,RC3H2,PPP1R12A,SPAG4,WDR18,NDST1,AFF4,HSD17B10,MCM2,TSG101,UNG,ICAM3,UBE2T,SYNJ2,COL5A3,ZCCHC6,ZNF264,MGST2,P2RX7,BIRC5,GLG1,TNRC6A,SPAG7,ZC3HC1,NUP50,TMED1,NDUFB7,CDC34,GCAT,POLR2F,DDX17,PACSIN2,MYH9,PSMC6,C20ORF24,WDR13,PLP2,CDIPT,UBR5,RNASEH2A,TIMM44,CCDC94,UNQ501,RPL18A,COPE,DDX49,ARMC6,CHCHD2,JTV1,AP1…
0.000979	36	637	13	0.02	0.361	KEGG:03030	keg	167	DNA replication	1	POLA2,MCM2,RNASEH2A,SSBP1,RPA3,POLD2,MCM3,POLE4,PCNA,RFC4,FEN1,RNASEH2C,PRIM1
0.00106	95	1559	24	0.015	0.253	GO:0006119	BP	43	oxidative phosphorylation	6	NDUFAB1,UQCRC1,NDUFB4,NDUFB2,NDUFB7,NDUFC1,NDUFS8,NDUFS7,COX4I1,NDUFA9,NDUFB10,NDUFS6,SURF1,ATP7A,NDUFB6,NDUFB8,NDUFV1,NDUFS5,COX8A,NDUFV2,COX5A,NDUFB1,NDUFS3,NDUFA7
0.0011	625	1404	85	0.061	0.136	MI:mmu-miR-705	mi	158	MI:mmu-miR-705	1	ARF5,SLC22A16,ITGA2B,C19ORF60,FARP2,SLC6A13,SH2D2A,RPS6KA2,AFF4,PSMA6,C20ORF27,PLP2,AP3B2,GCDH,PBX4,MOSPD3,CLDN15,MPDZ,NPM3,TMEM109,MDK,MCM3,MRPL37,PEX16,LRP1,ZNF391,SPDEF,GNMT,MEA1,AAMP,ECHS1,CDKN1C,FCHO1,ADRM1,EEFSEC,EPHB2,TIMM10,TMEM2,ATP5G2,CDK4,SMPD2,ISCU,LRCH1,DPM2,CD72,GMPR,VARS2,HSPG2,RXRG,PFDN2,HAX1,KCNMB1,C7ORF43,SURF2,ALDOA,PPM1J,NIT1,FLAD1,SENP3,SCNN1D,SCNM1,CDK2AP2,GSTM4,RPS21,THOP1,…
0.0011	113	839	27	0.032	0.239	REAC:69206	rea	174	G1/S Transition	2	POLA2,MCM2,PSME1,PSMC6,PSMA3,PSMB5,PSMA6,PSME2,PSMA7,RPA3,PSMA2,PSMD9,MCM3,PSMB2,PKMYT1,PSMA1,PCNA,CDK4,PSMB6,PSMA5,UBC,PSMC3,CKS1B,TYMS,PRIM1,PSMB8,PSMB3
0.00112	220	1559	41	0.026	0.186	GO:0046034	BP	43	ATP metabolic process	5	BAD,NDUFAB1,UQCRC1,IGF1,NDUFB4,P2RX7,NDUFB2,NDUFB7,TSPO,GALK1,NDUFC1,NDUFS8,NDUFS7,ATP5S,ATPIF1,COX4I1,ATP5G2,NDUFA9,NDUFB10,NCOR1,NDUFS6,SURF1,ALDOA,ATP5J,ATP5G1,PRKAA2,ATP7A,NDUFB6,STOML2,NDUFB8,NDUFV1,STAT3,NDUFS5,ATP5I,COX8A,NDUFV2,COX5A,NDUFB1,NDUFS3,ATP5J2,NDUFA7
0.00122	933	1559	119	0.076	0.128	GO:0070848	BP	48	response to growth factor	1	BAD,RALA,HGF,TRIO,KITLG,ELN,NDST1,RPS6KA2,GSTP1,PPP1R15A,GLG1,TNRC6A,PSME1,ABL1,PCSK5,CDC34,TNRC6B,EP300,PSMC6,PSMA3,PSMB5,PSMA6,PSME2,PSMA7,PARD6A,PSMA2,TGFBR1,ASPN,SETX,SHOC2,PFN1,COL1A1,PRKAR1A,GAB1,RAPGEF2,PSMD9,BYSL,HTRA2,STK16,ERRFI1,CTGF,EGR1,CLTA,NR4A1,MED1,PSMB2,PIN1,PSMA1,NEDD8,CDKN1C,ARHGEF16,MEN1,KIDINS220,IL2RA,PDGFRA,APC,SMPD2,FRS3,THBS1,ACVRL1,FGF7,NCOR1,PSMB6,CYR61,PSMA5,PSEN2,SLI…
0.00122	239	1583	38	0.024	0.159	TF:M03966_0	tf	282	Factor: ELF1; motif: AACCCGGAAGTR; match class: 0	1	ZMYND12,ZNF264,ZNF175,CHCHD2,SPSB2,EBNA1BP2,INVS,PPP1R3C,PPCS,RNF6,NEDD8,CRB3,VPS13B,DPH2,PIGC,EIF4E2,MTCH1,ZNF593,WDR90,ATP7A,PIGO,ASPSCR1,TRAPPC1,ZNF160,DDIT3,ZBTB41,SHMT2,TMEM186,DUSP28,CLN3,PTAR1,KTI12,PFDN6,PRR3,GNL1,WDR46,DDOST,FDX1L
0.00123	6228	1583	503	0.318	0.081	TF:M01593_0	tf	10	Factor: Zfx; motif: SNSCAGGCCKCGSCSS; match class: 0	1	BAD,TMEM176A,APBA3,POLA2,EHD2,SH2D2A,PNKP,TDP1,HERPUD1,CYBA,ATP11B,SPAG4,ADCK1,EDG4,WDR18,SLK,ZMYND12,ATG2B,SLC44A1,NDST1,TRIP13,HSD17B10,EVC,MRPS34,BCS1L,ZNF532,CELSR1,FOSL2,EXOSC7,UNG,SYNJ2,SLC35C2,SMARCA2,JMJD4,SLC27A5,SSH1,GSTP1,ATRX,MRPL28,ADD1,NID2,DOCK9,ERP29,BIRC5,YPEL3,GNPTG,TNRC6A,SPAG7,PSME1,HECTD1,OCEL1,BCL7C,NDUFB7,CDC34,POLRMT,RASSF7,DDX17,PACSIN2,TSPO,MYH9,EP300,CERK,ZBED4,PSMC6,PC…
0.00128	723	1404	95	0.068	0.131	MI:mmu-miR-673-3p	mi	86	MI:mmu-miR-673-3p	1	BAD,SLC6A13,APBA3,DEF6,CYBA,DGAT2,WDR18,MRPS34,MRPS33,TMED1,PSMA3,GSTZ1,MLYCD,TIMM44,DDX49,HPN,CLDN15,HSD17B1,MRPL27,DNAJC4,PTPN6,FBXO6,LEPR,FKBP15,NR4A3,PLXDC2,PFDN5,NR4A1,ZNF133,PIN1,AAMP,GADD45G,NSUN5,MRPL34,FCHO1,SSBP4,PRR7,C1ORF159,EEFSEC,TOE1,PEMT,MEN1,FBXL8,DDX56,ARPC5L,TLN1,GCHFR,ITGAX,KATNB1,ANAPC11,ZNF593,C9ORF142,ALLC,PSMG3,TFF1,C21ORF2,TOR2A,AMICA1,FLAD1,PPP1R16A,LOC150223,FDXR,TMUB1,…
0.00128	6300	1583	508	0.321	0.081	TF:M02281_1	tf	7	Factor: SP1; motif: CCCCKCCCCC; match class: 1	2	BAD,POLR2J,SPAG9,ST3GAL1,RABGAP1,DEF6,VCL,TLL1,TRIO,VCAN,RAI14,PNKP,PHF23,CTNNA1,ELN,CYBA,USE1,SPAG4,EDG4,HMG20B,ZNF76,ATG2B,MYO9A,KLF6,NAV3,RORA,NDST1,RPS6KA2,WBSCR22,AFF4,PICALM,MRPS34,ZNF532,CELSR1,FOSL2,UNG,SLC35C2,SMARCA2,COL5A3,JMJD4,PDS5B,SLC27A5,SSH1,AGBL5,ATRX,RAD54L,OTUB2,YPEL3,TNRC6A,LAMB1,ZFHX4,SORBS1,PCSK5,OCEL1,BCL7C,POLRMT,RASSF7,GCAT,POLR2F,PACSIN2,EP300,ZBED4,C20ORF27,STAG2,RBBP7…
0.00129	637	1404	86	0.061	0.135	MI:mmu-miR-700	mi	274	MI:mmu-miR-700	1	BAD,ARF5,SLC6A13,CECR5,MCM2,KIF22,MRPL28,TESC,SORBS1,NUBP2,PACSIN2,PSMB5,BCKDK,TIMM44,MAST1,H2AFV,CLDN15,TMEM176B,PFN1,C1QBP,HSD17B1,DNAJC4,ELK3,MRPL37,NSL1,NT5C,PKMYT1,AAMP,STYXL1,NEDD8,LSM7,C1ORF159,PEMT,ATP5G2,FBXL8,THSD1,GMPR,ITGAX,ANAPC11,ABL2,IQSEC1,C7ORF50,TRIM50,TRPT1,ALDOA,CXXC1,MPPE1,PSMG3,AMICA1,LMNA,FDXR,SPSB3,SCNN1D,C1ORF50,FASTK,TMUB1,TRAPPC2L,TP53I13,NDUFV1,CDK2AP2,GSTM4,RNF181,SPN…
0.00133	1776	1559	201	0.129	0.113	GO:0071822	BP	43	protein complex subunit organization	5	BAD,FARP2,SPAG9,CTNNA1,ELN,LIMA1,RAD51,CYBA,MRPL43,MRPS24,ARFGEF1,HSD17B10,MCM2,FRY,PICALM,MRPS34,BCS1L,COL5A3,C1QTNF3,MRPL22,SSH1,ATRX,SEH1L,MRPL28,ADD1,P2RX7,BIRC5,MRPS33,SORBS1,MRPS18A,ABL1,MYH9,PSMC6,RBBP7,DGKH,TRADD,HSF4,CENPT,QPRT,OIP5,MRPL4,RPL18A,ZNHIT1,TGFBR1,SETX,PFN1,COL1A1,MRPL27,FOXRED1,NDUFS8,PSMD9,MRPL51,PRKAB1,RNF8,GMNN,MRPL2,DPYSL3,CENPA,NDUFS7,GLS,MRPL37,MAD2L2,MRPS15,STMN1,CTGF…
0.00135	59	839	18	0.021	0.305	REAC:68827	rea	174	CDT1 association with the CDC6:ORC:origin complex	4	PSME1,PSMC6,PSMA3,PSMB5,PSMA6,PSME2,PSMA7,PSMA2,PSMD9,GMNN,PSMB2,PSMA1,PSMB6,PSMA5,UBC,PSMC3,PSMB8,PSMB3
0.00153	83	839	22	0.026	0.265	REAC:1236975	rea	14	Antigen processing-Cross presentation	1	CYBA,PSME1,PSMC6,PSMA3,PSMB5,PSMA6,PSME2,PSMA7,PSMA2,SEC61B,PSMD9,LNPEP,PSMB2,PSMA1,SEC61G,ITGAV,PSMB6,PSMA5,UBC,PSMC3,PSMB8,PSMB3
0.00157	574	1404	79	0.056	0.138	MI:mmu-miR-688	mi	37	MI:mmu-miR-688	1	BAD,CDKL5,SLC6A13,IGF1,DEF6,MRPS24,CECR5,MCM2,EXOSC5,TESC,TNRC6A,TMED1,OCEL1,POLR2F,EP300,AHSA1,PSMB5,PSMA2,NPM3,ATP5S,CLPP,ABHD8,ECHS1,GADD45G,NSUN5,ADRM1,YIPF2,ATPIF1,COX4I1,SEC61G,PEMT,TMEM106C,IL2RA,MTHFS,APTX,SLC37A4,TMOD3,MORN3,ANAPC11,C1ORF162,C1ORF35,CASK,ALDOA,NAT2,PSMG3,TFF1,LOC150223,ATXN7L2,PMVK,APEH,GDF9,GLYATL1,DCI,HSPBAP1,RAB24,SPNS1,RPS21,RPS7,THOP1,FIBP,TMEM134,GPR137,SSSCA1,FKBP…
0.00158	1229	1559	148	0.095	0.12	GO:0007167	BP	50	enzyme linked receptor protein signaling pathway	1	BAD,RALA,IGF1,HGF,NR1H3,SH2D2A,TRIO,CTNNA1,KITLG,CYBA,FSTL4,NDST1,RPS6KA2,PPP1R15A,GLG1,TNRC6A,OSBPL8,PSME1,MYL6,SORBS1,ABL1,PCSK5,MYH9,TNRC6B,PSMC6,PSMA3,PSMB5,PSMA6,PSME2,PSMA7,PARD6A,PSMA2,RHEB,TGFBR1,ASPN,SETX,SHOC2,PRKAR1A,GAB1,RAPGEF2,PSMD9,PTPN6,PRKAB1,LNPEP,DOK1,EPHA4,ERRFI1,CTGF,EGR1,SOCS2,CLTA,NR4A1,LRP1,PSMB2,PIN1,LIF,ATP6V1F,PSMA1,NEDD8,CDKN1C,ARHGEF16,MYH10,EPHB2,MEN1,KIDINS220,ROCK2…
0.00167	705	1559	95	0.061	0.135	GO:0055086	BP	43	nucleobase-containing small molecule metabolic process	1	BAD,NDUFAB1,UQCRC1,IGF1,PNKP,NTHL1,NDUFB4,RORA,UNG,P2RX7,NDUFB2,NDUFB7,TSPO,MLYCD,MPG,NME4,QPRT,NUDT1,GALK1,NDUFC1,NDUFS8,DGUOK,TP53I3,NDUFS7,PKD2,SMUG1,PTGIS,C6ORF130,GNMT,ATP5S,NT5C,ITPA,PRDX5,PPCS,DUT,ATPIF1,AKAP12,COX4I1,SSTR4,MUTYH,PDE6A,PEMT,MACROD1,ATP5G2,GMPR,THBS1,LHCGR,PPCDC,PDE5A,NDUFA9,NDUFB10,NCOR1,PRPSAP2,NDUFS6,CASK,SURF1,ALDOA,EDNRA,ATP5J,ATP5G1,PTGIR,FLAD1,FDXR,PRKAA2,ATP7A,NDUFB…
0.00177	60	839	18	0.021	0.3	REAC:5610780	rea	52	Degradation of GLI1 by the proteasome	1	ITCH,PSME1,PSMC6,PSMA3,PSMB5,PSMA6,PSME2,PSMA7,PSMA2,PSMD9,PSMB2,PSMA1,PSMB6,PSMA5,UBC,PSMC3,PSMB8,PSMB3
0.00177	60	839	18	0.021	0.3	REAC:5610785	rea	217	GLI3 is processed to GLI3R by the proteasome	1	PSME1,PSMC6,PSMA3,PSMB5,PSMA6,PSME2,PSMA7,GLI3,PSMA2,PSMD9,PSMB2,PSMA1,PSMB6,PSMA5,UBC,PSMC3,PSMB8,PSMB3
0.00177	60	839	18	0.021	0.3	REAC:8852276	rea	164	The role of GTSE1 in G2/M progression after G2 checkpoint	1	PSME1,PSMC6,PSMA3,PSMB5,PSMA6,PSME2,PSMA7,PSMA2,PSMD9,PSMB2,PSMA1,PSMB6,PSMA5,UBC,PSMC3,PSMB8,FKBPL,PSMB3
0.0018	3101	1404	319	0.227	0.103	MI:rno-miR-000	mi	33	rno miRBase microRNAs	1	ITGA2B,SS18L2,UQCRC1,SLC6A13,POLA2,IGF1,CNTN1,LIMA1,MRPL43,MRPS24,HMG20B,ZNF76,ZNRD1,MYO9A,KLF6,POLB,NDST1,AFF4,HSD17B10,MCM2,EXOSC5,SLC35C2,STK17B,SSH1,MRPL28,PDRG1,GNPTG,GLG1,MRPS18A,TMED1,GCAT,MYH9,EP300,NIN,PSMB5,CCDC22,PLP2,EEA1,PIN4,FNDC3A,PARD6A,MLYCD,NARFL,QPRT,BCKDK,KIR3DX1,SNAPC2,C19ORF53,ILVBL,BUD31,NPM3,ARHGAP21,CUEDC2,GALK1,PFN1,RNF167,MED31,SYNGR2,B9D1,UCP1,NOLA1,DNAJC4,MDK,PTPMT1,P…
0.00189	2518	1559	269	0.173	0.107	GO:0043933	BP	43	macromolecular complex subunit organization	4	BAD,FARP2,SPAG9,CTNNA1,ELN,LIMA1,RAD51,CYBA,MRPL43,MRPS24,HMG20B,TAF11,ARFGEF1,WBSCR22,HSD17B10,MCM2,FRY,PICALM,MRPS34,BCS1L,SMARCA2,COL5A3,C1QTNF3,MRPL22,SSH1,ATRX,SEH1L,MRPL28,ADD1,P2RX7,BIRC5,MRPS33,SORBS1,MRPS18A,ABL1,MYH9,EP300,PSMC6,RBBP7,DGKH,TRADD,HSF4,CENPT,QPRT,OIP5,UBR5,MRPL4,RPL18A,H2AFV,ZNHIT1,EZH2,TGFBR1,SETX,PFN1,C1QBP,COL1A1,MRPL27,FOXRED1,DDX6,NDUFS8,PSMD9,MRPL51,PRKAB1,RNF8,GMNN…
0.00189	66	839	19	0.023	0.288	REAC:1236974	rea	14	ER-Phagosome pathway	2	PSME1,PSMC6,PSMA3,PSMB5,PSMA6,PSME2,PSMA7,PSMA2,SEC61B,PSMD9,PSMB2,PSMA1,SEC61G,PSMB6,PSMA5,UBC,PSMC3,PSMB8,PSMB3
0.00194	72	839	20	0.024	0.278	REAC:174178	rea	103	APC/C:Cdh1 mediated degradation of Cdc20 and other APC/C:Cdh1 targeted proteins in late mitosis/early G1	3	PSME1,PSMC6,PSMA3,PSMB5,PSMA6,PSME2,PSMA7,PSMA2,C11ORF51,PSMD9,PSMB2,PSMA1,ANAPC11,PSMB6,PSMA5,UBC,PSMC3,AURKB,PSMB8,PSMB3
0.00197	132	637	28	0.044	0.212	KEGG:03010	keg	46	Ribosome	1	MRPL22,MRPL28,MRPS18A,MRPL4,RPL18A,MRPL27,MRPL2,MRPS15,RPS10,MRPL34,MRPL9,FAU,MRPL17,RPL22L1,MRPL16,MRPL36,RPS21,RPS7,MRPL11,MRPL14,MRPS11,MRPL23,RPS18,MRPS17,MRPL20,MRPS6,MRPL12,MRPS21
0.00201	625	1404	84	0.06	0.134	MI:hsa-miR-193b	mi	293	MI:hsa-miR-193b	1	ARF5,SLC6A13,APBA3,MKS1,MYO9A,MRPL28,SPAG7,WDR13,STAG2,QPRT,CDIPT,ILVBL,JTV1,EXOSC3,GBF1,GALK1,PFN1,C1QBP,B9D1,PCDH12,RBP1,MECR,STMN1,VAMP8,DUSP1,RAMP3,ASL,CRB3,EEFSEC,PSRC1,TBRG4,YIPF3,BCL2L10,RHOT2,C19ORF52,BEST4,PPOX,CREB3L4,SLC5A12,LYPD1,PSMG3,KCNE2,UBE2J2,SCNN1D,C1ORF50,TEX264,COQ4,NUDT8,BSCL2,ANKS3,FEN1,GSTM4,SCAND1,RPS21,CCS,SPERT,YIF1A,RPS6KB2,FAM89B,HYI,TUFM,TMEM102,TSEN54,ARL6IP4,SHMT2,…
0.00208	805	1559	105	0.067	0.13	GO:0006396	BP	43	RNA processing	1	POLR2J,METTL1,WBSCR22,HSD17B10,EXOSC7,SNRPA,EXOSC5,ZCCHC6,SEH1L,C14ORF166,NUP50,AAAS,POLR2F,DDX17,TNRC6B,PIN4,BUD31,SETX,EXOSC3,NPM3,C1QBP,NOLA1,DCPS,FLJ10292,QKI,BYSL,RRP9,BCAS2,NSUN4,SNRPC,AHNAK,THOC2,SNRPD2,SNRPB,EMG1,CPSF3L,NGDN,NSUN5,LSM7,LSM4,THOC6,RAN,RNASEL,MRPL44,DDX56,IMP4,PPIL1,ZCRB1,SNRPF,TARBP2,MBNL2,TXNL4B,DUS3L,SNRPG,TPRKB,DQX1,PIK3R1,ABT1,TRPT1,CWC15,CPSF4,U2AF1L4,C16ORF33,MAGOH,S…
0.00208	55	839	17	0.02	0.309	REAC:174113	rea	103	SCF-beta-TrCP mediated degradation of Emi1	4	PSME1,PSMC6,PSMA3,PSMB5,PSMA6,PSME2,PSMA7,PSMA2,PSMD9,PSMB2,PSMA1,PSMB6,PSMA5,UBC,PSMC3,PSMB8,PSMB3
0.00208	55	839	17	0.02	0.309	REAC:450408	rea	172	AUF1 (hnRNP D0) binds and destabilizes mRNA	2	PSME1,PSMC6,PSMA3,PSMB5,PSMA6,PSME2,PSMA7,PSMA2,PSMD9,PSMB2,PSMA1,PSMB6,PSMA5,UBC,PSMC3,PSMB8,PSMB3
0.0021	2396	1583	219	0.138	0.091	TF:M00264_0	tf	247	Factor: Staf; motif: MNTTCCCAKMATKCMWNGCRA; match class: 0	1	NDUFAB1,ACSM3,APBA3,DEF6,EHD2,ASTE1,VCAN,ELN,MRTO4,MRPS24,HMG20B,TAF11,ZNRD1,EVC,BCS1L,ZNF264,SSH1,DOCK9,TESC,ERP29,NDUFB2,ZFHX4,TMEM14A,TMED1,ASB2,TRIP11,DGKH,NARFL,QPRT,CDIPT,RPL18A,HPN,RHEB,POLD2,GBF1,SH3PXD2A,RNF167,SLC25A11,MDK,OGFOD2,CDCA3,PHF1,QKI,PRSS16,RBP1,TUSC2,FAHD2A,AUP1,HTRA2,MRPL37,SCAMP3,AGMAT,STMN1,NSL1,EIF2B2,OGFRL1,ENOX1,EGR1,BICC1,WWP1,NR4A1,C12ORF44,NCOA3,SPDEF,CRISP1,LRRFIP1…
0.00214	13603	1583	1005	0.635	0.074	TF:M00380_0	tf	150	Factor: Pax-4; motif: RAAAAWTANNNNNNNNNNNNNNNYCACNCC; match class: 0	1	BAD,NDUFAB1,SLC22A16,POLR2J,LOC81691,CIAPIN1,ITGA2B,C19ORF60,CCDC124,ADAM22,SPAG9,SS18L2,ST3GAL1,ETV7,UQCRC1,SLC6A13,APBA3,MKS1,RABGAP1,IGF1,CNTN1,AKAP11,GLRX2,DEF6,EHD2,NR1H3,SH2D2A,ASTE1,FAM136A,METTL1,TLL1,RAI14,PNKP,PHF23,TDP1,CTNNA1,VPS13D,KITLG,HERPUD1,RAD51,FSTL4,MRTO4,USE1,ATP11B,PPP1R12A,YIPF1,SPAG4,ADCK1,LIMCH1,RFXANK,EDG4,HMG20B,ZNF76,WDR18,SLK,ARFGEF1,KLF6,NAV3,CECR5,SLC44A1,POLB,NDST…
0.00227	5013	1559	489	0.314	0.098	GO:0090304	BP	43	nucleic acid metabolic process	6	POLR2J,LOC81691,MYCBP2,ETV7,POLA2,IGF1,HGF,GLRX2,NR1H3,ASTE1,METTL1,PNKP,TDP1,KITLG,RAD51,PPP1R12A,RFXANK,HMG20B,TAF11,ZNF76,NTHL1,ZNRD1,KLF6,RORA,POLB,WBSCR22,TRIP13,AFF4,HSD17B10,MCM2,PICALM,TSG101,ZNF532,FOSL2,EXOSC7,UNG,UBE2T,SNRPA,EXOSC5,ITCH,KIF22,SMARCA2,ZCCHC6,ZNF264,ATRX,SEH1L,RAD54L,PPP1R15A,C14ORF166,PIR,TESC,BIRC5,ZFHX4,NUP50,AAAS,ABL1,CDC34,POLRMT,POLR2F,DDX17,TNRC6B,EP300,PSMC6,TRIP…
0.0023	4798	1583	398	0.251	0.083	TF:M00469_1	tf	12	Factor: AP-2alpha; motif: GCCNNNRGS; match class: 1	2	BAD,TMEM176A,ARF5,CDKL5,SPAG9,CNTN1,AKAP11,ASTE1,FAM136A,VCL,TLL1,TRIO,RAI14,PNKP,TDP1,CTNNA1,ELN,LIMA1,CYBA,MRTO4,USE1,SPAG4,DGAT2,LIMCH1,EDG4,HMG20B,TAF11,WDR18,ZNRD1,ARFGEF1,KLF6,ATP11A,RORA,NDST1,MAP4K4,MRPS34,CELSR1,FOSL2,TM9SF3,SYNJ2,MOXD1,SMARCA2,STK17B,PDS5B,ZNF264,STARD7,SSH1,PDRG1,DOCK9,TESC,LAMB1,ZFHX4,MRPS18A,PCSK5,TIMM13,CDC34,MYH9,TNRC6B,EP300,CERK,GSTZ1,PCK2,PSMA7,ACOT8,PLP2,RBBP7,…
0.00235	19455	1583	1376	0.869	0.071	TF:M03852_0	tf	11	Factor: SREBP-2; motif: NTCACCYNNNN; match class: 0	1	BAD,TMEM176A,ARF5,NDUFAB1,SLC22A16,POLR2J,ACSM3,LOC81691,CIAPIN1,ITGA2B,C19ORF60,RALA,FARP2,CCDC124,CDKL5,ADAM22,SPAG9,SS18L2,ST3GAL1,ETV7,UQCRC1,APBA3,MKS1,RABGAP1,POLA2,IGF1,CNTN1,MARCO,GLRX2,DEF6,EHD2,NR1H3,SH2D2A,TSSC1,ASTE1,FAM136A,VCL,METTL1,TLL1,TRIO,RAI14,PNKP,PHF23,TDP1,VPS13D,KITLG,ELN,HERPUD1,RAD51,CYBA,FSTL4,MRTO4,USE1,MRPL43,RC3H2,ATP11B,PPP1R12A,YIPF1,SPAG4,DGAT2,MRPS24,ADCK1,LIMCH1…
0.00237	134	1559	29	0.019	0.216	GO:1903321	BP	43	negative regulation of protein modification by small protein conjugation or removal	1	HMG20B,PSME1,ABL1,TSPO,PSMC6,PSMA3,PSMB5,PSMA6,PSME2,PSMA7,UBR5,PSMA2,PSMD9,MAD2L2,PSMB2,PSMA1,ANAPC11,PSMB6,PSMA5,UBC,LOC51035,CDK5,PSMC3,OTUB1,CTNNB1,CCDC23,ISG15,PSMB8,PSMB3
0.0024	50	839	16	0.019	0.32	REAC:1236978	rea	14	Cross-presentation of soluble exogenous antigens (endosomes)	2	PSME1,PSMC6,PSMA3,PSMB5,PSMA6,PSME2,PSMA7,PSMA2,PSMD9,PSMB2,PSMA1,PSMB6,PSMA5,PSMC3,PSMB8,PSMB3
0.00241	67	839	19	0.023	0.284	REAC:174154	rea	103	APC/C:Cdc20 mediated degradation of Securin	5	PSME1,PSMC6,PSMA3,PSMB5,PSMA6,PSME2,PSMA7,PSMA2,C11ORF51,PSMD9,PSMB2,PSMA1,ANAPC11,PSMB6,PSMA5,UBC,PSMC3,PSMB8,PSMB3
0.00245	73	839	20	0.024	0.274	REAC:69300	rea	174	Removal of licensing factors from origins	3	MCM2,PSME1,PSMC6,PSMA3,PSMB5,PSMA6,PSME2,PSMA7,PSMA2,PSMD9,MCM3,GMNN,PSMB2,PSMA1,PSMB6,PSMA5,UBC,PSMC3,PSMB8,PSMB3
0.00259	907	1559	115	0.074	0.127	GO:0071363	BP	48	cellular response to growth factor stimulus	2	BAD,RALA,HGF,TRIO,KITLG,ELN,NDST1,RPS6KA2,GSTP1,PPP1R15A,GLG1,TNRC6A,PSME1,ABL1,PCSK5,TNRC6B,EP300,PSMC6,PSMA3,PSMB5,PSMA6,PSME2,PSMA7,PARD6A,PSMA2,TGFBR1,ASPN,SETX,SHOC2,PFN1,COL1A1,PRKAR1A,GAB1,RAPGEF2,PSMD9,BYSL,HTRA2,STK16,ERRFI1,CTGF,EGR1,CLTA,NR4A1,MED1,PSMB2,PIN1,PSMA1,NEDD8,CDKN1C,ARHGEF16,MEN1,KIDINS220,IL2RA,PDGFRA,APC,SMPD2,FRS3,THBS1,ACVRL1,FGF7,NCOR1,PSMB6,CYR61,PSMA5,PSEN2,SLIT2,CAM…
0.0026	9418	1583	723	0.457	0.077	TF:M00800_0	tf	211	Factor: AP-2; motif: GSCCSCRGGCNRNRNN; match class: 0	1	BAD,TMEM176A,ARF5,POLR2J,MYCBP2,RALA,ST3GAL1,HGF,AKAP11,EHD2,SH2D2A,TSSC1,VCL,TRIO,RAI14,PNKP,CTNNA1,KITLG,ELN,LIMA1,CYBA,DGAT2,LIMCH1,HMG20B,TAF11,ZNF76,WDR18,ZNRD1,ATG2B,ARFGEF1,KLF6,NAV3,ATP11A,RORA,SLC44A1,NDST1,MAP4K4,TRIP13,MCM2,PICALM,MRPS34,TSG101,BCS1L,ZNF532,SEMA3C,CELSR1,FOSL2,UNG,TM9SF3,ITCH,SMARCA2,COL5A3,STK17B,JMJD4,PDS5B,SLC27A5,SSH1,AGBL5,MGST2,POMGNT1,MRPL28,PPP1R15A,ADD1,DOCK9,…
0.00272	14625	1583	1071	0.677	0.073	TF:M00075_0	tf	107	Factor: GATA-1; motif: SNNGATNNNN; match class: 0	1	BAD,TMEM176A,ARF5,NDUFAB1,POLR2J,ACSM3,LOC81691,MYCBP2,ITGA2B,CCDC124,ADAM22,ETV7,MKS1,RABGAP1,IGF1,CNTN1,MARCO,HGF,AKAP11,GLRX2,DEF6,EHD2,NR1H3,SH2D2A,FAM136A,VCL,METTL1,TRIO,VCAN,RAI14,PNKP,PHF23,TDP1,CTNNA1,VPS13D,ELN,HERPUD1,RAD51,USE1,MRPL43,ATP11B,YIPF1,SPAG4,DGAT2,MRPS24,ADCK1,EDG4,HMG20B,TAF11,NTHL1,ATG2B,ARFGEF1,MYO9A,KLF6,NAV3,RORA,CECR5,SLC44A1,POLB,NDST1,MAP4K4,RPS6KA2,WBSCR22,TRIP13,…
0.00274	56	839	17	0.02	0.304	REAC:5362768	rea	185	Hh mutants that don't undergo autocatalytic processing are degraded by ERAD	3	PSME1,PSMC6,PSMA3,PSMB5,PSMA6,PSME2,PSMA7,PSMA2,PSMD9,PSMB2,PSMA1,PSMB6,PSMA5,UBC,PSMC3,PSMB8,PSMB3
0.00302	831	1559	107	0.069	0.129	GO:1903047	BP	43	mitotic cell cycle process	2	POLA2,IGF1,HGF,PPP1R12A,MCM2,KIF22,PDS5B,SEH1L,BIRC5,ZC3HC1,PSME1,NUP50,AAAS,ABL1,CDC34,EP300,PSMC6,PSMA3,PSMB5,PSMA6,PSME2,PSMA7,STAG2,CENPT,UBE2I,OIP5,RPA3,EZH2,PSMA2,C11ORF51,PSMD9,CDCA3,PTPN6,MCM3,RNF8,CENPA,MAD2L2,STMN1,NSL1,PKD2,NEK6,DUSP1,PSMB2,PIN1,PKMYT1,ANAPC13,PSMA1,FAM64A,CLIP1,GINS2,RAN,ANKRD17,PCNA,MYH10,PSRC1,CDCA8,APC,CDK4,DCTN3,TMOD3,PPP3CA,KATNB1,ANAPC11,PSMB6,PSMA5,PRCC,JTB,CAM…
0.00304	1019	1583	108	0.068	0.106	TF:M03973_0	tf	264	Factor: ELK4; motif: ACCGGAARTN; match class: 0	1	LOC81691,CDKL5,APBA3,MARCO,HGF,PNKP,NTHL1,EVC,SLC35C2,GNPTG,TNRC6A,SPAG7,NUP50,PACSIN2,ACOT8,UBE2I,STX10,ZNF175,CHCHD2,BUD31,NUDT1,ZNHIT1,TNKS2,RNF167,SLC25A11,B9D1,MRPL27,OGFOD2,PTPN6,PRKAB1,PCGF1,ADPRHL2,EBNA1BP2,PKD2,COQ6,SERP1,TBCC,SNRPB,PRDX5,EMG1,TIMM17B,CPSF3L,FBXL12,STYXL1,DUT,NSUN5,YIPF2,ATPIF1,MED18,AKAP12,GINS2,FBXW9,KIDINS220,TIMM10,C1ORF57,EIF4E2,PPIL1,ADAM10,UBL7,C12ORF31,RHOT2,PTRH…
0.00308	175	839	35	0.042	0.2	REAC:68882	rea	286	Mitotic Anaphase	2	PDS5B,SEH1L,BIRC5,PSME1,PSMC6,PSMA3,PSMB5,PSMA6,PSME2,PSMA7,STAG2,CENPT,PSMA2,C11ORF51,PSMD9,CENPA,NSL1,B9D2,PSMB2,PSMA1,CLIP1,CDCA8,ANAPC11,PSMB6,PSMA5,UBC,CENPH,TAOK1,PMF1,LMNA,PSMC3,BANF1,AURKB,PSMB8,PSMB3
0.0032	51	839	16	0.019	0.314	REAC:350562	rea	266	Regulation of ornithine decarboxylase (ODC)	1	PSME1,PSMC6,PSMA3,PSMB5,PSMA6,PSME2,PSMA7,PSMA2,PSMD9,PSMB2,PSMA1,PSMB6,PSMA5,PSMC3,PSMB8,PSMB3
0.00324	68	1559	19	0.012	0.279	GO:0051436	BP	43	negative regulation of ubiquitin-protein ligase activity involved in mitotic cell cycle	2	PSME1,PSMC6,PSMA3,PSMB5,PSMA6,PSME2,PSMA7,PSMA2,PSMD9,MAD2L2,PSMB2,PSMA1,ANAPC11,PSMB6,PSMA5,UBC,PSMC3,PSMB8,PSMB3
0.00332	379	1583	51	0.032	0.135	TF:M03970_0	tf	277	Factor: ELK1; motif: ACCGGAAGTN; match class: 0	1	LOC81691,CDKL5,PNKP,NTHL1,EVC,SLC35C2,GNPTG,TNRC6A,SPAG7,ZNF175,BUD31,NUDT1,ZNHIT1,MRPL27,OGFOD2,PTPN6,PCGF1,ADPRHL2,EBNA1BP2,SERP1,TBCC,SNRPB,PRDX5,NSUN5,YIPF2,MED18,TIMM10,EIF4E2,PPIL1,RHOT2,PTRH2,C19ORF52,RFC4,MFSD3,GPT,TRAPPC1,WIBG,HSPC152,CKS1B,ZNHIT2,AURKAIP1,DMAP1,TSSK6,TSSC4,CIB1,NDUFA13,MCRS1,NIF3L1,ZNF165,APOM,DDOST
0.00332	379	1583	51	0.032	0.135	TF:M03988_0	tf	220	Factor: FLI1; motif: ACCGGAARTN; match class: 0	1	LOC81691,CDKL5,PNKP,NTHL1,EVC,SLC35C2,GNPTG,TNRC6A,SPAG7,ZNF175,BUD31,NUDT1,ZNHIT1,MRPL27,OGFOD2,PTPN6,PCGF1,ADPRHL2,EBNA1BP2,SERP1,TBCC,SNRPB,PRDX5,NSUN5,YIPF2,MED18,TIMM10,EIF4E2,PPIL1,RHOT2,PTRH2,C19ORF52,RFC4,MFSD3,GPT,TRAPPC1,WIBG,HSPC152,CKS1B,ZNHIT2,AURKAIP1,DMAP1,TSSK6,TSSC4,CIB1,NDUFA13,MCRS1,NIF3L1,ZNF165,APOM,DDOST
0.00351	176	839	35	0.042	0.199	REAC:2555396	rea	286	Mitotic Metaphase and Anaphase	1	PDS5B,SEH1L,BIRC5,PSME1,PSMC6,PSMA3,PSMB5,PSMA6,PSME2,PSMA7,STAG2,CENPT,PSMA2,C11ORF51,PSMD9,CENPA,NSL1,B9D2,PSMB2,PSMA1,CLIP1,CDCA8,ANAPC11,PSMB6,PSMA5,UBC,CENPH,TAOK1,PMF1,LMNA,PSMC3,BANF1,AURKB,PSMB8,PSMB3
0.00352	87	839	22	0.026	0.253	REAC:450531	rea	172	Regulation of mRNA stability by proteins that bind AU-rich elements	1	EXOSC7,EXOSC5,PSME1,PSMC6,PSMA3,PSMB5,PSMA6,PSME2,PSMA7,PSMA2,EXOSC3,PSMD9,PSMB2,PSMA1,PSMB6,PSMA5,UBC,YWHAZ,PSMC3,DCP2,PSMB8,PSMB3
0.00358	57	839	17	0.02	0.298	REAC:4641258	rea	8	Degradation of DVL	1	PSME1,PSMC6,PSMA3,PSMB5,PSMA6,PSME2,PSMA7,PSMA2,PSMD9,PSMB2,PSMA1,PSMB6,PSMA5,UBC,PSMC3,PSMB8,PSMB3
0.00362	953	1559	119	0.076	0.125	GO:0006259	BP	43	DNA metabolic process	7	POLR2J,POLA2,IGF1,HGF,GLRX2,ASTE1,PNKP,TDP1,KITLG,RAD51,NTHL1,POLB,TRIP13,MCM2,UNG,UBE2T,EXOSC5,KIF22,ATRX,RAD54L,ABL1,CDC34,POLR2F,EP300,STAG2,RBBP7,ACD,MPG,UBE2I,UBR5,RNASEH2A,SSBP1,NUDT1,RPA3,EZH2,POLD2,SETX,EXOSC3,TNKS2,PFN1,NOLA1,FANCE,MCM3,RNF8,GMNN,FOXP1,POLE4,FBXO6,MAD2L2,CTGF,DUSP1,COPS5,SMUG1,KLHDC3,CHTF18,DUT,RPAIN,GINS2,RAN,ANKRD17,PCNA,MUTYH,SWAP70,MEN1,PDGFRA,APTX,ACVRL1,PIF1,FTO,CB…
0.00386	75	1559	20	0.013	0.267	GO:0051444	BP	43	negative regulation of ubiquitin-protein transferase activity	1	PSME1,ABL1,PSMC6,PSMA3,PSMB5,PSMA6,PSME2,PSMA7,PSMA2,PSMD9,MAD2L2,PSMB2,PSMA1,ANAPC11,PSMB6,PSMA5,UBC,PSMC3,PSMB8,PSMB3
0.00391	255	1559	44	0.028	0.173	GO:0009167	BP	43	purine ribonucleoside monophosphate metabolic process	5	BAD,NDUFAB1,UQCRC1,IGF1,NDUFB4,P2RX7,NDUFB2,NDUFB7,TSPO,GALK1,NDUFC1,NDUFS8,NDUFS7,ATP5S,ATPIF1,COX4I1,PDE6A,ATP5G2,NDUFA9,NDUFB10,NCOR1,NDUFS6,CASK,SURF1,ALDOA,ATP5J,ATP5G1,PRKAA2,ATP7A,NDUFB6,STOML2,NDUFB8,NDUFV1,STAT3,NDUFS5,ATP5I,COX8A,NDUFV2,COX5A,NDUFB1,APRT,NDUFS3,ATP5J2,NDUFA7
0.00396	665	1404	87	0.062	0.131	MI:hsa-miR-133a	mi	169	MI:hsa-miR-133a	1	FARP2,ETV7,APBA3,MARCO,RFXANK,HSD17B10,COL5A3,SLC27A5,NID2,GNPTG,GCAT,NAGPA,NME4,AP3B2,C19ORF53,ILVBL,ZNHIT1,SEC61B,OGFOD2,COX7A2,RBP1,DOK1,POLE4,MRPL37,MECR,ADPRHL2,DUSP1,PLXDC2,TMEM39B,CLTA,SMUG1,NCOA3,BCAS4,TCP11,KLHDC3,GNMT,AAMP,STYXL1,SPECC1,YIPF2,GLS2,ZDHHC4,FRS3,ITGA11,MARCH9,RHOT2,C18ORF21,ZNF593,PFDN2,NR1I2,PTPRD,FAIM,CHCHD6,FLAD1,C16ORF59,SGMS2,METTL3,SEC11C,COQ4,HSPBAP1,PKHD1,ISG20,RAP…
0.00401	579	1404	78	0.056	0.135	MI:hsa-miR-551a	mi	224	MI:hsa-miR-551a	1	ITGA2B,AFF4,SMARCA2,SSH1,NUBP2,C20ORF27,CCDC22,MLYCD,TIMM44,HPN,PBX4,RNF167,HSD17B1,PHF1,CSPG5,MAD2L2,TMEM9,VAMP8,FKBP15,NEK6,INVS,C12ORF44,ZNF133,TIMM17B,SPECC1,ADRM1,EEFSEC,MEN1,PIGC,APTX,NDUFA9,MORN3,RHOT2,C19ORF52,HTR3B,CARHSP1,MYO1E,CCDC58,C21ORF2,FDXR,C16ORF33,TAF6L,ZFPL1,MAGOH,MATN1,SCNN1D,MON1A,NDUFB8,GPT,PTGDR,FOS,PPP1CA,RAD9A,WDR25,PXMP2,CPNE7,ATOH7,C3ORF22,TMEM136,MRPS23,SHMT2,TMEM186,…
0.00414	69	1559	19	0.012	0.275	GO:0072413	BP	43	signal transduction involved in mitotic cell cycle checkpoint	3	PSME1,PSMC6,PSMA3,PSMB5,PSMA6,PSME2,PSMA7,PSMA2,PSMD9,PSMB2,PSMA1,PSMB6,PSMA5,UBC,PSMC3,TRIAP1,CHEK2,PSMB8,PSMB3
0.00414	69	1559	19	0.012	0.275	GO:1902403	BP	43	signal transduction involved in mitotic DNA integrity checkpoint	4	PSME1,PSMC6,PSMA3,PSMB5,PSMA6,PSME2,PSMA7,PSMA2,PSMD9,PSMB2,PSMA1,PSMB6,PSMA5,UBC,PSMC3,TRIAP1,CHEK2,PSMB8,PSMB3
0.00414	69	1559	19	0.012	0.275	GO:1902402	BP	43	signal transduction involved in mitotic DNA damage checkpoint	5	PSME1,PSMC6,PSMA3,PSMB5,PSMA6,PSME2,PSMA7,PSMA2,PSMD9,PSMB2,PSMA1,PSMB6,PSMA5,UBC,PSMC3,TRIAP1,CHEK2,PSMB8,PSMB3
0.00415	2597	1559	274	0.176	0.106	GO:0009966	BP	43	regulation of signal transduction	1	BAD,FARP2,SPAG9,MKS1,IGF1,HGF,AKAP11,GLRX2,NR1H3,SH2D2A,TRIO,CTNNA1,KITLG,HERPUD1,CYBA,FSTL4,RC3H2,ARFGEF1,MYO9A,RORA,MAP4K4,EVC,TSG101,ITCH,SLC35C2,C1QTNF3,GSTP1,SEH1L,PPP1R15A,P2RX7,ERP29,BIRC5,GLG1,OSBPL8,ZC3HC1,PSME1,SORBS1,ABL1,CDC34,DDX17,EP300,PSMC6,PSMA3,TELO2,PSMB5,PSMA6,PSME2,PSMA7,CCDC22,TRADD,UBE2I,STK3,UBR5,MAP4K1,BUD31,EZH2,GLI3,PSMA2,RHEB,TGFBR1,ASPN,CREB3,UNC5B,TNKS2,GBF1,SHOC2,ME…
0.00435	256	1559	44	0.028	0.172	GO:0009126	BP	43	purine nucleoside monophosphate metabolic process	4	BAD,NDUFAB1,UQCRC1,IGF1,NDUFB4,P2RX7,NDUFB2,NDUFB7,TSPO,GALK1,NDUFC1,NDUFS8,NDUFS7,ATP5S,ATPIF1,COX4I1,PDE6A,ATP5G2,NDUFA9,NDUFB10,NCOR1,NDUFS6,CASK,SURF1,ALDOA,ATP5J,ATP5G1,PRKAA2,ATP7A,NDUFB6,STOML2,NDUFB8,NDUFV1,STAT3,NDUFS5,ATP5I,COX8A,NDUFV2,COX5A,NDUFB1,APRT,NDUFS3,ATP5J2,NDUFA7
0.00445	667	1404	87	0.062	0.13	MI:hsa-miR-24	mi	236	MI:hsa-miR-24	1	ITGA2B,FARP2,SH2D2A,ZNF76,WDR18,MRPL28,PIR,BCL7C,CDC34,TSPO,TELO2,BCKDK,ILVBL,MRPL4,DDX49,MOSPD3,ZNHIT1,SETX,PTPMT1,CUTA,SPCS1,MAD2L2,ABCD4,DNPEP,C6ORF130,CLPP,PPCS,FBXL12,FCHO1,ARHGEF16,C19ORF57,EEFSEC,PDE6A,MACROD1,ADCK2,DDX56,APTX,YIPF3,GCHFR,KATNB1,SLC27A3,TMEM177,C9ORF142,PTPRD,ATP5J,C14ORF2,NIT1,CCDC58,TOR2A,AMICA1,FLAD1,C16ORF33,SPSB3,TEX264,GDF9,CDK5,ISCA2,COQ4,CDK2AP2,SPNS1,SCAND1,POLR1C…
0.00452	848	1559	108	0.069	0.127	GO:0032446	BP	43	protein modification by small protein conjugation	1	MYCBP2,PHF23,HERPUD1,RC3H2,HMG20B,TSG101,UBE2T,ITCH,SEH1L,BIRC5,ZC3HC1,PSME1,HECTD1,NUP50,AAAS,ABL1,CDC34,TSPO,PSMC6,PSMA3,ASB2,PSMB5,PSMA6,PSME2,PSMA7,STAG2,CCDC22,UBE2I,HERC1,UBR5,JTV1,PSMA2,TGFBR1,TNKS2,RNF167,MED31,C11ORF51,PSMD9,CDCA3,SPSB2,SASH1,RNF8,LNPEP,RNF7,PCGF1,FBXO6,MAD2L2,DUSP1,EGR1,SOCS2,EGR2,WWP1,MED1,PSMB2,PIN1,FBXL12,RNF6,ANAPC13,PSMA1,NEDD8,UBQLN1,PRICKLE1,MARCH9,ANAPC11,CBX8,P…
0.00459	1554	1583	151	0.095	0.097	TF:M00513_1	tf	5	Factor: ATF3; motif: CBCTGACGTCANCS; match class: 1	1	ARF5,CCDC124,IGF1,EHD2,METTL1,FSTL4,SPAG4,TAF11,ZNF76,ZNRD1,POLB,AFF4,SYNJ2,PPP1R15A,OTUB2,NDUFB2,MYL6,SORBS1,OCEL1,FKBP3,C20ORF24,DNTTIP1,ACD,PARD6A,NME4,BNIP3L,STX10,MRPL4,COPE,DDX49,TMEM147,JTV1,CLDN15,PRKAR1A,CCDC86,NDUFS8,FLJ10292,CUTA,MRPL2,SELK,RNF7,FOXP1,FAHD2A,AUP1,HTRA2,STK16,TMEM9,ADPRHL2,FKBP15,C14ORF179,DUSP1,BCAS4,FOSB,ECHS1,FAM64A,CRB3,MED18,COX4I1,COX4NB,LANCL2,ACY3,MYH10,EPHB2,AC…
0.00463	58	839	17	0.02	0.293	REAC:5387390	rea	185	Hh mutants abrogate ligand secretion	2	PSME1,PSMC6,PSMA3,PSMB5,PSMA6,PSME2,PSMA7,PSMA2,PSMD9,PSMB2,PSMA1,PSMB6,PSMA5,UBC,PSMC3,PSMB8,PSMB3
0.00467	22862	1583	1565	0.989	0.068	TF:M07322_0	tf	61	Factor: HSF4; motif: CTGCMRN; match class: 0	1	BAD,TMEM176A,ARF5,NDUFAB1,SLC22A16,POLR2J,ACSM3,LOC81691,CIAPIN1,MYCBP2,ITGA2B,C19ORF60,RALA,FARP2,CCDC124,CDKL5,ADAM22,SPAG9,SS18L2,ST3GAL1,ETV7,UQCRC1,SLC6A13,APBA3,MKS1,RABGAP1,POLA2,IGF1,CNTN1,MARCO,HGF,GLRX2,DEF6,EHD2,NR1H3,SH2D2A,TSSC1,ASTE1,FAM136A,VCL,METTL1,TLL1,TRIO,VCAN,RAI14,PNKP,PHF23,TDP1,CTNNA1,VPS13D,KITLG,ELN,LIMA1,HERPUD1,RAD51,CYBA,FSTL4,MRTO4,USE1,MRPL43,RC3H2,ATP11B,PPP1R12A,…
0.00477	76	839	20	0.024	0.263	REAC:69304	rea	174	Regulation of DNA replication	2	MCM2,PSME1,PSMC6,PSMA3,PSMB5,PSMA6,PSME2,PSMA7,PSMA2,PSMD9,MCM3,GMNN,PSMB2,PSMA1,PSMB6,PSMA5,UBC,PSMC3,PSMB8,PSMB3
0.00484	76	1559	20	0.013	0.263	GO:0051352	BP	43	negative regulation of ligase activity	1	PSME1,ABL1,PSMC6,PSMA3,PSMB5,PSMA6,PSME2,PSMA7,PSMA2,PSMD9,MAD2L2,PSMB2,PSMA1,ANAPC11,PSMB6,PSMA5,UBC,PSMC3,PSMB8,PSMB3
0.00484	64	839	18	0.021	0.281	REAC:69580	rea	53	p53-Dependent G1/S DNA damage checkpoint	2	PSME1,PSMC6,PSMA3,PSMB5,PSMA6,PSME2,PSMA7,PSMA2,PSMD9,PSMB2,PSMA1,PSMB6,PSMA5,UBC,PSMC3,CHEK2,PSMB8,PSMB3
0.00484	64	839	18	0.021	0.281	REAC:69563	rea	53	p53-Dependent G1 DNA Damage Response	3	PSME1,PSMC6,PSMA3,PSMB5,PSMA6,PSME2,PSMA7,PSMA2,PSMD9,PSMB2,PSMA1,PSMB6,PSMA5,UBC,PSMC3,CHEK2,PSMB8,PSMB3
0.00487	70	839	19	0.023	0.271	REAC:69656	rea	174	Cyclin A:Cdk2-associated events at S phase entry	2	PSME1,PSMC6,PSMA3,PSMB5,PSMA6,PSME2,PSMA7,PSMA2,PSMD9,PSMB2,PSMA1,CDK4,PSMB6,PSMA5,UBC,PSMC3,CKS1B,PSMB8,PSMB3
0.00492	124	1559	27	0.017	0.218	GO:0031397	BP	43	negative regulation of protein ubiquitination	3	PSME1,ABL1,TSPO,PSMC6,PSMA3,PSMB5,PSMA6,PSME2,PSMA7,UBR5,PSMA2,PSMD9,MAD2L2,PSMB2,PSMA1,ANAPC11,PSMB6,PSMA5,UBC,LOC51035,CDK5,PSMC3,OTUB1,CCDC23,ISG15,PSMB8,PSMB3
0.00492	164	839	33	0.039	0.201	REAC:2467813	rea	286	Separation of Sister Chromatids	3	PDS5B,SEH1L,BIRC5,PSME1,PSMC6,PSMA3,PSMB5,PSMA6,PSME2,PSMA7,STAG2,CENPT,PSMA2,C11ORF51,PSMD9,CENPA,NSL1,B9D2,PSMB2,PSMA1,CLIP1,CDCA8,ANAPC11,PSMB6,PSMA5,UBC,CENPH,TAOK1,PMF1,PSMC3,AURKB,PSMB8,PSMB3
0.00518	13382	1583	987	0.623	0.074	TF:M00033_1	tf	232	Factor: p300; motif: NNNGGGAGTNNNNS; match class: 1	1	BAD,TMEM176A,ARF5,NDUFAB1,SLC22A16,POLR2J,LOC81691,CIAPIN1,MYCBP2,ITGA2B,C19ORF60,FARP2,CCDC124,ADAM22,SPAG9,SS18L2,ST3GAL1,UQCRC1,APBA3,IGF1,CNTN1,DEF6,EHD2,SH2D2A,FAM136A,METTL1,TRIO,VCAN,PNKP,PHF23,TDP1,CTNNA1,VPS13D,LIMA1,CYBA,MRTO4,USE1,MRPL43,ATP11B,SPAG4,DGAT2,RFXANK,EDG4,HMG20B,ZNF76,NTHL1,NDUFB4,SLK,ZMYND12,ZNRD1,ATG2B,ARFGEF1,KLF6,NAV3,RORA,SLC44A1,NDST1,MAP4K4,RPS6KA2,WBSCR22,TRIP13,AF…
0.00534	3407	1583	293	0.185	0.086	TF:M01876_0	tf	209	Factor: GABPbeta; motif: ASMGGAAGKGN; match class: 0	1	POLR2J,LOC81691,C19ORF60,CDKL5,ADAM22,SPAG9,ETV7,CNTN1,VCAN,PNKP,PHF23,TDP1,HERPUD1,CYBA,USE1,TAF11,ZNF76,NTHL1,NAV3,EVC,MRPS34,TSG101,CELSR1,FOSL2,TM9SF3,SLC35C2,AP4E1,SEH1L,SLC23A2,GNPTG,TNRC6A,SPAG7,TMED1,BCL7C,PACSIN2,MYH9,CERK,PSMC6,GSTZ1,PSMB5,PSME2,C20ORF24,ACOT8,PIN4,UBE2I,BCKDK,STK3,CNTD2,ZNF175,BUD31,NUDT1,ZNHIT1,POLD2,TGFBR1,SETX,TNKS2,GBF1,CUEDC2,GALK1,PFN1,RNF167,SLC25A11,MED31,B9D1,…
0.00561	7612	1583	595	0.376	0.078	TF:M01778_0	tf	184	Factor: PLAG1; motif: GRGGCNNHNNNRRGGG; match class: 0	1	ARF5,POLR2J,ACSM3,CIAPIN1,MYCBP2,CDKL5,SPAG9,ST3GAL1,ETV7,UQCRC1,APBA3,MKS1,RABGAP1,MARCO,SH2D2A,METTL1,PNKP,PHF23,CTNNA1,ELN,CYBA,MRPL43,SPAG4,DGAT2,MRPS24,HMG20B,ARFGEF1,MYO9A,KLF6,ATP11A,RORA,NDST1,RPS6KA2,WBSCR22,EVC,MRPS34,ZNF532,CELSR1,FOSL2,UNG,ICAM3,COL5A3,STK17B,JMJD4,GSTP1,MGST2,RAD54L,MRPL28,ADD1,PIR,PDRG1,DOCK9,P2RX7,ERP29,OTUB2,YPEL3,NDUFB2,GNPTG,LAMB1,ZFHX4,PSME1,NUP50,SORBS1,NUBP2,…
0.00569	1560	1583	151	0.095	0.097	TF:M03974_0	tf	257	Factor: ERF; motif: ACCGGAAGTR; match class: 0	1	LOC81691,FARP2,CDKL5,APBA3,MARCO,HGF,PNKP,KITLG,NTHL1,EVC,SLC35C2,GNPTG,TNRC6A,SPAG7,NUP50,PACSIN2,ACOT8,UBE2I,STX10,SNAPC2,ZNF175,CHCHD2,BUD31,NUDT1,ZNHIT1,CREB3,TNKS2,GBF1,RNF167,SLC25A11,B9D1,MRPL27,OGFOD2,MRPL51,PTPN6,PRKAB1,COX7A2,PCGF1,STK16,CACYBP,ADPRHL2,EBNA1BP2,PKD2,FKBP15,COQ6,FKBP1B,SERP1,PEX16,NFE2,TBCC,RNF113A,SNRPB,PRDX5,EMG1,TIMM17B,CPSF3L,FBXL12,STYXL1,STEAP4,DUT,NSUN5,YIPF2,ATPI…
0.00591	563	1559	78	0.05	0.139	GO:0072521	BP	43	purine-containing compound metabolic process	5	BAD,NDUFAB1,UQCRC1,IGF1,NDUFB4,RORA,P2RX7,NDUFB2,NDUFB7,TSPO,MLYCD,MPG,NME4,NUDT1,GALK1,NDUFC1,NDUFS8,DGUOK,NDUFS7,PKD2,C6ORF130,GNMT,ATP5S,NT5C,ITPA,PPCS,ATPIF1,AKAP12,COX4I1,SSTR4,MUTYH,PDE6A,PEMT,MACROD1,ATP5G2,GMPR,THBS1,LHCGR,PPCDC,PDE5A,NDUFA9,NDUFB10,NCOR1,NDUFS6,CASK,SURF1,ALDOA,EDNRA,ATP5J,ATP5G1,PTGIR,PRKAA2,ATP7A,NDUFB6,STOML2,NDUFB8,NDUFV1,PTGDR,STAT3,NDUFS5,ATP5I,MC5R,COX8A,NDUFV2,CO…
0.00591	152	1583	27	0.017	0.178	TF:M03968_0	tf	55	Factor: ELF4; motif: AACCCGGAAGTR; match class: 0	1	ZMYND12,ZNF264,CHCHD2,INVS,PPCS,NEDD8,VPS13B,DPH2,PIGC,MTCH1,WDR90,ATP7A,PIGO,ASPSCR1,ZNF160,DDIT3,ZBTB41,SHMT2,TMEM186,DUSP28,CLN3,PTAR1,KTI12,PFDN6,WDR46,DDOST,FDX1L
0.00594	1634	1559	184	0.118	0.113	GO:1902531	BP	43	regulation of intracellular signal transduction	2	BAD,FARP2,SPAG9,IGF1,HGF,AKAP11,TRIO,KITLG,HERPUD1,RC3H2,ARFGEF1,MYO9A,RORA,MAP4K4,TSG101,ITCH,C1QTNF3,GSTP1,SEH1L,P2RX7,ERP29,OSBPL8,PSME1,ABL1,CDC34,PSMC6,PSMA3,TELO2,PSMB5,PSMA6,PSME2,PSMA7,CCDC22,TRADD,UBE2I,STK3,MAP4K1,EZH2,PSMA2,RHEB,TGFBR1,ASPN,CREB3,UNC5B,GBF1,SHOC2,C1QBP,GAB1,RAPGEF2,AIP,PSMD9,PTPN6,SASH1,SELK,HTRA2,EPHA4,ERRFI1,SIPA1L2,RCAN3,CTGF,PKD2,NEK6,FKBP1B,DUSP1,SOCS2,COPS5,OCRL,…
0.00595	2852	1559	296	0.19	0.104	GO:0070887	BP	48	cellular response to chemical stimulus	1	BAD,RALA,IGF1,HGF,GLRX2,NR1H3,TRIO,CTNNA1,KITLG,ELN,HERPUD1,RAD51,CYBA,PPP1R12A,DGAT2,KLF6,RORA,NDST1,RPS6KA2,MCM2,SSH1,GSTP1,ATRX,SEH1L,MGST2,PPP1R15A,ADD1,TESC,P2RX7,BIRC5,GLG1,TNRC6A,OSBPL8,PSME1,NUP50,AAAS,SORBS1,ABL1,PCSK5,CDC34,DDX17,TIMP3,TSPO,TNRC6B,EP300,PSMC6,PSMA3,GSTZ1,PSMB5,PSMA6,PSME2,PSMA7,PLP2,TRADD,PARD6A,UBR5,BNIP3L,CHCHD2,BUD31,EZH2,PSMA2,RHEB,TBL2,TGFBR1,SEC61B,ASPN,CREB3,SETX…
0.00596	59	839	17	0.02	0.288	REAC:5676590	rea	126	NIK-->noncanonical NF-kB signaling	1	PSME1,PSMC6,PSMA3,PSMB5,PSMA6,PSME2,PSMA7,PSMA2,PSMD9,PSMB2,PSMA1,PSMB6,PSMA5,UBC,PSMC3,PSMB8,PSMB3
0.00609	71	839	19	0.023	0.268	REAC:69052	rea	174	Switching of origins to a post-replicative state	3	MCM2,PSME1,PSMC6,PSMA3,PSMB5,PSMA6,PSME2,PSMA7,PSMA2,PSMD9,MCM3,PSMB2,PSMA1,PSMB6,PSMA5,UBC,PSMC3,PSMB8,PSMB3
0.00609	71	839	19	0.023	0.268	REAC:68949	rea	174	Orc1 removal from chromatin	4	MCM2,PSME1,PSMC6,PSMA3,PSMB5,PSMA6,PSME2,PSMA7,PSMA2,PSMD9,MCM3,PSMB2,PSMA1,PSMB6,PSMA5,UBC,PSMC3,PSMB8,PSMB3
0.00609	137	839	29	0.035	0.212	REAC:453279	rea	174	Mitotic G1-G1/S phases	1	POLA2,MCM2,PSME1,PSMC6,PSMA3,PSMB5,PSMA6,PSME2,PSMA7,RPA3,PSMA2,PSMD9,MCM3,PSMB2,PKMYT1,PSMA1,PCNA,CDK4,PSMB6,PSMA5,UBC,PSMC3,CKS1B,TYMS,LIN54,PRIM1,PSMB8,LIN37,PSMB3
0.00623	6990	1583	551	0.348	0.079	TF:M00917_0	tf	233	Factor: CREB; motif: CNNTGACGTMA; match class: 0	1	ARF5,SLC22A16,CIAPIN1,C19ORF60,RALA,CCDC124,SS18L2,APBA3,IGF1,AKAP11,DEF6,EHD2,NR1H3,SH2D2A,ASTE1,FAM136A,METTL1,LIMA1,RAD51,FSTL4,USE1,ATP11B,SPAG4,ZNF76,WDR18,ZMYND12,ZNRD1,MYO9A,EVI5,ATP11A,POLB,AFF4,MCM2,TSG101,CELSR1,UBE2T,SYNJ2,MOXD1,ZCCHC6,PDS5B,ZNF264,SSH1,GSTP1,ATRX,MRPL28,PPP1R15A,PDRG1,DOCK9,TESC,BIRC5,OTUB2,YPEL3,NDUFB2,GNPTG,TNRC6A,OSBPL8,SPAG7,ZC3HC1,MYL6,OCEL1,NDUFB7,CDC34,DDX17,PA…
0.00634	3873	1583	327	0.207	0.084	TF:M07380_0	tf	213	Factor: E2F-4; motif: NTTTCSCGCC; match class: 0	1	BAD,RALA,CDKL5,SH2D2A,METTL1,VCAN,CTNNA1,KITLG,ELN,HERPUD1,DGAT2,MRPS24,LIMCH1,RFXANK,SLK,ATP11A,RORA,BCS1L,ZNF532,FOSL2,SNRPA,SYNJ2,AP4E1,ZNF264,AGBL5,MRPL28,C14ORF166,TESC,ERP29,NDUFB2,OSBPL8,CCDC80,MYL6,TMEM14A,NDUFB7,CDC34,POLRMT,MYH9,PSMA3,GSTZ1,TELO2,PCK2,PSMA7,ACOT8,WDR13,CCDC22,RBBP7,PIN4,NARFL,AP3B2,STK3,BNIP3L,NUCB1,MAP4K1,RNASEH2A,STX10,TIMM44,MAST1,H2AFV,AP1S1,EZH2,RHEB,TNKS2,ARHGAP21…
0.00639	268	1559	45	0.029	0.168	GO:0009161	BP	43	ribonucleoside monophosphate metabolic process	4	BAD,NDUFAB1,UQCRC1,IGF1,NDUFB4,P2RX7,NDUFB2,NDUFB7,TSPO,GALK1,NDUFC1,NDUFS8,NDUFS7,ATP5S,ATPIF1,COX4I1,PDE6A,ATP5G2,NDUFA9,NDUFB10,NCOR1,NDUFS6,CASK,SURF1,ALDOA,ATP5J,ATP5G1,PRKAA2,ATP7A,NDUFB6,STOML2,NDUFB8,NDUFV1,STAT3,NDUFS5,ATP5I,COX8A,NDUFV2,COX5A,NDUFB1,UCKL1,APRT,NDUFS3,ATP5J2,NDUFA7
0.00647	2162	1559	233	0.149	0.108	GO:0016310	BP	43	phosphorylation	6	BAD,NDUFAB1,CDKL5,SPAG9,ST3GAL1,UQCRC1,IGF1,CNTN1,HGF,TRIO,PNKP,KITLG,RAD51,ADCK1,NDUFB4,SLK,NDST1,MAP4K4,RPS6KA2,TSG101,ITCH,STK17B,GSTP1,PPP1R15A,TESC,P2RX7,ERP29,BIRC5,NDUFB2,GNPTG,OSBPL8,PSME1,ABL1,NDUFB7,EP300,CERK,PSMC6,PSMA3,TELO2,PSMB5,PCK2,PSMA6,PSME2,PSMA7,DGKH,PARD6A,NME4,BCKDK,STK3,MAP4K1,MAST1,EZH2,PSMA2,TGFBR1,ASPN,SETX,GALK1,PRKAR1A,NDUFC1,GAB1,RAPGEF2,NDUFS8,PSMD9,PTPN6,PRKAB1,SAS…
0.00651	606	1404	80	0.057	0.132	MI:hsa-miR-432	mi	69	MI:hsa-miR-432	1	ITGA2B,DEF6,ASTE1,ADCK1,KLF6,POMGNT1,OCEL1,NIN,ASB2,TELO2,DNTTIP1,WDR13,MAGED2,STX10,MRPL4,TMEM147,PBX4,CLDN15,C1QBP,MED31,DCPS,OGFOD2,SASH1,MAD2L2,MREG,SLC35B1,C19ORF43,PFDN5,NR4A1,ITPA,TIMM17B,STYXL1,MRPL34,C19ORF57,COQ3,PCNA,PEMT,C1ORF57,TLN1,DCTN3,FRS3,GCHFR,IGSF6,SYTL1,CREB3L4,EFNA3,SURF1,SLC5A12,FAM69A,PHKG2,TNNI1,PTGIR,SPSB3,C1ORF74,FZD5,PMVK,TEX264,CAGE1,TMEM55B,C16ORF78,XRCC6BP1,CDK2AP2,…
0.00663	71	1559	19	0.012	0.268	GO:0072401	BP	43	signal transduction involved in DNA integrity checkpoint	3	PSME1,PSMC6,PSMA3,PSMB5,PSMA6,PSME2,PSMA7,PSMA2,PSMD9,PSMB2,PSMA1,PSMB6,PSMA5,UBC,PSMC3,TRIAP1,CHEK2,PSMB8,PSMB3
0.00663	71	1559	19	0.012	0.268	GO:0072422	BP	43	signal transduction involved in DNA damage checkpoint	4	PSME1,PSMC6,PSMA3,PSMB5,PSMA6,PSME2,PSMA7,PSMA2,PSMD9,PSMB2,PSMA1,PSMB6,PSMA5,UBC,PSMC3,TRIAP1,CHEK2,PSMB8,PSMB3
0.0068	578	1404	77	0.055	0.133	MI:hsa-miR-940	mi	77	MI:hsa-miR-940	1	ARF5,POLA2,WBSCR22,AFF4,BCS1L,JMJD4,CDC34,GSTZ1,AHSA1,TRADD,BCKDK,C19ORF53,TMEM147,HPN,BUD31,MDK,AIP,PCCB,MAD2L2,EIF2B2,C12ORF44,B9D2,DNPEP,SPDEF,CPSF3L,LRRC61,AAMP,NSUN5,C16ORF13,YIPF2,RIN2,ACRV1,VILL,SLC2A8,DCTN3,GCHFR,SLMO1,C1ORF35,ABHD1,C9ORF142,HTR3B,TRPT1,TFF1,C21ORF2,PPP1R16A,SCNN1D,C1ORF86,NDUFB8,NAB2,GPT,CDK2AP2,E4F1,GSTM4,RAB24,PPIH,THOP1,PPP1CA,SPERT,SSNA1,COX8A,CPNE7,TUFM,LSM10,TSSC4,…
0.00681	626	1404	82	0.058	0.131	MI:hsa-miR-604	mi	99	MI:hsa-miR-604	1	MKS1,POLA2,RAD51,KLF6,CECR5,MRPS34,EXOSC5,SMARCA2,NUBP2,EP300,NIN,CCDC22,MLYCD,NARFL,AP3B2,RNASEH2A,HPN,CLDN15,GBF1,ARHGAP21,NDUFS8,OGFOD2,MAD2L2,NSL1,C19ORF43,TCP11,ABHD8,LRRC61,PNKD,NSUN5,CRB3,MACROD1,FBXL8,C1ORF57,CD72,KLC4,YIPF3,KIAA0256,TARBP2,IMPA2,ILF2,EXOC6B,LYG1,NDUFS6,HIRIP3,LYPD1,UBR1,TFF1,C21ORF2,TOR2A,DCST2,ISCA2,CD320,ANKS3,HSPBAP1,SPNS1,ZNF212,POLR1C,TCEA2,FAM90A1,RAD9A,MUS81,ANKRD…
0.00687	219	1559	39	0.025	0.178	GO:0000209	BP	43	protein polyubiquitination	3	RC3H2,UBE2T,ITCH,PSME1,CDC34,PSMC6,PSMA3,ASB2,PSMB5,PSMA6,PSME2,PSMA7,UBR5,PSMA2,TNKS2,RNF167,PSMD9,SASH1,RNF8,LNPEP,PSMB2,RNF6,ANAPC13,PSMA1,ANAPC11,PSMB6,PSMA5,UBC,RNF166,UBE2J2,PSMC3,OTUB1,RNF181,TTC3,NHLRC1,PSMB8,RNF5,TRIM27,PSMB3
0.00691	252	1559	43	0.028	0.171	GO:0007050	BP	43	cell cycle arrest	1	TSG101,PPP1R15A,PSME1,ABL1,PSMC6,PSMA3,PSMB5,PSMA6,PSME2,PSMA7,PSMA2,RHEB,TGFBR1,PSMD9,PRKAB1,PKD2,DUSP1,PSMB2,PSMA1,CDKN1C,NOTCH2,APC,CDK4,TBRG4,THBS1,PSMB6,PSMA5,UBC,DST,CAST,RRAGA,PRKAA2,APBB2,CDK5,PSMC3,E4F1,TRIAP1,DDIT3,GAS1,CHEK2,PSMB8,MIF,PSMB3
0.00692	3974	1559	395	0.253	0.099	GO:0006950	BP	43	response to stress	1	BAD,POLR2J,ITGA2B,SPAG9,IGF1,MARCO,HGF,GLRX2,EHD2,NR1H3,ASTE1,VCL,PNKP,PHF23,TDP1,CTNNA1,KITLG,ELN,HERPUD1,RAD51,CYBA,YIPF1,HMG20B,NTHL1,NDUFB4,SLK,ARFGEF1,KLF6,RORA,POLB,NDST1,MAP4K4,RPS6KA2,TRIP13,CELSR1,UNG,ICAM3,UBE2T,EXOSC5,ITCH,KIF22,C1QTNF3,GSTP1,SLCO1A2,ATRX,SEH1L,RAD54L,PPP1R15A,ADD1,DOCK9,P2RX7,SLC23A2,ERP29,YPEL3,LYZ,GLG1,TNRC6A,PSME1,NUP50,AAAS,ABL1,POLR2F,TIMP3,TSPO,MYH9,TNRC6B,EP300…
0.00703	445	1559	65	0.042	0.146	GO:0010608	BP	267	posttranscriptional regulation of gene expression	1	IGF1,RC3H2,EXOSC7,EXOSC5,PPP1R15A,TNRC6A,PSME1,TNRC6B,EP300,PSMC6,PSMA3,PSMB5,PSMA6,PSME2,PSMA7,PSMA2,EXOSC3,C1QBP,DDX6,PSMD9,QKI,EIF2B4,NSUN4,EIF2B2,SERP1,PSMB2,PSMA1,NGDN,C12ORF65,RAN,EEFSEC,CDK4,RNASEL,MRPL44,EIF4E2,VARS2,THBS1,TARBP2,PSMB6,PSMA5,RBMS3,UBC,CARHSP1,MAGOH,YWHAZ,METTL3,PSMC3,POLR2G,WIBG,CLP1,PPP1CA,DCP2,RBM4,RPS6KB2,RPS6KA3,PSTK,PRR16,PURA,BCDIN3D,YRDC,PSMB8,DOM3Z,VARS,FKSG24,PSM…
0.00709	65	1559	18	0.012	0.277	GO:0006521	BP	271	regulation of cellular amino acid metabolic process	1	PSME1,PSMC6,PSMA3,PSMB5,PSMA6,PSME2,PSMA7,HPN,PSMA2,PSMD9,PSMB2,PSMA1,APC,PSMB6,PSMA5,PSMC3,PSMB8,PSMB3
0.00724	11839	1583	883	0.558	0.075	TF:M00446_1	tf	240	Factor: Spz1; motif: DNNGGRGGGWWNNNN; match class: 1	1	ACSM3,CIAPIN1,C19ORF60,RALA,CCDC124,CDKL5,SPAG9,ST3GAL1,MKS1,RABGAP1,CNTN1,MARCO,AKAP11,DEF6,EHD2,NR1H3,SH2D2A,TSSC1,METTL1,TLL1,TRIO,VCAN,RAI14,PHF23,CTNNA1,VPS13D,ELN,LIMA1,HERPUD1,CYBA,FSTL4,USE1,MRPL43,RC3H2,DGAT2,MRPS24,ADCK1,LIMCH1,EDG4,HMG20B,TAF11,ZNF76,SLK,ZNRD1,ARFGEF1,KLF6,NAV3,RORA,CECR5,POLB,NDST1,MAP4K4,RPS6KA2,WBSCR22,TRIP13,AFF4,PICALM,BCS1L,ZNF532,CELSR1,FOSL2,UNG,SNRPA,EXOSC5,SY…
0.00758	72	839	19	0.023	0.264	REAC:174184	rea	103	Cdc20:Phospho-APC/C mediated degradation of Cyclin A	6	PSME1,PSMC6,PSMA3,PSMB5,PSMA6,PSME2,PSMA7,PSMA2,C11ORF51,PSMD9,PSMB2,PSMA1,ANAPC11,PSMB6,PSMA5,UBC,PSMC3,PSMB8,PSMB3
0.00762	60	839	17	0.02	0.283	REAC:5610783	rea	101	Degradation of GLI2 by the proteasome	1	PSME1,PSMC6,PSMA3,PSMB5,PSMA6,PSME2,PSMA7,PSMA2,PSMD9,PSMB2,PSMA1,PSMB6,PSMA5,UBC,PSMC3,PSMB8,PSMB3
0.00771	66	839	18	0.021	0.273	REAC:69615	rea	53	G1/S DNA Damage Checkpoints	1	PSME1,PSMC6,PSMA3,PSMB5,PSMA6,PSME2,PSMA7,PSMA2,PSMD9,PSMB2,PSMA1,PSMB6,PSMA5,UBC,PSMC3,CHEK2,PSMB8,PSMB3
0.00808	658	1404	85	0.061	0.129	MI:hsa-miR-646	mi	110	MI:hsa-miR-646	1	ITGA2B,POLA2,CNTN1,ADCK1,RFXANK,HMG20B,MCM2,UNG,AGBL5,CCDC80,MRPS18A,GCAT,NIN,TIMM9,AHSA1,PSMB5,NUDT1,EZH2,POLE4,FKBP1B,PEX16,PRDX4,B9D2,SPDEF,MEA1,TMEM53,ASL,CPSF3L,LRRC61,STYXL1,GADD45G,LSM7,C6ORF203,TMEM2,KIAA1033,APTX,DCTN3,GMPR,FLOT1,GCHFR,PRICKLE1,PIF1,IMPA2,C18ORF21,C1ORF43,PSEN2,SURF1,UTRN,NIT1,CCDC24,TMEM69,CPSF4,FDXR,FZD5,STT3B,CRELD1,TEX264,TMUB1,GAPVD1,ISCA2,GLYATL1,NUDT8,NDUFS5,HSPBA…
0.00825	1458	1583	142	0.09	0.097	TF:M07312_1	tf	70	Factor: ATF-2; motif: NNTGACGTCAN; match class: 1	2	ARF5,CCDC124,IGF1,EHD2,FAM136A,METTL1,FSTL4,SPAG4,ZNF76,ZNRD1,POLB,AFF4,SYNJ2,PPP1R15A,OTUB2,NDUFB2,MYL6,OCEL1,FKBP3,C20ORF24,DNTTIP1,ACD,PARD6A,BNIP3L,STX10,MRPL4,TMEM147,JTV1,CLDN15,PRKAR1A,CCDC86,NDUFS8,FLJ10292,CUTA,MRPL2,SELK,RNF7,FOXP1,FAHD2A,AUP1,HTRA2,BCAS2,TMEM9,ADPRHL2,FKBP15,C14ORF179,DUSP1,BCAS4,FOSB,CHTF18,ECHS1,CRB3,MED18,COX4I1,COX4NB,LANCL2,ACY3,MYH10,EPHB2,ACTR3B,CCDC59,UBQLN1,BL…
0.00832	72	1559	19	0.012	0.264	GO:0072395	BP	43	signal transduction involved in cell cycle checkpoint	2	PSME1,PSMC6,PSMA3,PSMB5,PSMA6,PSME2,PSMA7,PSMA2,PSMD9,PSMB2,PSMA1,PSMB6,PSMA5,UBC,PSMC3,TRIAP1,CHEK2,PSMB8,PSMB3
0.00864	708	1404	90	0.064	0.127	MI:hsa-miR-324-5p	mi	222	MI:hsa-miR-324-5p	1	C19ORF60,SLC6A13,DEF6,POMGNT1,ZC3HC1,OCEL1,TIMM13,GCAT,POLR2F,TRADD,RNASEH2A,STX10,ZNF175,DDX49,HPN,TMEM176B,CUEDC2,HSD17B1,FANCE,PCDH12,NDUFS7,DOK1,MAD2L2,EIF2B2,NR4A1,GNMT,CRISP1,NT5C,SPECC1,LSM7,LSM4,SAMD10,GINS2,C1ORF159,PDE6A,SLC2A8,KHK,UBL7,C12ORF10,TXNL4B,KATNB1,CBX8,HIRIP3,CXXC1,B4GALT3,TNNI1,ATP5G1,PTGIR,PPP1R16A,C11ORF48,C1ORF50,CDK5,PPIL5,DCI,BSCL2,FADD,NAALADL1,STAT3,CA7,GSTM4,GJB1,AS…
0.00868	669	1404	86	0.061	0.129	MI:hsa-miR-133b	mi	263	MI:hsa-miR-133b	1	FARP2,ETV7,APBA3,RFXANK,COL5A3,SLC27A5,NID2,GNPTG,GCAT,MYH9,NAGPA,NME4,AP3B2,C19ORF53,ILVBL,ZNHIT1,SEC61B,OGFOD2,COX7A2,RBP1,DOK1,POLE4,MRPL37,MECR,ADPRHL2,DUSP1,PLXDC2,TMEM39B,CLTA,SMUG1,NCOA3,BCAS4,TCP11,KLHDC3,GNMT,GFER,AAMP,SPECC1,YIPF2,GLS2,ZDHHC4,FRS3,ITGA11,MARCH9,RHOT2,C18ORF21,ZNF593,PFDN2,NR1I2,PTPRD,FAIM,CHCHD6,FLAD1,C16ORF59,SGMS2,METTL3,SEC11C,COQ4,HSPBAP1,PKHD1,GLOD5,RAPH1,FKBP2,RCE…
0.00901	66	1559	18	0.012	0.273	GO:0006977	BP	43	DNA damage response, signal transduction by p53 class mediator resulting in cell cycle arrest	1	PSME1,PSMC6,PSMA3,PSMB5,PSMA6,PSME2,PSMA7,PSMA2,PSMD9,PSMB2,PSMA1,PSMB6,PSMA5,UBC,PSMC3,TRIAP1,PSMB8,PSMB3
0.00906	1386	1583	136	0.086	0.098	TF:M00039_0	tf	113	Factor: CREB; motif: TGACGTMA; match class: 0	1	ARF5,CCDC124,IGF1,EHD2,METTL1,FSTL4,SPAG4,ZNF76,ZNRD1,POLB,AFF4,SYNJ2,PPP1R15A,OTUB2,NDUFB2,MYL6,OCEL1,FKBP3,C20ORF24,DNTTIP1,ACD,PARD6A,BNIP3L,STX10,MRPL4,TMEM147,JTV1,CLDN15,PRKAR1A,CCDC86,NDUFS8,FLJ10292,CUTA,MRPL2,SELK,RNF7,FOXP1,FAHD2A,AUP1,HTRA2,TMEM9,ADPRHL2,FKBP15,C14ORF179,DUSP1,BCAS4,FOSB,ECHS1,CRB3,MED18,COX4I1,COX4NB,LANCL2,ACY3,MYH10,EPHB2,ACTR3B,UBQLN1,BLOC1S1,ZC3H10,ISCU,APTX,CD72,…
0.00906	1386	1583	136	0.086	0.098	TF:M00039_1	tf	113	Factor: CREB; motif: TGACGTMA; match class: 1	2	ARF5,CCDC124,IGF1,EHD2,METTL1,FSTL4,SPAG4,ZNF76,ZNRD1,POLB,AFF4,SYNJ2,PPP1R15A,OTUB2,NDUFB2,MYL6,OCEL1,FKBP3,C20ORF24,DNTTIP1,ACD,PARD6A,BNIP3L,STX10,MRPL4,TMEM147,JTV1,CLDN15,PRKAR1A,CCDC86,NDUFS8,FLJ10292,CUTA,MRPL2,SELK,RNF7,FOXP1,FAHD2A,AUP1,HTRA2,TMEM9,ADPRHL2,FKBP15,C14ORF179,DUSP1,BCAS4,FOSB,ECHS1,CRB3,MED18,COX4I1,COX4NB,LANCL2,ACY3,MYH10,EPHB2,ACTR3B,UBQLN1,BLOC1S1,ZC3H10,ISCU,APTX,CD72,…
0.00928	612	1404	80	0.057	0.131	MI:hsa-miR-874	mi	135	MI:hsa-miR-874	1	BAD,ETV7,METTL1,NDST1,TMED1,GSTZ1,ASB2,TELO2,WDR13,MAGED2,NAGPA,CCDC94,ARMC6,NUDT1,TMEM176B,SLC25A11,HSD17B1,DNAJC4,FOXRED1,OGFOD2,BYSL,MAD2L2,ENOX1,ZBP1,SPDEF,CLPP,ASL,TIMM17B,CPSF3L,PIN1,SPECC1,LSM7,SSBP4,LSM4,PEMT,DPM2,CD72,CBLN3,ZNF593,SYTL1,KCNMB1,C7ORF43,PTPRD,PTGIR,C21ORF2,SPSB3,TAF6L,MAGOH,APEH,TMUB1,TMEM55B,NAB2,TRAPPC2L,E4F1,ZNF32,THOP1,PPP1CA,HOXC5,ADCK5,CCS,BRMS1,CCDC85B,SSNA1,SPHK1,C…
0.00938	73	839	19	0.023	0.26	REAC:179419	rea	103	APC:Cdc20 mediated degradation of cell cycle proteins prior to satisfation of the cell cycle checkpoint	5	PSME1,PSMC6,PSMA3,PSMB5,PSMA6,PSME2,PSMA7,PSMA2,C11ORF51,PSMD9,PSMB2,PSMA1,ANAPC11,PSMB6,PSMA5,UBC,PSMC3,PSMB8,PSMB3
0.00972	514	1559	72	0.046	0.14	GO:0006163	BP	43	purine nucleotide metabolic process	4	BAD,NDUFAB1,UQCRC1,IGF1,NDUFB4,RORA,P2RX7,NDUFB2,NDUFB7,TSPO,MLYCD,MPG,NME4,NUDT1,GALK1,NDUFC1,NDUFS8,DGUOK,NDUFS7,PKD2,ATP5S,NT5C,ITPA,PPCS,ATPIF1,AKAP12,COX4I1,SSTR4,MUTYH,PDE6A,ATP5G2,THBS1,LHCGR,PPCDC,PDE5A,NDUFA9,NDUFB10,NCOR1,NDUFS6,CASK,SURF1,ALDOA,EDNRA,ATP5J,ATP5G1,PTGIR,PRKAA2,ATP7A,NDUFB6,STOML2,NDUFB8,NDUFV1,STAT3,NDUFS5,ATP5I,MC5R,COX8A,NDUFV2,COX5A,NDUFB1,HDDC3,OSTN,SULT1A1,NF1,SULT…
0.00978	2536	1559	266	0.171	0.105	GO:0044281	BP	43	small molecule metabolic process	4	BAD,NDUFAB1,ACSM3,CIAPIN1,ST3GAL1,UQCRC1,IGF1,NR1H3,VCAN,PNKP,DGAT2,NTHL1,NDUFB4,RORA,SLC44A1,NDST1,HSD17B10,UNG,SYNJ2,C1QTNF3,SLC27A5,GSTP1,SLCO1A2,SEH1L,MGST2,P2RX7,SLC23A2,NDUFB2,PSME1,NUP50,AAAS,SORBS1,NUBP2,NDUFB7,GCAT,TSPO,CERK,PSMC6,PSMA3,GSTZ1,PSMB5,PCK2,PSMA6,PSME2,PSMA7,ACOT8,MLYCD,MPG,NME4,NARFL,QPRT,CDIPT,BCKDK,BCAT2,GCDH,HPN,NUDT1,JTV1,PSMA2,OGN,GALK1,SLC25A11,HSD17B1,PRKAR1A,NDUFC1,…
0.00985	2150	1583	196	0.124	0.091	TF:M03925_1	tf	287	Factor: YY2; motif: NCCGCCATNTY; match class: 1	2	NDUFAB1,AKAP11,NR1H3,METTL1,RC3H2,HMG20B,ZNF76,WDR18,ARFGEF1,SLC44A1,WBSCR22,MCM2,MRPS34,TSG101,JMJD4,ZNF264,STARD7,GSTP1,DOCK9,GNPTG,SPAG7,MYL6,DPYSL2,MRPS18A,GCAT,DDX17,EP300,ZBED4,FKBP3,TELO2,TRIP11,STAG2,PIN4,SNAPC2,ZNF175,NUDT1,PSMA2,POLD2,SEC61B,GBF1,CUEDC2,SHOC2,MED13,PFN1,PRKAR1A,DCPS,FOXRED1,DDX6,AIP,NDUFS8,PPFIBP1,PCCB,NDUFS7,PCGF1,AUP1,HTRA2,POLE4,EPHA4,BCAS2,NSL1,COQ6,COPS5,ZMYM2,CBX3…
0.0099	386	1559	58	0.037	0.15	GO:0015980	BP	43	energy derivation by oxidation of organic compounds	5	NDUFAB1,UQCRC1,IGF1,NDUFB4,NDUFB2,SORBS1,NDUFB7,PRKAR1A,NDUFC1,UCP1,NDUFS8,PCDH12,NDUFS7,COX7A2L,LEPR,NR4A3,PPP1R3C,FASTKD3,GNMT,ATP5S,CHCHD5,COX4I1,IL6ST,ATP5G2,BLOC1S1,COX5B,TBRG4,SLC37A4,NDUFA9,NDUFB10,NDUFS6,NDUFB11,SURF1,UBC,ATP5J,PHKG2,ATP5G1,PRKAA2,NDUFB6,NDUFB8,NDUFV1,NDUFS5,ATP5I,PPP1CA,NDUFA11,COX8A,NDUFV2,COX5A,NDUFB1,NDUFA13,KCNJ11,NHLRC1,ENPP1,FAM36A,ARL2,NDUFS3,ATP5J2,NDUFA7
0.0101	86	839	21	0.025	0.244	REAC:5632684	rea	289	Hedgehog 'on' state	1	EVC,ITCH,PSME1,PSMC6,PSMA3,PSMB5,PSMA6,PSME2,PSMA7,GLI3,PSMA2,PSMD9,PSMB2,PSMA1,PSMB6,PSMA5,UBC,PSMC3,GAS1,PSMB8,PSMB3
0.0106	1852	1559	203	0.13	0.11	GO:0006915	BP	39	apoptotic process	2	BAD,CIAPIN1,IGF1,HGF,GLRX2,TRIO,CTNNA1,KITLG,HERPUD1,SLK,POLB,MAP4K4,RPS6KA2,UNG,ITCH,STK17B,GSTP1,PPP1R15A,ADD1,P2RX7,ERP29,BIRC5,ZC3HC1,PSME1,ABL1,BCL7C,CDC34,RASSF7,TSPO,EP300,PSMC6,PSMA3,PSMB5,PSMA6,PSME2,PSMA7,TRADD,NME4,STK3,BNIP3L,MAP4K1,HPN,JTV1,GLI3,PSMA2,TGFBR1,CREB3,BAG1,SETX,UNC5B,C1QBP,RAPGEF2,TMEM109,MDK,PSMD9,PTPN6,FOXP1,HTRA2,HSPE1,ANKRD13C,CTGF,NEK6,NR4A3,DUSP1,EGR1,SOCS2,NR4A1,L…
0.011	93	839	22	0.026	0.237	REAC:4086400	rea	4	PCP/CE pathway	2	PSME1,PSMC6,PSMA3,PSMB5,PSMA6,PSME2,PSMA7,PARD6A,PSMA2,PFN1,PSMD9,CLTA,PSMB2,PSMA1,PRICKLE1,PSMB6,PSMA5,UBC,FZD5,PSMC3,PSMB8,PSMB3
0.0111	615	1404	80	0.057	0.13	MI:hsa-miR-601	mi	285	MI:hsa-miR-601	1	ATG2B,MRPL28,GCAT,CCDC22,EEA1,BCKDK,TIMM44,ILVBL,ZNHIT1,SEC61B,GBF1,C1QBP,SH3D19,BYSL,PCDH12,SPCS1,EBNA1BP2,NR4A3,C12ORF44,NFE2,FASTKD3,SNRPB,PNKD,FAM64A,C16ORF13,DPH2,PDE6A,C1ORF57,DDX56,CD72,TMEM14B,GCHFR,C1ORF162,EFNA3,C1ORF43,CASK,C9ORF142,PPP4C,UTRN,NIT1,CCDC58,TOR2A,AMICA1,PAQR6,ZFPL1,JAK1,SCGB3A2,CDK5,GAPVD1,NOL6,NDUFB8,NAB2,CDK2AP2,RAB24,SPNS1,LRRC8E,POP7,CHCHD1,RBM4,B3GNTL1,HSD11B2,CCDC2…
0.0112	33	637	11	0.017	0.333	KEGG:03410	keg	261	Base excision repair	1	NTHL1,POLB,UNG,MPG,POLD2,POLE4,SMUG1,PCNA,MUTYH,FEN1,APEX2
0.0114	67	1559	18	0.012	0.269	GO:1902400	BP	43	intracellular signal transduction involved in G1 DNA damage checkpoint	5	PSME1,PSMC6,PSMA3,PSMB5,PSMA6,PSME2,PSMA7,PSMA2,PSMD9,PSMB2,PSMA1,PSMB6,PSMA5,UBC,PSMC3,TRIAP1,PSMB8,PSMB3
0.0114	67	1559	18	0.012	0.269	GO:0072431	BP	43	signal transduction involved in mitotic G1 DNA damage checkpoint	1	PSME1,PSMC6,PSMA3,PSMB5,PSMA6,PSME2,PSMA7,PSMA2,PSMD9,PSMB2,PSMA1,PSMB6,PSMA5,UBC,PSMC3,TRIAP1,PSMB8,PSMB3
0.0115	1281	1583	127	0.08	0.099	TF:M04571_1	tf	235	Factor: TFEC; motif: RNCACRTGAY; match class: 1	1	ARF5,RABGAP1,RC3H2,RFXANK,NTHL1,ZMYND12,AFF4,HSD17B10,MCM2,PICALM,SNRPA,SYNJ2,STK17B,PPP1R15A,SLC23A2,ERP29,GNPTG,OSBPL8,TIMM13,POLRMT,PACSIN2,TIMM9,ASB2,NAGPA,BCKDK,BNIP3L,C19ORF53,ILVBL,AP1S1,OGN,MRPL27,CUTA,ITGB6,MRPL37,DUSP1,SOCS2,PEX16,MED13L,C19ORF43,SNRPC,PSMB2,PPCS,WDR24,FAM63B,ANAPC13,CRB3,SAMD10,AKAP12,BLOC1S1,CDK4,KIAA1033,MTCH1,MARCH9,COMMD4,PFDN2,EFNA3,C1ORF43,TPRKB,CAMK2D,NDUFS6,DOC…
0.0116	152	1559	30	0.019	0.197	GO:0006364	BP	43	rRNA processing	3	WBSCR22,EXOSC7,EXOSC5,PIN4,EXOSC3,NPM3,NOLA1,BYSL,RRP9,NSUN4,EMG1,NGDN,NSUN5,RNASEL,DDX56,IMP4,ABT1,LSM6,NOL6,RPS21,RPS7,ISG20,HSPC152,IMP3,GEMIN4,MRPS11,TBL3,NOC4L,DDX51,WDR46
0.0116	520	1404	70	0.05	0.135	MI:hsa-miR-149	mi	188	MI:hsa-miR-149	1	BAD,ARF5,POLA2,IGF1,DEF6,PNKP,NDST1,MRPL28,GCAT,TELO2,MAGED2,TRADD,TIMM44,COPE,NUDT1,OGFOD2,MRPL2,MAD2L2,TMEM9,FKBP1B,SLC35B1,SLC25A35,ZNF133,PNKD,EEFSEC,ADCK2,SMPD2,CD72,TARBP2,BEST4,MRPL9,C7ORF43,PSMG3,PTGIR,LOC150223,C16ORF33,TEX264,TRPV6,GLYATL1,RHEBL1,CD320,BSCL2,GJB1,LUZP1,FOS,MRPL36,MIZF,MUS81,ADCK5,GPR137,SFT2D3,RCE1,SPERT,BRMS1,SPHK1,LSM10,SHMT2,BGN,SRPK3,TMEM186,TOR3A,MRPL38,STK19,BAT4,…
0.0119	626	1404	81	0.058	0.129	MI:hsa-miR-129-3p	mi	225	MI:hsa-miR-129-3p	1	BAD,ARF5,FARP2,SLC6A13,TSSC1,ELN,MRPS34,POMGNT1,RAD54L,NUBP2,PSMB5,NAGPA,SYNGR2,B9D1,PTPN6,IMPG1,PRSS16,STMN1,COLEC11,TMEM39B,EGR2,WWP1,NFE2,SMUG1,KLHDC3,ITPA,LRRC61,STEAP4,SSBP4,EEFSEC,COQ3,WDR74,C14ORF1,CD72,KLC4,ITGA11,GCHFR,KIAA0256,ZCRB1,ANAPC11,ZNF593,SLC27A3,SNRPG,C7ORF50,PLA2R1,NIT1,CCDC12,PPP1R16A,FDXR,NUDT5,RPUSD2,COQ4,CA7,RNF181,RAB24,SPNS1,ZNF747,THOP1,MUS81,RCE1,RBM4,RPS6KB2,FAM71C,T…
0.012	68	839	18	0.021	0.265	REAC:5658442	rea	24	Regulation of RAS by GAPs	1	PSME1,PSMC6,PSMA3,PSMB5,PSMA6,PSME2,PSMA7,PSMA2,PSMD9,PSMB2,PSMA1,PSMB6,PSMA5,UBC,PSMC3,NF1,PSMB8,PSMB3
0.0121	13222	1583	973	0.615	0.074	TF:M03852_1	tf	11	Factor: SREBP-2; motif: NTCACCYNNNN; match class: 1	2	BAD,TMEM176A,ARF5,NDUFAB1,SLC22A16,POLR2J,CIAPIN1,ITGA2B,C19ORF60,RALA,FARP2,CCDC124,CDKL5,ADAM22,SPAG9,SS18L2,ST3GAL1,UQCRC1,APBA3,MKS1,RABGAP1,IGF1,CNTN1,GLRX2,DEF6,EHD2,NR1H3,SH2D2A,TSSC1,VCL,METTL1,TLL1,RAI14,PNKP,PHF23,VPS13D,KITLG,ELN,HERPUD1,RAD51,CYBA,FSTL4,MRTO4,USE1,MRPL43,ATP11B,PPP1R12A,YIPF1,DGAT2,MRPS24,ADCK1,LIMCH1,EDG4,HMG20B,TAF11,ZNF76,NTHL1,WDR18,SLK,ZMYND12,KLF6,EVI5,ATP11A,SL…
0.0122	607	1404	79	0.056	0.13	MI:hsa-miR-146b-3p	mi	123	MI:hsa-miR-146b-3p	1	ADAM22,APBA3,TSSC1,ELN,MRPL43,NDST1,EXOSC5,RAD54L,OCEL1,GSTZ1,AHSA1,TELO2,WDR13,PARD6A,BCKDK,SNAPC2,GCDH,DDX49,JTV1,SLC25A11,B9D1,PTPMT1,CDCA3,EIF2B2,PEX16,B9D2,BCAS4,SPDEF,SNRPB,ASL,UXT,AAMP,GNGT1,LSM7,LSM4,YIPF2,PRR7,PEMT,ZC3H10,SLC2A8,MARCH9,TARBP2,KATNB1,ZNF593,C1ORF162,C1ORF43,SNRPG,CCNB3,PTPRD,CCDC58,C16ORF33,SPSB3,RPL22L1,APEH,GALNT10,TRPV6,RPUSD2,E4F1,SNTB2,TSEN34,MRPL52,ANKRD13D,CCS,SPHK…
0.0122	62	839	17	0.02	0.274	REAC:5607761	rea	111	Dectin-1 mediated noncanonical NF-kB signaling	1	PSME1,PSMC6,PSMA3,PSMB5,PSMA6,PSME2,PSMA7,PSMA2,PSMD9,PSMB2,PSMA1,PSMB6,PSMA5,UBC,PSMC3,PSMB8,PSMB3
0.0124	804	1404	99	0.071	0.123	MI:hsa-miR-296-3p	mi	66	MI:hsa-miR-296-3p	1	C19ORF60,FARP2,SLC6A13,CNTN1,BCS1L,POMGNT1,OCEL1,AHSA1,WDR13,CCDC22,PLP2,TRADD,NARFL,QPRT,AP3B2,COPE,DDX49,H2AFV,B9D1,FOXRED1,PTPN6,PHF1,RRP9,AUP1,POLE4,FBXO6,MAD2L2,VAMP8,FKBP15,PFDN5,NFE2,PRDX5,TIMM17B,ATP6V1F,PPAN,EEFSEC,NXT1,MACROD1,MEN1,SLC2A8,UBL7,TARBP2,KATNB1,ZNF593,JTB,C1ORF43,CASK,CYP17A1,PPP4C,MGAT5,PPM1J,TNNI1,C21ORF2,ALKBH4,C16ORF33,MSX1,PMVK,APOA1BP,TEX264,DACT2,NUDT5,CD320,CDK2AP2,…
0.0127	23192	1583	1578	0.997	0.068	TF:M04934_0	tf	194	Factor: TR4; motif: ACCCCGS; match class: 0	1	BAD,TMEM176A,ARF5,NDUFAB1,SLC22A16,POLR2J,ACSM3,LOC81691,CIAPIN1,MYCBP2,ITGA2B,C19ORF60,RALA,FARP2,CCDC124,CDKL5,ADAM22,SPAG9,SS18L2,ST3GAL1,ETV7,UQCRC1,SLC6A13,APBA3,MKS1,RABGAP1,POLA2,IGF1,CNTN1,MARCO,HGF,AKAP11,GLRX2,DEF6,EHD2,NR1H3,SH2D2A,TSSC1,ASTE1,FAM136A,VCL,METTL1,TLL1,TRIO,VCAN,RAI14,PNKP,PHF23,TDP1,CTNNA1,VPS13D,KITLG,ELN,LIMA1,HERPUD1,RAD51,CYBA,FSTL4,MRTO4,USE1,MRPL43,RC3H2,ATP11B,PP…
0.0127	1445	1583	140	0.088	0.097	TF:M00338_0	tf	31	Factor: ATF; motif: NTGACGTCANYS; match class: 0	1	ARF5,CCDC124,IGF1,METTL1,FSTL4,SPAG4,ZNF76,ZNRD1,POLB,AFF4,FOSL2,SYNJ2,PPP1R15A,OTUB2,NDUFB2,MYL6,FKBP3,C20ORF24,DNTTIP1,ACD,PARD6A,MLYCD,MPG,CDIPT,BNIP3L,STX10,C19ORF53,MRPL4,TMEM147,JTV1,CLDN15,PRKAR1A,FOXRED1,CCDC86,NDUFS8,FLJ10292,CUTA,PCDH12,SELK,RNF7,FOXP1,FAHD2A,PCGF1,AUP1,HTRA2,BCAS2,TMEM9,ADPRHL2,FKBP15,C14ORF179,DUSP1,FOSB,UXT,MED18,COX4I1,COX4NB,LANCL2,ACY3,MYH10,EPHB2,ACTR3B,UBQLN1,BL…
0.0128	637	1404	82	0.058	0.129	MI:hsa-miR-602	mi	250	MI:hsa-miR-602	1	SLC6A13,DEF6,ADCK1,WDR18,KIF22,TNRC6A,MYL6,SORBS1,NUBP2,PSMB5,NAGPA,C19ORF53,DDX49,H2AFV,CLDN15,PSMA2,PFN1,HSD17B1,AIP,CDCA3,DOK1,FBXO6,NR4A3,EIF2B2,C6ORF130,NT5C,ABHD8,LRRC61,PIN1,PKMYT1,AAMP,NEDD8,STARD13,ATP5G2,ZDHHC4,IMP4,FRS3,TJAP1,MORN3,KATNB1,SLMO1,ANAPC11,PNMT,BEST4,ABL2,C7ORF50,CYP17A1,HIRIP3,LYPD1,CXXC1,PSMG3,TNNI1,AMICA1,CCDC12,C1ORF86,FASTK,TMUB1,HSD11B1L,CDK2AP2,BSCL2,GSTM4,HSPBAP1,S…
0.0128	5268	1583	426	0.269	0.081	TF:M01863_0	tf	34	Factor: ATF-3; motif: RTKRCGTCANN; match class: 0	1	ARF5,NDUFAB1,SLC22A16,CIAPIN1,C19ORF60,RALA,CCDC124,SPAG9,APBA3,MKS1,RABGAP1,IGF1,AKAP11,GLRX2,NR1H3,TSSC1,FAM136A,METTL1,PNKP,KITLG,RAD51,FSTL4,MRTO4,SPAG4,MRPS24,ZNF76,NDUFB4,ZMYND12,ZNRD1,MYO9A,POLB,MCM2,MRPS34,TSG101,SYNJ2,AP4E1,ZCCHC6,ZNF264,SSH1,GSTP1,RAD54L,PPP1R15A,ADD1,TESC,SLC23A2,BIRC5,OTUB2,NDUFB2,GNPTG,MYL6,TMED1,NDUFB7,DDX17,FKBP3,PSMC6,PSMA3,GSTZ1,AHSA1,C20ORF24,C20ORF27,DNTTIP1,FN…
0.0133	667	1404	85	0.061	0.127	MI:hsa-miR-608	mi	245	MI:hsa-miR-608	1	ITGA2B,ETV7,ASTE1,CECR5,SLC27A5,TESC,TIMM13,CDC34,C20ORF27,WDR13,PLP2,PARD6A,NME4,C19ORF53,DDX49,HPN,BUD31,MOSPD3,CLDN15,MDK,PTPN6,TUSC2,NR4A1,BCAS4,SPDEF,CLPP,CPSF3L,SSBP4,SSTR4,PDE6A,MACROD1,PSRC1,TIMM10,FBXL8,VILL,KLC4,YIPF3,FLOT1,MORN3,KATNB1,TMEM177,C7ORF43,C9ORF142,TRPT1,ALDOA,PPM1J,NIT1,DEDD,B4GALT3,TNNI1,CCDC24,CCDC12,U2AF1L4,C16ORF33,APOA1BP,ATRIP,CA7,GSTM4,GJB1,SPNS1,ASPSCR1,WIBG,SCAND1…
0.0134	2075	1559	223	0.143	0.107	GO:0051649	BP	256	establishment of localization in cell	1	BAD,RALA,SPAG9,SLC6A13,POLA2,IGF1,EHD2,HERPUD1,CYBA,USE1,PPP1R12A,EVI5,PICALM,TSG101,KIF22,AP4E1,C1QTNF3,STARD7,SEH1L,TESC,P2RX7,ERP29,BIRC5,GNPTG,DPYSL2,NUP50,AAAS,ABL1,TIMM13,TSPO,MYH9,EP300,TIMM9,TRIP11,CCDC22,EEA1,ACD,NAGPA,AP3B2,UBR5,BNIP3L,NUCB1,STX10,TIMM44,RPL18A,COPE,AP1S1,GLI3,TGFBR1,SEC61B,CREB3,GBF1,ARHGAP21,RANGRF,UCP1,SH3D19,AIP,PTPN6,PEX7,CSPG5,SPCS1,CENPA,AUP1,HTRA2,GLS,RAB3GAP1,S…
0.0138	1865	1583	173	0.109	0.093	TF:M00514_0	tf	94	Factor: ATF4; motif: CVTGACGYMABG; match class: 0	1	CCDC124,SPAG9,SS18L2,SH2D2A,FSTL4,SPAG4,ZNF76,ZMYND12,MYO9A,POLB,WBSCR22,CELSR1,EXOSC5,SYNJ2,SEH1L,PPP1R15A,NDUFB2,DPYSL2,NDUFB7,DDX17,GSTZ1,DNTTIP1,ACD,PARD6A,BNIP3L,NUCB1,STX10,TIMM44,MRPL4,ZNF175,BUD31,RHEB,SETX,PRKAR1A,CCDC86,NDUFS8,CUTA,MRPL2,RNF7,FOXP1,NDUFS7,AUP1,HTRA2,FBXO6,LEPR,BCAS2,TMEM9,ADPRHL2,MRPS15,PKD2,FKBP15,C14ORF179,SLC35B1,ZMYM2,BCAS4,TCP11,LRRFIP1,CHCHD5,CLPP,FOSB,PDCD2L,ASL,…
0.0139	929	1559	114	0.073	0.123	GO:0007169	BP	50	transmembrane receptor protein tyrosine kinase signaling pathway	2	BAD,RALA,IGF1,HGF,NR1H3,SH2D2A,TRIO,CTNNA1,KITLG,CYBA,FSTL4,NDST1,RPS6KA2,TNRC6A,OSBPL8,PSME1,MYL6,SORBS1,ABL1,PCSK5,MYH9,TNRC6B,PSMC6,PSMA3,PSMB5,PSMA6,PSME2,PSMA7,PSMA2,RHEB,SETX,SHOC2,PRKAR1A,GAB1,RAPGEF2,PSMD9,PTPN6,PRKAB1,DOK1,EPHA4,ERRFI1,CTGF,SOCS2,CLTA,NR4A1,LRP1,PSMB2,ATP6V1F,PSMA1,ARHGEF16,MYH10,EPHB2,KIDINS220,ROCK2,IL2RA,PDGFRA,SMPD2,SLC2A8,FRS3,THBS1,ADAM10,ITGAV,FGF7,PSMB6,PSMA5,ABL…
0.0141	668	1404	85	0.061	0.127	MI:hsa-miR-503	mi	272	MI:hsa-miR-503	1	C19ORF60,SH2D2A,HERPUD1,UNG,SNRPA,SSH1,NID2,NUBP2,AHSA1,TELO2,CCDC22,NARFL,QPRT,HPN,RANGRF,FOXRED1,CSPG5,NDUFS7,POLE4,MRPL37,SIPA1L2,EIF2B2,SNRPC,MRPS26,GADD45G,LSM7,COX4I1,NXT1,SSTR4,PEMT,GLS2,FBXL8,APTX,TLN1,KLC4,SYTL2,BCL2L10,TARBP2,KATNB1,RHOT2,NDUFB10,SLMO1,PFDN2,KIAA1804,KCTD14,THYN1,MGAT5,ACOXL,PSMG3,CCDC24,PTGIR,SPSB3,LOC51035,ATXN7L2,TMEM55B,METTL3,RPUSD2,NGFRAP1,MFSD3,FNTA,ZNF747,ZNF212…
0.0142	1871	1559	204	0.131	0.109	GO:0012501	BP	39	programmed cell death	1	BAD,CIAPIN1,IGF1,HGF,GLRX2,TRIO,CTNNA1,KITLG,HERPUD1,SLK,POLB,MAP4K4,RPS6KA2,UNG,ITCH,STK17B,GSTP1,PPP1R15A,ADD1,P2RX7,ERP29,BIRC5,ZC3HC1,PSME1,ABL1,BCL7C,CDC34,RASSF7,TSPO,EP300,PSMC6,PSMA3,PSMB5,PSMA6,PSME2,PSMA7,TRADD,NME4,STK3,BNIP3L,MAP4K1,HPN,JTV1,GLI3,PSMA2,TGFBR1,CREB3,BAG1,SETX,UNC5B,C1QBP,RAPGEF2,DCPS,TMEM109,MDK,PSMD9,PTPN6,FOXP1,HTRA2,HSPE1,ANKRD13C,CTGF,NEK6,NR4A3,DUSP1,EGR1,SOCS2,NR…
0.0142	75	839	19	0.023	0.253	REAC:176409	rea	103	APC/C:Cdc20 mediated degradation of mitotic proteins	4	PSME1,PSMC6,PSMA3,PSMB5,PSMA6,PSME2,PSMA7,PSMA2,C11ORF51,PSMD9,PSMB2,PSMA1,ANAPC11,PSMB6,PSMA5,UBC,PSMC3,PSMB8,PSMB3
0.0144	1031	1559	124	0.08	0.12	GO:0000904	BP	177	cell morphogenesis involved in differentiation	1	ITGA2B,FARP2,CDKL5,CNTN1,HGF,VCL,TRIO,KITLG,FSTL4,RPS6KA2,SEMA3C,COL5A3,SSH1,LAMB1,PSME1,MYL6,DPYSL2,ABL1,MYH9,EP300,PSMC6,PSMA3,PSMB5,PSMA6,PSME2,PSMA7,HPN,EZH2,GLI3,PSMA2,TGFBR1,OGN,UNC5B,C1QBP,COL1A1,RND2,RAPGEF2,PSMD9,PTPN6,DPYSL3,FOXP1,EPHA4,MAD2L2,STMN1,NR4A3,CLTA,EGR2,TBC1D20,PSMB2,RNF6,LIF,ELL3,PSMA1,PALLD,MYH10,EPHB2,KIDINS220,ROCK2,IL2RA,PDGFRA,TLN1,CD72,FRS3,FLOT1,ADAM10,ITGAV,PPP3CA,F…
0.0155	851	1559	106	0.068	0.125	GO:0043069	BP	39	negative regulation of programmed cell death	2	BAD,CIAPIN1,IGF1,HGF,CTNNA1,KITLG,HERPUD1,MAP4K4,UNG,ITCH,GSTP1,BIRC5,ZC3HC1,PSME1,ABL1,EP300,PSMC6,PSMA3,PSMB5,PSMA6,PSME2,PSMA7,TRADD,BNIP3L,HPN,GLI3,PSMA2,TGFBR1,CREB3,BAG1,SETX,UNC5B,DCPS,MDK,PSMD9,FOXP1,HTRA2,NR4A3,DUSP1,SOCS2,NR4A1,LRP1,MED1,PSMB2,PRDX5,PIN1,ELL3,PSMA1,THOC6,NOTCH2,IL6ST,THBS1,BCL2L10,ITGAV,PTRH2,SOD1,PSMB6,CYR61,PSMA5,HAX1,PSEN2,PLK2,PIK3R1,MTDH,ITGB1,UBC,EDNRA,CAST,NR4A2,…
0.0155	841	1559	105	0.067	0.125	GO:0043066	BP	39	negative regulation of apoptotic process	3	BAD,CIAPIN1,IGF1,HGF,CTNNA1,KITLG,HERPUD1,MAP4K4,UNG,ITCH,GSTP1,BIRC5,ZC3HC1,PSME1,ABL1,EP300,PSMC6,PSMA3,PSMB5,PSMA6,PSME2,PSMA7,TRADD,BNIP3L,HPN,GLI3,PSMA2,TGFBR1,CREB3,BAG1,SETX,UNC5B,MDK,PSMD9,FOXP1,HTRA2,NR4A3,DUSP1,SOCS2,NR4A1,LRP1,MED1,PSMB2,PRDX5,PIN1,ELL3,PSMA1,THOC6,NOTCH2,IL6ST,THBS1,BCL2L10,ITGAV,PTRH2,SOD1,PSMB6,CYR61,PSMA5,HAX1,PSEN2,PLK2,PIK3R1,MTDH,ITGB1,UBC,EDNRA,CAST,NR4A2,TMBIM…
0.0159	2810	1583	245	0.155	0.087	TF:M07312_0	tf	70	Factor: ATF-2; motif: NNTGACGTCAN; match class: 0	1	ARF5,CIAPIN1,RALA,CCDC124,IGF1,AKAP11,EHD2,SH2D2A,FAM136A,METTL1,FSTL4,USE1,SPAG4,ZNF76,ZMYND12,ZNRD1,MYO9A,POLB,AFF4,SYNJ2,ZCCHC6,ZNF264,SSH1,MRPL28,PPP1R15A,TESC,OTUB2,YPEL3,NDUFB2,MYL6,OCEL1,DDX17,FKBP3,C20ORF24,DNTTIP1,ACD,PARD6A,MLYCD,MPG,BNIP3L,STX10,ILVBL,MRPL4,TMEM147,CHCHD2,JTV1,MOSPD3,CLDN15,TGFBR1,OGN,COL1A1,PRKAR1A,FOXRED1,CCDC86,NDUFS8,FLJ10292,MCM3,CUTA,MRPL2,PCDH12,SELK,RNF7,FRMD4B…
0.0162	710	1404	89	0.063	0.125	MI:hsa-miR-524-3p	mi	148	MI:hsa-miR-524-3p	1	C19ORF60,APBA3,HERPUD1,HMG20B,JMJD4,GLG1,ZC3HC1,MYL6,TMED1,GCAT,GSTZ1,PSMB5,PLP2,NME4,GCDH,NPM3,HSD17B1,NOLA1,CCDC86,MDK,ELK3,OGFOD2,SASH1,MRPL2,NDUFS7,COLEC11,EGR1,ZNF133,ECHS1,SPECC1,ECSIT,LSM4,PEMT,TBC1D8B,WDR74,SMPD2,FBXL8,SLC2A8,FLOT1,SLC37A4,BCL2L10,NDUFA9,IMPA2,C1ORF43,CDCA7,C7ORF50,HIRIP3,C10ORF12,TMEM69,C21ORF2,SPSB3,LOC51035,PMVK,GDF9,CDK5,HSD11B1L,CDK2AP2,E4F1,RNF181,RAB24,WIBG,THOP1,H…
0.0163	1875	1559	204	0.131	0.109	GO:0046907	BP	256	intracellular transport	2	BAD,RALA,SPAG9,POLA2,IGF1,EHD2,HERPUD1,CYBA,USE1,PPP1R12A,EVI5,PICALM,TSG101,AP4E1,C1QTNF3,STARD7,TESC,P2RX7,ERP29,GNPTG,DPYSL2,NUP50,AAAS,ABL1,TIMM13,TSPO,EP300,TIMM9,TRIP11,CCDC22,EEA1,ACD,NAGPA,AP3B2,UBR5,BNIP3L,NUCB1,STX10,TIMM44,RPL18A,COPE,AP1S1,GLI3,TGFBR1,SEC61B,CREB3,GBF1,ARHGAP21,RANGRF,UCP1,SH3D19,AIP,PTPN6,PEX7,CSPG5,SPCS1,AUP1,HTRA2,RAB3GAP1,SCAMP3,VAMP8,PKD2,NR4A3,C14ORF179,FKBP1B,P…
0.0164	1365	1583	133	0.084	0.097	TF:M01796_0	tf	201	Factor: BDP1; motif: GGWNTYGAACYC; match class: 0	1	ARF5,APBA3,GLRX2,VCL,HERPUD1,YIPF1,RFXANK,NDST1,MAP4K4,WBSCR22,UBE2T,ZCCHC6,AGBL5,ATRX,MGST2,NDUFB2,GLG1,SORBS1,TMED1,NDUFB7,CDC34,POLRMT,MYH9,HSF4,UBE2I,QPRT,SNAPC2,MRPL4,UNQ501,HPN,AP1S1,GALK1,UCP1,PSMD9,ROPN1B,CENPA,EPAS1,MECR,SCAMP3,ANKRD13C,C19ORF43,NR4A1,C12ORF44,B9D2,RPS10,TCP11,AHNAK,ATP5S,CHCHD5,FOSB,MRPS26,UXT,ABHD8,PKMYT1,MTUS1,MRPL34,C16ORF13,AKAP12,COX4I1,COX4NB,SWAP70,MEN1,YIPF3,GIT…
0.0168	35	839	12	0.014	0.343	REAC:73884	rea	58	Base Excision Repair	1	PNKP,NTHL1,POLB,UNG,MPG,RPA3,POLD2,SMUG1,PCNA,MUTYH,RFC4,FEN1
0.0168	35	839	12	0.014	0.343	REAC:73933	rea	58	Resolution of Abasic Sites (AP sites)	2	PNKP,NTHL1,POLB,UNG,MPG,RPA3,POLD2,SMUG1,PCNA,MUTYH,RFC4,FEN1
0.0168	1403	1583	136	0.086	0.097	TF:M00041_1	tf	20	Factor: ATF2:c-Jun; motif: TGACGTYA; match class: 1	1	ARF5,CCDC124,IGF1,EHD2,METTL1,FSTL4,SPAG4,ZNF76,ZNRD1,POLB,AFF4,SYNJ2,PPP1R15A,OTUB2,NDUFB2,MYL6,OCEL1,FKBP3,C20ORF24,DNTTIP1,ACD,PARD6A,BNIP3L,STX10,MRPL4,TMEM147,JTV1,CLDN15,PRKAR1A,CCDC86,NDUFS8,FLJ10292,CUTA,MRPL2,SELK,RNF7,FOXP1,FAHD2A,AUP1,HTRA2,TMEM9,ADPRHL2,FKBP15,C14ORF179,DUSP1,BCAS4,FOSB,ECHS1,CRB3,MED18,COX4I1,COX4NB,LANCL2,ACY3,MYH10,EPHB2,ACTR3B,UBQLN1,BLOC1S1,ZC3H10,ISCU,APTX,CD72,…
0.0171	913	1559	112	0.072	0.123	GO:0060548	BP	39	negative regulation of cell death	1	BAD,CIAPIN1,IGF1,HGF,CTNNA1,KITLG,HERPUD1,MAP4K4,UNG,ITCH,GSTP1,PPP1R15A,BIRC5,ZC3HC1,PSME1,ABL1,EP300,PSMC6,PSMA3,PSMB5,PSMA6,PSME2,PSMA7,TRADD,BNIP3L,HPN,GLI3,PSMA2,TGFBR1,CREB3,BAG1,SETX,UNC5B,DCPS,TMEM109,MDK,PSMD9,WISP3,FOXP1,HTRA2,CTGF,NR4A3,DUSP1,SOCS2,NR4A1,LRP1,MED1,PSMB2,PRDX5,PIN1,ELL3,PSMA1,THOC6,NOTCH2,IL6ST,THBS1,BCL2L10,ITGAV,PTRH2,SOD1,PSMB6,CYR61,PSMA5,HAX1,PSEN2,PLK2,PIK3R1,MTDH…
0.0173	662	1404	84	0.06	0.127	MI:mmu-miR-714	mi	114	MI:mmu-miR-714	1	APBA3,METTL1,TRIO,LIMA1,DGAT2,ADCK1,ZNRD1,MYO9A,NDST1,AFF4,AAAS,OCEL1,PACSIN2,TELO2,DNTTIP1,PLP2,NARFL,SNAPC2,ILVBL,BCAT2,RPL18A,ARMC6,AP1S1,PFN1,FOXRED1,MDK,MCM3,RBP1,SIPA1L2,PEX16,CLPP,ASL,AAMP,ECHS1,ATP6V1F,CDKN1C,ECSIT,C16ORF13,C1ORF159,DPH2,MACROD1,WDR74,ADCK2,ZC3H10,SMPD2,ZDHHC4,DCTN3,CD72,FLOT1,ANAPC11,USP21,TRPT1,ALDOA,CARHSP1,CXXC1,CCDC12,C16ORF33,LOC51035,KLHDC9,TEX264,TP53I13,BSCL2,NDU…
0.0173	76	839	19	0.023	0.25	REAC:176814	rea	103	Activation of APC/C and APC/C:Cdc20 mediated degradation of mitotic proteins	3	PSME1,PSMC6,PSMA3,PSMB5,PSMA6,PSME2,PSMA7,PSMA2,C11ORF51,PSMD9,PSMB2,PSMA1,ANAPC11,PSMB6,PSMA5,UBC,PSMC3,PSMB8,PSMB3
0.0178	2368	1559	249	0.16	0.105	GO:0071310	BP	48	cellular response to organic substance	2	BAD,RALA,IGF1,HGF,NR1H3,TRIO,CTNNA1,KITLG,ELN,HERPUD1,RAD51,CYBA,DGAT2,KLF6,RORA,NDST1,RPS6KA2,MCM2,SSH1,GSTP1,SEH1L,PPP1R15A,ADD1,TESC,P2RX7,BIRC5,GLG1,TNRC6A,OSBPL8,PSME1,NUP50,AAAS,SORBS1,ABL1,PCSK5,CDC34,DDX17,TIMP3,TSPO,TNRC6B,EP300,PSMC6,PSMA3,PSMB5,PSMA6,PSME2,PSMA7,PLP2,TRADD,PARD6A,UBR5,BUD31,PSMA2,RHEB,TBL2,TGFBR1,SEC61B,ASPN,CREB3,SETX,SHOC2,MED13,PFN1,COL1A1,PRKAR1A,GAB1,RAPGEF2,DCPS,…
0.0178	476	1559	67	0.043	0.141	GO:0006091	BP	43	generation of precursor metabolites and energy	4	NDUFAB1,UQCRC1,IGF1,NDUFB4,P2RX7,NDUFB2,SORBS1,NDUFB7,GALK1,PRKAR1A,NDUFC1,UCP1,NDUFS8,PCDH12,NDUFS7,COX7A2L,LEPR,NR4A3,PPP1R3C,FASTKD3,GNMT,ATP5S,CHCHD5,ATPIF1,COX4I1,IL6ST,ATP5G2,BLOC1S1,COX5B,TBRG4,SLC37A4,COX17,NDUFA9,NDUFB10,NCOR1,NDUFS6,NDUFB11,SURF1,ALDOA,UBC,ATP5J,PHKG2,ATP5G1,FDXR,PRKAA2,ATP7A,NDUFB6,NDUFB8,NDUFV1,STAT3,NDUFS5,ATP5I,PPP1CA,NDUFA11,COX8A,NDUFV2,COX5A,NDUFB1,NDUFA13,KCNJ11…
0.0183	8	1559	6	0.004	0.75	GO:0061469	BP	284	regulation of type B pancreatic cell proliferation	1	BIRC5,ERRFI1,NR4A3,NR4A1,MEN1,WNT3A
0.0188	571	1559	77	0.049	0.135	GO:0097485	BP	90	neuron projection guidance	1	ITGA2B,FARP2,CNTN1,TRIO,KITLG,RPS6KA2,SEMA3C,COL5A3,LAMB1,PSME1,MYL6,DPYSL2,ABL1,MYH9,PSMC6,PSMA3,PSMB5,PSMA6,PSME2,PSMA7,GLI3,PSMA2,UNC5B,RAPGEF2,PSMD9,DPYSL3,FOXP1,EPHA4,NR4A3,CLTA,EGR2,PSMB2,PSMA1,MYH10,EPHB2,ROCK2,IL2RA,PDGFRA,TLN1,CD72,FRS3,ADAM10,ITGAV,FGF7,PSMB6,PSMA5,ABL2,EFNA3,PSEN2,CNTN4,SLIT2,CAMK2D,ITGB1,DOCK1,UBC,WNT3A,GRLF1,VAV2,JAK1,APBB2,CDK5,PSMC3,COL3A1,SDC2,KIF5B,RPS6KA3,SIAH2,…
0.0188	571	1559	77	0.049	0.135	GO:0007411	BP	90	axon guidance	2	ITGA2B,FARP2,CNTN1,TRIO,KITLG,RPS6KA2,SEMA3C,COL5A3,LAMB1,PSME1,MYL6,DPYSL2,ABL1,MYH9,PSMC6,PSMA3,PSMB5,PSMA6,PSME2,PSMA7,GLI3,PSMA2,UNC5B,RAPGEF2,PSMD9,DPYSL3,FOXP1,EPHA4,NR4A3,CLTA,EGR2,PSMB2,PSMA1,MYH10,EPHB2,ROCK2,IL2RA,PDGFRA,TLN1,CD72,FRS3,ADAM10,ITGAV,FGF7,PSMB6,PSMA5,ABL2,EFNA3,PSEN2,CNTN4,SLIT2,CAMK2D,ITGB1,DOCK1,UBC,WNT3A,GRLF1,VAV2,JAK1,APBB2,CDK5,PSMC3,COL3A1,SDC2,KIF5B,RPS6KA3,SIAH2,…
0.0192	245	1559	41	0.026	0.167	GO:0000082	BP	178	G1/S transition of mitotic cell cycle	2	POLA2,MCM2,PSME1,CDC34,PSMC6,PSMA3,PSMB5,PSMA6,PSME2,PSMA7,RPA3,EZH2,PSMA2,PSMD9,PTPN6,MCM3,PKD2,PSMB2,PKMYT1,PSMA1,ANKRD17,PCNA,CDK4,PPP3CA,PSMB6,PSMA5,CAMK2D,PLK2,ITGB1,UBC,PSMC3,TRIAP1,MIZF,CKS1B,TYMS,LSM10,CDK10,PRIM1,PSMB8,CDK3,PSMB3
0.0193	83	839	20	0.024	0.241	REAC:195253	rea	193	Degradation of beta-catenin by the destruction complex	1	PSME1,PSMC6,PSMA3,PSMB5,PSMA6,PSME2,PSMA7,PSMA2,PSMD9,PSMB2,PSMA1,APC,PSMB6,PSMA5,UBC,FRAT1,PSMC3,CTNNB1,PSMB8,PSMB3
0.0193	6982	1583	546	0.345	0.078	TF:M03921_0	tf	251	Factor: SP3; motif: NCCACGCCCMC; match class: 0	1	LOC81691,MYCBP2,C19ORF60,ETV7,GLRX2,EHD2,NR1H3,TSSC1,ASTE1,FAM136A,METTL1,TRIO,PNKP,TDP1,CTNNA1,RAD51,USE1,MRPL43,DGAT2,MRPS24,ADCK1,LIMCH1,RFXANK,EDG4,HMG20B,WDR18,SLK,ZMYND12,ARFGEF1,MYO9A,KLF6,NAV3,ATP11A,RORA,MAP4K4,WBSCR22,TRIP13,AFF4,HSD17B10,PICALM,BCS1L,SNRPA,SYNJ2,SLC35C2,SMARCA2,COL5A3,ZCCHC6,SLC27A5,SSH1,SEH1L,POMGNT1,PPP1R15A,DOCK9,TESC,BIRC5,OTUB2,GNPTG,GLG1,OSBPL8,LAMB1,SPAG7,DPYSL2…
0.0203	254	1559	42	0.027	0.165	GO:0044843	BP	178	cell cycle G1/S phase transition	1	POLA2,MCM2,PSME1,CDC34,PSMC6,PSMA3,PSMB5,PSMA6,PSME2,PSMA7,RPA3,EZH2,PSMA2,PSMD9,PTPN6,MCM3,PKD2,PSMB2,PKMYT1,PSMA1,ANKRD17,PCNA,MEN1,CDK4,PPP3CA,PSMB6,PSMA5,CAMK2D,PLK2,ITGB1,UBC,PSMC3,TRIAP1,MIZF,CKS1B,TYMS,LSM10,CDK10,PRIM1,PSMB8,CDK3,PSMB3
0.0203	4048	1583	336	0.212	0.083	TF:M07305_0	tf	176	Factor: RFX; motif: SNGTTGCYANGGA; match class: 0	1	BAD,NDUFAB1,POLR2J,ADAM22,MKS1,AKAP11,VCAN,RAI14,CTNNA1,VPS13D,RAD51,MRTO4,ADCK1,HMG20B,NTHL1,NDUFB4,EVI5,WBSCR22,EVC,SYNJ2,ITCH,SMARCA2,AP4E1,ZCCHC6,ATRX,SEH1L,POMGNT1,RAD54L,MRPL28,NID2,PIR,TESC,LYZ,GLG1,TNRC6A,TMEM14A,TMED1,OCEL1,NDUFB7,CDC34,POLRMT,RASSF7,POLR2F,PACSIN2,GSTZ1,TELO2,PSMB5,PCK2,PSMA6,PSMA7,DNTTIP1,CCDC22,PLP2,RBBP7,NAGPA,UBE2I,UBR5,MAP4K1,C19ORF53,CCDC94,MRPL4,ZNF175,GCDH,MAST1…
0.0209	943	1583	98	0.062	0.104	TF:M00179_0	tf	131	Factor: ATF2; motif: VGTGACGTMACN; match class: 0	1	ARF5,METTL1,FSTL4,SPAG4,ZNF76,ZMYND12,POLB,PPP1R15A,NDUFB2,FKBP3,DNTTIP1,ACD,PARD6A,STX10,ILVBL,MRPL4,TMEM147,CHCHD2,JTV1,MOSPD3,CLDN15,FOXRED1,FLJ10292,MRPL2,RNF7,FOXP1,DGUOK,FAHD2A,PCGF1,BCAS2,FKBP15,C14ORF179,DUSP1,FOSB,PPCS,LANCL2,MYH10,EPHB2,ACTR3B,CCDC59,ZC3H10,ISCU,LRCH1,APTX,CD72,KLC4,MMAB,MORN3,ZMYND15,CBX8,ZNF593,PRCC,C1ORF35,FAHD2B,CWC15,UBC,NR4A2,C10ORF12,PSMG3,U2AF1L4,MAGOH,TGFBR2,CR…
0.0221	9108	1583	693	0.438	0.076	TF:M05467_0	tf	67	Factor: Sall1; motif: NGGTCCKRGKRA; match class: 0	1	TMEM176A,NDUFAB1,SLC22A16,ITGA2B,C19ORF60,FARP2,CCDC124,ETV7,UQCRC1,IGF1,CNTN1,AKAP11,DEF6,NR1H3,TSSC1,METTL1,TLL1,TRIO,VCAN,RAI14,PNKP,TDP1,VPS13D,ELN,CYBA,USE1,MRPL43,RC3H2,ATP11B,YIPF1,DGAT2,MRPS24,RFXANK,EDG4,HMG20B,ATG2B,MYO9A,KLF6,NAV3,CECR5,POLB,NDST1,RPS6KA2,WBSCR22,TRIP13,EVC,MCM2,MRPS34,TSG101,BCS1L,ZNF532,SEMA3C,CELSR1,EXOSC7,UNG,TM9SF3,SNRPA,ITCH,COL5A3,AP4E1,ZCCHC6,SLC27A5,GSTP1,SLCO…
0.0237	65	839	17	0.02	0.262	REAC:5358346	rea	108	Hedgehog ligand biogenesis	1	PSME1,PSMC6,PSMA3,PSMB5,PSMA6,PSME2,PSMA7,PSMA2,PSMD9,PSMB2,PSMA1,PSMB6,PSMA5,UBC,PSMC3,PSMB8,PSMB3
0.024	12633	1583	931	0.588	0.074	TF:M04152_0	tf	154	Factor: TFAP2C; motif: NGCCCNNRGGCA; match class: 0	1	BAD,TMEM176A,ARF5,POLR2J,MYCBP2,C19ORF60,FARP2,CCDC124,CDKL5,ADAM22,ST3GAL1,UQCRC1,APBA3,MKS1,RABGAP1,IGF1,SH2D2A,TSSC1,FAM136A,VCL,TLL1,TRIO,VCAN,RAI14,PNKP,TDP1,CTNNA1,VPS13D,KITLG,ELN,LIMA1,HERPUD1,CYBA,FSTL4,USE1,MRPL43,RC3H2,PPP1R12A,SPAG4,DGAT2,MRPS24,RFXANK,EDG4,HMG20B,TAF11,ZNF76,WDR18,SLK,ZMYND12,MYO9A,KLF6,EVI5,NAV3,ATP11A,CECR5,SLC44A1,POLB,NDST1,MAP4K4,WBSCR22,TRIP13,AFF4,HSD17B10,EVC…
0.0244	5989	1583	475	0.3	0.079	TF:M00739_0	tf	134	Factor: E2F-4:DP-2; motif: TTTCSCGC; match class: 0	1	ARF5,ETV7,POLA2,IGF1,MARCO,GLRX2,NR1H3,SH2D2A,ASTE1,METTL1,VCAN,PNKP,ELN,RAD51,PPP1R12A,LIMCH1,EDG4,TAF11,ZNF76,WDR18,NDUFB4,RORA,POLB,WBSCR22,MCM2,TSG101,BCS1L,UNG,ITCH,COL5A3,AP4E1,AGBL5,ATRX,RAD54L,NID2,TESC,ERP29,NDUFB2,HECTD1,MYL6,DPYSL2,NUBP2,TMEM14A,TIMM13,POLRMT,DDX17,PACSIN2,EP300,TELO2,C20ORF24,DNTTIP1,ACOT8,STAG2,CCDC22,PLP2,RBBP7,MAGED2,HSF4,ACD,PARD6A,NARFL,UBE2I,AP3B2,OIP5,STK3,NUCB…
0.0249	1756	1583	163	0.103	0.093	TF:M03921_1	tf	251	Factor: SP3; motif: NCCACGCCCMC; match class: 1	2	MYCBP2,C19ORF60,PNKP,CTNNA1,HMG20B,WDR18,RORA,BCS1L,SEH1L,POMGNT1,PPP1R15A,BIRC5,OSBPL8,LAMB1,SPAG7,DPYSL2,TMED1,BCL7C,NDUFB7,TIMM13,CDC34,RASSF7,GCAT,TIMP3,CERK,TRADD,HSF4,NME4,BCKDK,NUCB1,SNAPC2,ILVBL,CCDC94,BCAT2,MAST1,NUDT1,CREB3,COL1A1,CDCA3,SPSB2,FANCE,PHF1,QKI,MAD2L2,ADPRHL2,STMN1,COQ6,TMEM39B,RAMP3,LRP1,NCOA3,C6ORF130,AHNAK,FOSB,ZNF133,ITPA,TIMM17B,PKMYT1,CHTF18,AAMP,PNKD,TMOD2,CHAC1,HEAT…
0.0251	105	1559	23	0.015	0.219	GO:0002474	BP	281	antigen processing and presentation of peptide antigen via MHC class I	1	CYBA,PSME1,PSMC6,PSMA3,PSMB5,PSMA6,PSME2,PSMA7,PSMA2,SEC61B,PSMD9,LNPEP,PSMB2,PSMA1,SEC61G,ITGAV,SEC31A,PSMB6,PSMA5,UBC,PSMC3,PSMB8,PSMB3
0.0253	552	1404	72	0.051	0.13	MI:hsa-miR-361-3p	mi	160	MI:hsa-miR-361-3p	1	FARP2,PNKP,YIPF1,MRPS24,ADCK1,NDST1,EXOSC5,DOCK9,TRADD,UBE2I,STX10,GCDH,COPE,DDX49,NUDT1,GBF1,PFN1,B9D1,PHF1,PCDH12,AUP1,MAD2L2,COLEC11,CTGF,EGR1,PFDN5,GNMT,STYXL1,WDR74,TARBP2,RHOT2,ANAPC11,EFNA3,KCTD14,PHKG2,CCDC24,PTGIR,LMNA,PPP1R16A,SENP3,C16ORF33,APOA1BP,TEX264,TRPV6,DCI,BSCL2,ANKS3,CA7,RAB24,PPIH,RAD9A,ADCK5,BRMS1,ZIC4,DRAP1,CCDC85B,RPS6KB2,PXMP2,RABEP2,CPNE7,SLC6A9,WDR45,ABCB8,APRT,FKBPL,S…
0.0254	84	1559	20	0.013	0.238	GO:0031145	BP	56	anaphase-promoting complex-dependent proteasomal ubiquitin-dependent protein catabolic process	1	PSME1,PSMC6,PSMA3,PSMB5,PSMA6,PSME2,PSMA7,PSMA2,PSMD9,MAD2L2,PSMB2,PSMA1,ANAPC11,PSMB6,PSMA5,UBC,PSMC3,AURKB,PSMB8,PSMB3
0.0257	709	1404	88	0.063	0.124	MI:hsa-let-7d	mi	202	MI:hsa-let-7d	1	POLA2,HGF,AFF4,UBE2T,NID2,CDC34,FKBP3,ASB2,CCDC22,NME4,BCKDK,RNASEH2A,C19ORF53,MOSPD3,AP1S1,EZH2,GBF1,CCDC34,CCDC86,RNF7,TUSC2,MAD2L2,LEPR,COLEC11,FKBP1B,SLC35B1,TMEM39B,C12ORF44,SMUG1,ASL,TIMM17B,TST,ATP6V1F,CRB3,PEMT,TMEM60,CDK4,SLC2A8,DPM2,CD72,FRS3,GCHFR,LHCGR,KIAA0256,TARBP2,RHOT2,C18ORF21,C1ORF35,SURF1,HIRIP3,KCTD14,CENPH,C14ORF2,TMEM69,SLMAP,SGMS2,TEX264,CAGE1,PPIL5,RPUSD2,GLYATL1,COQ4,TP5…
0.0261	158	1559	30	0.019	0.19	GO:0016072	BP	43	rRNA metabolic process	2	WBSCR22,EXOSC7,EXOSC5,PIN4,EXOSC3,NPM3,NOLA1,BYSL,RRP9,NSUN4,EMG1,NGDN,NSUN5,RNASEL,DDX56,IMP4,ABT1,LSM6,NOL6,RPS21,RPS7,ISG20,HSPC152,IMP3,GEMIN4,MRPS11,TBL3,NOC4L,DDX51,WDR46
0.0263	6772	1583	530	0.335	0.078	TF:M03889_0	tf	68	Factor: TBX2; motif: AGGTGTGARM; match class: 0	1	BAD,TMEM176A,SLC22A16,LOC81691,CIAPIN1,MYCBP2,ITGA2B,CCDC124,SS18L2,ETV7,UQCRC1,APBA3,POLA2,NR1H3,FAM136A,VCL,METTL1,CTNNA1,ELN,LIMA1,RAD51,MRTO4,USE1,PPP1R12A,YIPF1,ADCK1,RFXANK,WDR18,SLK,POLB,HSD17B10,MCM2,ICAM3,UBE2T,SNRPA,EXOSC5,AP4E1,JMJD4,SLC27A5,STARD7,GSTP1,AGBL5,POMGNT1,RAD54L,PPP1R15A,PDRG1,TESC,P2RX7,SLC23A2,YPEL3,NDUFB2,LYZ,SPAG7,ZC3HC1,MYL6,AAAS,NUBP2,TMED1,OCEL1,BCL7C,NDUFB7,RASSF7,…
0.0266	135	1559	27	0.017	0.2	GO:0043487	BP	267	regulation of RNA stability	1	EXOSC7,EXOSC5,PSME1,PSMC6,PSMA3,PSMB5,PSMA6,PSME2,PSMA7,PSMA2,EXOSC3,PSMD9,QKI,PSMB2,PSMA1,RNASEL,PSMB6,PSMA5,UBC,CARHSP1,YWHAZ,METTL3,PSMC3,DCP2,PSMB8,DOM3Z,PSMB3
0.0271	420	1404	58	0.041	0.138	MI:hsa-miR-18a*	mi	124	MI:hsa-miR-18a*	1	ETV7,UQCRC1,METTL1,USE1,TESC,MRPS18A,BCL7C,TELO2,WDR13,CCDC94,DDX49,ARMC6,NUDT1,TMEM176B,DNAJC4,FOXRED1,BYSL,AUP1,MAD2L2,NT5C,CPSF3L,LSM7,TROAP,DPM2,CD72,GCHFR,PREB,CREB3L4,PSEN2,CARHSP1,C21ORF2,PMF1,MAGOH,MSX1,PMVK,APOA1BP,TRAPPC2L,GJB1,GTPBP2,ANKRD13D,RAPH1,CBX2,CCS,BRMS1,YIF1A,CCDC101,OR51T1,SIGIRR,CLN3,S100A13,LAGE3,SULT1A2,ASNA1,ZNF511,MAGEB3,C9ORF37,C6ORF47,WDR46
0.0277	148	839	29	0.035	0.196	REAC:3858494	rea	4	Beta-catenin independent WNT signaling	1	TNRC6A,PSME1,TNRC6B,PSMC6,PSMA3,PSMB5,PSMA6,PSME2,PSMA7,PARD6A,PSMA2,PFN1,PSMD9,CLTA,PSMB2,GNGT1,PSMA1,PDE6A,PPP3CA,PRICKLE1,PSMB6,PSMA5,UBC,FZD5,PSMC3,CTNNB1,PRKG1,PSMB8,PSMB3
0.0278	14934	1583	1082	0.684	0.072	TF:M01250_0	tf	149	Factor: E2F-1; motif: CGTTTCNN; match class: 0	1	TMEM176A,ARF5,NDUFAB1,SLC22A16,POLR2J,LOC81691,CIAPIN1,MYCBP2,C19ORF60,RALA,FARP2,ADAM22,SPAG9,ST3GAL1,ETV7,SLC6A13,APBA3,MKS1,RABGAP1,POLA2,IGF1,HGF,AKAP11,GLRX2,DEF6,EHD2,NR1H3,TSSC1,FAM136A,METTL1,TLL1,TRIO,VCAN,RAI14,PNKP,PHF23,TDP1,CTNNA1,VPS13D,RAD51,CYBA,MRTO4,USE1,MRPL43,RC3H2,ATP11B,PPP1R12A,YIPF1,SPAG4,DGAT2,MRPS24,ADCK1,RFXANK,EDG4,HMG20B,TAF11,ZNF76,WDR18,NDUFB4,SLK,ZMYND12,ZNRD1,ATG2…
0.0282	753	1559	95	0.061	0.126	GO:0016567	BP	43	protein ubiquitination	2	MYCBP2,PHF23,HERPUD1,RC3H2,TSG101,UBE2T,ITCH,BIRC5,ZC3HC1,PSME1,HECTD1,ABL1,CDC34,TSPO,PSMC6,PSMA3,ASB2,PSMB5,PSMA6,PSME2,PSMA7,CCDC22,HERC1,UBR5,JTV1,PSMA2,TGFBR1,TNKS2,RNF167,MED31,C11ORF51,PSMD9,CDCA3,SPSB2,SASH1,RNF8,LNPEP,RNF7,PCGF1,FBXO6,MAD2L2,DUSP1,SOCS2,WWP1,MED1,PSMB2,PIN1,FBXL12,RNF6,ANAPC13,PSMA1,UBQLN1,PRICKLE1,MARCH9,ANAPC11,CBX8,PSMB6,PSMA5,FEM1C,TBC1D7,UBC,TCEB1,RNF166,UBR1,UBE2J2…
0.0284	1665	1559	183	0.117	0.11	GO:1902582	BP	256	single-organism intracellular transport	3	BAD,SPAG9,POLA2,IGF1,EHD2,HERPUD1,CYBA,USE1,EVI5,PICALM,TSG101,AP4E1,C1QTNF3,STARD7,TESC,P2RX7,GNPTG,DPYSL2,ABL1,TIMM13,TSPO,EP300,TIMM9,TRIP11,CCDC22,EEA1,NAGPA,AP3B2,UBR5,BNIP3L,NUCB1,STX10,TIMM44,RPL18A,COPE,AP1S1,GLI3,TGFBR1,SEC61B,CREB3,GBF1,ARHGAP21,RANGRF,UCP1,SH3D19,AIP,PTPN6,PEX7,SPCS1,AUP1,HTRA2,RAB3GAP1,SCAMP3,VAMP8,PKD2,NR4A3,C14ORF179,FKBP1B,PEX16,CLTA,EGR2,RPS10,ATP5S,THOC2,MED1,TBC…
0.0294	20	1559	9	0.006	0.45	GO:0009264	BP	173	deoxyribonucleotide catabolic process	1	NTHL1,UNG,MPG,NUDT1,SMUG1,NT5C,DUT,MUTYH,NT5M
0.0296	1109	1583	111	0.07	0.1	TF:M03914_1	tf	239	Factor: KLF16; motif: GMCACGCCCCC; match class: 1	2	BAD,C19ORF60,PNKP,CTNNA1,MRPS24,ADCK1,HMG20B,MYO9A,RORA,UNG,SEH1L,TMED1,BCL7C,TIMM13,TIMP3,EP300,ZBED4,RBBP7,MAGED2,NME4,BCKDK,SNAPC2,ILVBL,SETX,PFN1,SYNGR2,COL1A1,RND2,MDK,AIP,SPSB2,PHF1,MRPL2,CSPG5,STMN1,RECK,LRP1,C6ORF130,AHNAK,ATP5S,FOSB,TIMM17B,SSBP4,ARHGEF16,MEN1,KLC4,TJAP1,MTCH1,PRICKLE1,ZMYND15,SOD1,HSPG2,EFNA3,FEM1C,SNX30,PPM1J,ZFAND2B,PPP1R16A,ISCA2,PSMC3,MOAP1,GOLGA2,MFSD3,NDUFV1,NUDT8…
0.0297	159	1559	30	0.019	0.189	GO:0090090	BP	120	negative regulation of canonical Wnt signaling pathway	1	PSME1,PSMC6,PSMA3,PSMB5,PSMA6,PSME2,PSMA7,STK3,GLI3,PSMA2,PSMD9,MAD2L2,INVS,EGR1,BICC1,PFDN5,PSMB2,PSMA1,APC,PRICKLE1,PSMB6,PSMA5,UBC,WNT3A,PSMC3,MCC,DDIT3,SIAH2,PSMB8,PSMB3
0.0297	623	1404	79	0.056	0.127	MI:hsa-miR-30c-1*	mi	226	MI:hsa-miR-30c-1*	1	ARF5,ETV7,SH2D2A,METTL1,MRPS24,TRIP13,UNG,ERP29,PSMA6,TRADD,TIMM44,CNTD2,PBX4,MDK,CDCA3,GMNN,MAN2A1,RBP1,STMN1,NSL1,MREG,VAMP8,PEX16,BICC1,LRP1,CPSF3L,C6ORF203,C19ORF57,EEFSEC,PDE6A,ADCK2,TIMM10,ISCU,DPM2,GMPR,SEC31A,MORN3,USP21,EFNA3,ILF2,SNRPG,RBMS3,ALLC,CARHSP1,FAM69A,C21ORF59,AMICA1,LMNA,FDXR,C16ORF33,LOC51035,C11ORF48,APOA1BP,XRCC6BP1,POP5,MRPL36,ZNF622,RBM4,IQCK,B3GNTL1,ZNF467,ZBTB20,LSM10,…
0.0299	5775	1583	459	0.29	0.079	TF:M03811_1	tf	117	Factor: AP-2gamma; motif: GCCYNCRGSN; match class: 1	2	BAD,TMEM176A,ARF5,C19ORF60,ADAM22,ETV7,UQCRC1,SH2D2A,TLL1,TRIO,TDP1,CTNNA1,VPS13D,CYBA,FSTL4,MRPL43,MRPS24,RFXANK,EDG4,HMG20B,TAF11,ZNF76,ZMYND12,MYO9A,KLF6,NAV3,ATP11A,NDST1,MAP4K4,TRIP13,MRPS34,TSG101,CELSR1,UNG,SYNJ2,MOXD1,SMARCA2,COL5A3,JMJD4,PDS5B,GSTP1,SEH1L,MRPL28,ADD1,PDRG1,ERP29,BIRC5,YPEL3,PSME1,NUBP2,TIMM13,POLRMT,RASSF7,CERK,NIN,TELO2,PSMA7,DNTTIP1,RBBP7,EEA1,MAGED2,FNDC3A,DGKH,TRADD,…
0.0303	4770	1583	387	0.244	0.081	TF:M00427_0	tf	40	Factor: E2F; motif: TTTSGCGS; match class: 0	1	ARF5,CIAPIN1,CDKL5,ADAM22,ETV7,POLA2,AKAP11,GLRX2,FAM136A,VCL,METTL1,CTNNA1,HERPUD1,RAD51,MRPL43,ATP11B,LIMCH1,WDR18,ZMYND12,ZNRD1,RORA,MAP4K4,MCM2,UNG,TM9SF3,EXOSC5,SYNJ2,MOXD1,SMARCA2,COL5A3,NID2,TESC,NDUFB2,TNRC6A,ZFHX4,HECTD1,SORBS1,TMEM14A,ABL1,TMED1,BCL7C,POLRMT,RASSF7,GCAT,DDX17,PACSIN2,TIMM9,AHSA1,PCK2,PSMA7,STAG2,RBBP7,MAGED2,FNDC3A,TRADD,HSF4,NARFL,QPRT,CDIPT,AP3B2,OIP5,UBR5,CCDC94,UNQ5…
0.0326	470	1404	63	0.045	0.134	MI:hsa-miR-425*	mi	186	MI:hsa-miR-425*	1	SS18L2,PNKP,POMGNT1,C14ORF166,NID2,TESC,NIN,ACOT8,NAGPA,UNQ501,DDX49,B9D1,DNAJC4,FANCE,POLE4,VAMP8,DUSP1,ENOX1,PFDN5,NR4A1,AHNAK,WDR24,RPAIN,NEDD8,MED18,AKAP12,STARD13,PSRC1,ACRV1,DCTN3,KLC4,COX17,RHOT2,IMPA2,ABL2,CREB3L4,ILF2,NDUFS6,C7ORF50,TRPT1,LOC124446,CARHSP1,SCNN1D,MON1A,TEX264,DACT2,STOML2,NGFRAP1,ZNF32,PPIH,POP7,HSPC152,WDR25,PUS1,TMEM187,BOLA1,ZBTB20,MRPL54,CLN3,NIF3L1,RXRB,SFT2D2,ADAT3
0.0332	86	839	20	0.024	0.233	REAC:453276	rea	103	Regulation of mitotic cell cycle	1	PSME1,PSMC6,PSMA3,PSMB5,PSMA6,PSME2,PSMA7,PSMA2,C11ORF51,PSMD9,PSMB2,PSMA1,ANAPC11,PSMB6,PSMA5,UBC,PSMC3,AURKB,PSMB8,PSMB3
0.0332	86	839	20	0.024	0.233	REAC:174143	rea	103	APC/C-mediated degradation of cell cycle proteins	2	PSME1,PSMC6,PSMA3,PSMB5,PSMA6,PSME2,PSMA7,PSMA2,C11ORF51,PSMD9,PSMB2,PSMA1,ANAPC11,PSMB6,PSMA5,UBC,PSMC3,AURKB,PSMB8,PSMB3
0.0334	30	1559	11	0.007	0.367	GO:0009394	BP	182	2'-deoxyribonucleotide metabolic process	1	NTHL1,UNG,MPG,NUDT1,DGUOK,SMUG1,NT5C,DUT,MUTYH,TYMS,NT5M
0.0334	129	1559	26	0.017	0.202	GO:0042770	BP	43	signal transduction in response to DNA damage	2	ATRX,PSME1,ABL1,PSMC6,PSMA3,PSMB5,PSMA6,PSME2,PSMA7,PSMA2,PSMD9,MAD2L2,PSMB2,PSMA1,PSMB6,PSMA5,UBC,PLA2R1,MSX1,PSMC3,TRIAP1,PTTG1IP,CHEK2,PSMB8,MIF,PSMB3
0.0335	12	1559	7	0.004	0.583	GO:0006244	BP	258	pyrimidine nucleotide catabolic process	1	NTHL1,UNG,SMUG1,NT5C,DUT,ENTPD4,NT5M
0.0337	557	1404	72	0.051	0.129	MI:hsa-miR-92b*	mi	129	MI:hsa-miR-92b*	1	BAD,C19ORF60,HGF,YIPF1,NDST1,SNRPA,TMED1,CDC34,GCAT,MYH9,AHSA1,BCKDK,STX10,C19ORF53,DDX49,PFN1,MDK,MRPL2,B9D2,TBCC,MEA1,ABHD8,LRRC61,MRPL34,SSBP4,ADRM1,C1ORF159,MACROD1,TIMM10,CDK4,FBXL8,SLC2A8,CD72,FRS3,KATNB1,RXRG,SURF1,HIRIP3,WNT3A,CXXC1,ZFAND2B,TFF1,C21ORF2,SPSB3,NUDT5,GSTM4,PPIH,TMEM134,MUS81,GPR137,CBX2,DDIT3,BANF1,RPS6KB2,COX8A,FAM89B,RABEP2,CPNE7,TSEN54,INCA1,AFAP1,UCKL1,GPATCH3,C9ORF37,P…
0.0338	1423	1583	136	0.086	0.096	TF:M02102_1	tf	142	Factor: NRF-1; motif: YGCGCMTGCGC; match class: 1	2	POLR2J,APBA3,RABGAP1,POLA2,TDP1,PPP1R12A,RFXANK,WDR18,NDUFB4,JMJD4,SSH1,NUP50,TMEM14A,TIMM13,CDC34,POLRMT,POLR2F,ZBED4,RBBP7,MAGED2,HSF4,MAP4K1,ILVBL,MAST1,ARMC6,PFN1,CCDC86,TMEM109,AIP,NDUFS8,QKI,PCGF1,HSPE1,MREG,ACYP1,C14ORF140,ENOX1,SERP1,LRP1,C6ORF130,TBC1D20,PDCD2L,UXT,CPSF3L,ABHD8,MRPL34,LSM7,SSBP4,YIPF2,MED18,C12ORF65,ZFYVE20,ILKAP,RAN,COQ3,PCNA,SSTR4,TMEM106C,APC,ATP5G2,C1ORF57,ISCU,YIPF3…
0.034	6531	1583	512	0.323	0.078	TF:M00187_0	tf	76	Factor: USF; motif: GYCACGTGNC; match class: 0	1	RALA,SPAG9,ST3GAL1,UQCRC1,AKAP11,DEF6,EHD2,SH2D2A,FAM136A,VCL,TRIO,VCAN,RAI14,PNKP,CYBA,FSTL4,USE1,RC3H2,ADCK1,RFXANK,EDG4,TAF11,NTHL1,SLK,ZMYND12,ARFGEF1,MYO9A,KLF6,NAV3,POLB,NDST1,RPS6KA2,WBSCR22,AFF4,HSD17B10,MCM2,PICALM,ZNF532,SNRPA,SYNJ2,SLC35C2,COL5A3,STK17B,SLC27A5,ZNF264,STARD7,GSTP1,MGST2,RAD54L,TESC,ERP29,BIRC5,NDUFB2,GNPTG,OSBPL8,SPAG7,DPYSL2,TIMM13,POLRMT,RASSF7,POLR2F,PACSIN2,TSPO,TN…
0.0341	72	1559	18	0.012	0.25	GO:0051437	BP	262	positive regulation of ubiquitin-protein ligase activity involved in regulation of mitotic cell cycle transition	1	PSME1,PSMC6,PSMA3,PSMB5,PSMA6,PSME2,PSMA7,PSMA2,PSMD9,PSMB2,PSMA1,ANAPC11,PSMB6,PSMA5,UBC,PSMC3,PSMB8,PSMB3
0.0342	717	1559	91	0.058	0.127	GO:1901699	BP	48	cellular response to nitrogen compound	2	BAD,IGF1,NR1H3,CTNNA1,KITLG,RAD51,CYBA,KLF6,SSH1,GSTP1,ATRX,PPP1R15A,P2RX7,OSBPL8,PSME1,SORBS1,ABL1,EP300,PSMC6,PSMA3,PSMB5,PSMA6,PSME2,PSMA7,PSMA2,RHEB,COL1A1,PRKAR1A,GAB1,RAPGEF2,PSMD9,PTPN6,PRKAB1,ERRFI1,NR4A3,EGR1,SOCS2,NR4A1,PSMB2,ATP6V1F,PSMA1,SSTR4,MEN1,IL2RA,PDGFRA,RNASEL,MRPL44,SLC2A8,FRS3,FLOT1,TARBP2,FGF7,SOD1,PSMB6,PSMA5,SLIT2,CAMK2D,PIK3R1,ZEB1,UBC,FER,NR4A2,KLF10,RRAGA,COLEC12,UBR1,…
0.0345	291	839	47	0.056	0.162	REAC:5663202	rea	185	Diseases of signal transduction	1	BAD,POLR2J,KITLG,PSME1,POLR2F,EP300,PSMC6,PSMA3,PSMB5,PSMA6,PSME2,PSMA7,PSMA2,TGFBR1,TNKS2,GAB1,PSMD9,RBP1,ZMYM2,NR4A1,LRRFIP1,PSMB2,PSMA1,PDGFRA,APC,ADAM10,FGF7,NCOR1,PSMB6,PSMA5,PSEN2,PIK3R1,UBC,WNT3A,FZD5,TGFBR2,POLR2H,PSMC3,POLR2G,CTNNB1,RBPJ,STAT3,RPS6KB2,MAML2,MYO18A,PSMB8,PSMB3
0.0353	6363	1583	500	0.316	0.079	TF:M01072_1	tf	205	Factor: HIC1; motif: NSNNNNTGCCCSSNN; match class: 1	2	TMEM176A,ARF5,NDUFAB1,SLC22A16,RALA,ST3GAL1,AKAP11,DEF6,NR1H3,TRIO,KITLG,ELN,HERPUD1,FSTL4,EDG4,TAF11,ZNF76,NTHL1,WDR18,NDST1,MAP4K4,TRIP13,HSD17B10,MRPS34,ZNF532,CELSR1,FOSL2,TM9SF3,MOXD1,SMARCA2,COL5A3,JMJD4,PDS5B,ZNF264,GSTP1,MRPL28,DOCK9,TESC,GNPTG,HECTD1,NUBP2,TMEM14A,OCEL1,BCL7C,TIMM13,CDC34,POLRMT,RASSF7,POLR2F,TIMP3,TSPO,MYH9,EP300,ZBED4,NIN,GSTZ1,TELO2,PSMB5,PCK2,PSME2,C20ORF24,PSMA7,DNT…
0.0359	9124	1583	692	0.437	0.076	TF:M01100_1	tf	16	Factor: LRF; motif: VNNRMCCCC; match class: 1	2	BAD,TMEM176A,ARF5,SLC22A16,MYCBP2,ITGA2B,RALA,APBA3,AKAP11,DEF6,EHD2,SH2D2A,VCL,TRIO,VCAN,RAI14,PNKP,PHF23,CTNNA1,VPS13D,ELN,HERPUD1,RAD51,CYBA,USE1,ATP11B,PPP1R12A,SPAG4,DGAT2,MRPS24,HMG20B,ZNF76,NTHL1,WDR18,SLK,KLF6,ATP11A,RORA,NDST1,EVC,MCM2,ZNF532,CELSR1,UNG,SYNJ2,COL5A3,AP4E1,STK17B,JMJD4,SLC27A5,STARD7,SSH1,GSTP1,AGBL5,POMGNT1,MRPL28,ADD1,NID2,PDRG1,DOCK9,BIRC5,NDUFB2,LYZ,GNPTG,TNRC6A,LAMB1…
0.036	67	839	17	0.02	0.254	REAC:1169091	rea	200	Activation of NF-kappaB in B cells	1	PSME1,PSMC6,PSMA3,PSMB5,PSMA6,PSME2,PSMA7,PSMA2,PSMD9,PSMB2,PSMA1,PSMB6,PSMA5,UBC,PSMC3,PSMB8,PSMB3
0.0361	79	1559	19	0.012	0.241	GO:0051439	BP	43	regulation of ubiquitin-protein ligase activity involved in mitotic cell cycle	1	PSME1,PSMC6,PSMA3,PSMB5,PSMA6,PSME2,PSMA7,PSMA2,PSMD9,MAD2L2,PSMB2,PSMA1,ANAPC11,PSMB6,PSMA5,UBC,PSMC3,PSMB8,PSMB3
0.0369	80	839	19	0.023	0.237	REAC:176408	rea	103	Regulation of APC/C activators between G1/S and early anaphase	3	PSME1,PSMC6,PSMA3,PSMB5,PSMA6,PSME2,PSMA7,PSMA2,C11ORF51,PSMD9,PSMB2,PSMA1,ANAPC11,PSMB6,PSMA5,UBC,PSMC3,PSMB8,PSMB3
0.0373	588	1404	75	0.053	0.128	MI:hsa-miR-920	mi	229	MI:hsa-miR-920	1	FARP2,SH2D2A,USE1,MRPL28,ADD1,MRPS18A,OCEL1,PARD6A,CDIPT,STX10,CNTD2,EXOSC3,B9D1,FANCE,PHF1,BYSL,COX7A2,ZMYM2,LRP1,C12ORF44,GNMT,SNRPB,TIMM17B,ZNF484,LRRC61,FCHO1,YIPF2,C14ORF1,ATP5G2,TLN1,DCTN3,GMPR,SLC37A4,ITGAX,ZMYND15,PSMA5,C1ORF43,C1ORF35,KCNMB1,C7ORF43,C9ORF142,HIRIP3,CXXC1,NIT1,B4GALT3,C1ORF86,PMVK,APOA1BP,CRELD1,SGMS2,TEX264,C16ORF78,CD320,SPNS1,POLR1C,FAM90A1,RCE1,RBM4,SPHK1,TUFM,NUDT14,…
0.038	2715	1559	278	0.178	0.102	GO:0035556	BP	43	intracellular signal transduction	1	BAD,ARF5,RALA,FARP2,SPAG9,IGF1,HGF,AKAP11,TRIO,CTNNA1,KITLG,HERPUD1,CYBA,RC3H2,PPP1R12A,RFXANK,SLK,ARFGEF1,MYO9A,RORA,POLB,NDST1,MAP4K4,RPS6KA2,TSG101,CELSR1,ITCH,STK17B,C1QTNF3,GSTP1,ATRX,SEH1L,PPP1R15A,DOCK9,P2RX7,ERP29,BIRC5,TNRC6A,OSBPL8,PSME1,MYL6,ABL1,CDC34,MYH9,TNRC6B,EP300,PSMC6,PSMA3,ASB2,TELO2,PSMB5,PSMA6,PSME2,PSMA7,CCDC22,DGKH,TRADD,CENPT,UBE2I,STK3,MAP4K1,MAST1,EZH2,PSMA2,RHEB,TGFBR1…
0.0383	569	1404	73	0.052	0.128	MI:hsa-miR-551b	mi	152	MI:hsa-miR-551b	1	ITGA2B,USE1,AFF4,SMARCA2,SSH1,PPP1R15A,NUBP2,C20ORF27,CCDC22,PIN4,BCAT2,ARMC6,HPN,PBX4,EXOSC3,HSD17B1,PEX7,MAD2L2,FKBP15,NEK6,INVS,C12ORF44,AHNAK,PDCD2L,EEFSEC,ACY3,TOE1,LYVE1,IMP4,APTX,GMPR,NDUFA9,C19ORF52,CAMK2D,HTR3B,CARHSP1,MYO1E,FDXR,C16ORF33,TAF6L,ZFPL1,MON1A,RPUSD2,NDUFB8,MRPL16,GPT,FOS,PPP1CA,CHCHD1,RAD9A,MRPL11,SPHK1,WDR25,CPNE7,HYI,ATOH7,TMEM136,MRPS23,TMEM186,CDK10,SOCS1,TOR3A,SIRT7,ZN…
0.0384	506	1559	69	0.044	0.136	GO:0006281	BP	43	DNA repair	4	POLR2J,ASTE1,PNKP,TDP1,RAD51,NTHL1,POLB,TRIP13,UNG,UBE2T,KIF22,ATRX,RAD54L,ABL1,POLR2F,EP300,MPG,UBE2I,UBR5,RNASEH2A,NUDT1,RPA3,POLD2,SETX,FANCE,RNF8,FBXO6,MAD2L2,COPS5,SMUG1,RPAIN,GINS2,PCNA,MUTYH,MEN1,APTX,PIF1,FTO,CBX8,C9ORF142,PPP4C,UBC,TAOK1,C1ORF86,POLR2H,RFC4,ATRIP,XRCC6BP1,OTUB1,POLR2G,FEN1,APEX2,MIZF,RAD9A,MUS81,DMAP1,HIST3H2A,CHEK2,CIB1,NDNL2,ISG15,MCRS1,H2AFX,ALKBH2,SMC5,HMGN1,TREX1,GT…
0.0386	115	1559	24	0.015	0.209	GO:0071156	BP	43	regulation of cell cycle arrest	2	PSME1,PSMC6,PSMA3,PSMB5,PSMA6,PSME2,PSMA7,PSMA2,PSMD9,PKD2,PSMB2,PSMA1,CDK4,PSMB6,PSMA5,UBC,CAST,CDK5,PSMC3,TRIAP1,CHEK2,PSMB8,MIF,PSMB3
0.0389	278	1559	44	0.028	0.158	GO:0006839	BP	256	mitochondrial transport	4	BAD,STARD7,TIMM13,TSPO,TIMM9,BNIP3L,TIMM44,UCP1,AIP,HTRA2,ATP5S,TIMM17B,GFER,TST,ATPIF1,PEMT,TIMM10,ATP5G2,GLS2,ITGAX,RHOT2,SLMO1,HAX1,TIMM8B,ATP5J,ATP5G1,UBE2J2,PRKAA2,FZD5,YWHAZ,STOML2,MOAP1,STAT3,ATP5I,MTX1,TMEM102,SIVA1,NDUFA13,UBL5,DNAJC19,FIS1,WDR46,ATP5J2,FXC1
0.039	4368	1583	357	0.226	0.082	TF:M00691_0	tf	212	Factor: ATF1; motif: CYYTGACGTCA; match class: 0	1	BAD,ARF5,C19ORF60,FARP2,CCDC124,SLC6A13,IGF1,AKAP11,ASTE1,FAM136A,VCAN,PHF23,LIMA1,FSTL4,SPAG4,MRPS24,HMG20B,ZNRD1,TRIP13,AFF4,MCM2,ZNF532,SEMA3C,CELSR1,FOSL2,UBE2T,MOXD1,SMARCA2,AP4E1,C1QTNF3,ZNF264,STARD7,ATRX,RAD54L,NID2,PDRG1,TESC,P2RX7,YPEL3,NDUFB2,GNPTG,OSBPL8,SPAG7,MYL6,TMEM14A,TMED1,OCEL1,DDX17,FKBP3,PSMA3,ASB2,PSMB5,TRIP11,PSMA7,C20ORF27,DNTTIP1,PLP2,FNDC3A,ACD,PARD6A,MPG,NME4,NARFL,BNIP…
0.0402	708	1404	87	0.062	0.123	MI:hsa-miR-214	mi	147	MI:hsa-miR-214	1	ARF5,SLC22A16,POLA2,PNKP,MRPL43,CECR5,HSD17B10,JMJD4,NUBP2,BCL7C,GSTZ1,AHSA1,TELO2,WDR13,CCDC22,TRADD,NAGPA,SNAPC2,ARMC6,PBX4,TMEM176B,TBL2,SEC61B,NDUFS8,CSPG5,MRPL37,VAMP8,SPDEF,KLHDC3,CRB3,C16ORF13,EEFSEC,PEMT,ACRV1,ISCU,IMP4,SLC2A8,ARPC5L,CD72,KLC4,GMPR,FLOT1,KATNB1,NDUFB10,ANAPC11,C19ORF52,KCNMB1,C7ORF43,PPP4C,CHCHD6,VAV2,CCDC12,CPSF4,ATXN7L2,VPS72,PMVK,ZNF691,KLHDC2,NDUFB8,NDUFV1,BSCL2,RNF18…
0.0417	522	1404	68	0.048	0.13	MI:hsa-miR-642	mi	92	MI:hsa-miR-642	1	ARF5,SLC6A13,MARCO,DEF6,MRTO4,AGBL5,OCEL1,PLP2,MLYCD,CLDN15,CUEDC2,RNF167,RANGRF,MDK,PSMD9,DOK1,SIPA1L2,NSL1,PFDN5,NR4A1,AAMP,RPAIN,GLS2,FBXL8,ARPC5L,GCHFR,NCOR1,PPOX,ABL2,JTB,C1ORF43,COMMD3,HTR3B,CXXC1,GNAQ,ZFAND2B,PAQR6,PPP1R16A,FDXR,C11ORF48,FZD5,KCNK5,CDK5,METTL3,COQ4,GJB1,LUZP1,SPNS1,CCS,YIF1A,DDIT3,BOLA1,C3ORF22,TSSC4,NDNL2,CLN3,SULT1A1,FLNA,SULT1A2,ZBTB12,LSM2,BAT4,APOM,ITSN1,CLIC1,DDAH2,F…
0.042	600	1404	76	0.054	0.127	MI:hsa-miR-631	mi	6	MI:hsa-miR-631	1	BAD,ARF5,DEF6,TSSC1,CECR5,EXOSC7,ERP29,CDC34,GCAT,NIN,TELO2,DNTTIP1,PLP2,CDIPT,RNASEH2A,C19ORF53,BCAT2,MPDZ,PFN1,BYSL,RBP1,DOK1,MAD2L2,ADPRHL2,ABCD4,C12ORF44,NFE2,ZBP1,MRPS26,PSMB2,ABHD8,ADCK2,GLS2,DCTN3,KLC4,PRICKLE1,C7ORF43,C9ORF142,TRPT1,LOC150223,FDXR,C16ORF33,SPSB3,TAF6L,ZFPL1,FZD5,DCST2,TMUB1,TRPV6,NDUFB8,COQ4,MFSD3,GPT,RAB24,LUZP1,SPNS1,ZNF212,RPS7,C20ORF196,THOP1,PPP1CA,ANKRD13D,SSNA1,ZNF…
0.0428	620	1404	78	0.056	0.126	MI:hsa-miR-650	mi	96	MI:hsa-miR-650	1	POLA2,PNKP,WDR18,EXOSC5,JMJD4,MRPS18A,ASB2,PLP2,BCKDK,KIR3DX1,C19ORF53,MOSPD3,TMEM176B,GBF1,CUEDC2,B9D1,HSD17B1,RAB3GAP1,MAD2L2,COLEC11,B9D2,BCAS4,SPDEF,LRRFIP1,C16ORF13,MED18,CCDC59,TIMM10,FBXL8,VILL,SLC2A8,DCTN3,FRS3,VARS2,CREB3L4,C7ORF43,COMMD3,CENPH,CXXC1,PPP1R16A,C16ORF33,LOC51035,C11ORF48,SCNM1,NOL6,STOML2,NAB2,NUDT8,POLR2G,BANP,PPP1CA,MTX1,GPR137,RBM4,CCDC85B,SSNA1,RABEP2,MRPS11,TSEN54,SIV…
0.0455	1622	1583	151	0.095	0.093	TF:M04193_1	tf	273	Factor: TFE3; motif: NNCACGTGAY; match class: 1	1	ARF5,RABGAP1,TLL1,RC3H2,RFXANK,NTHL1,ZMYND12,ATG2B,AFF4,HSD17B10,MCM2,PICALM,SNRPA,SYNJ2,SLC35C2,STK17B,SLC27A5,PPP1R15A,SLC23A2,ERP29,GNPTG,OSBPL8,AAAS,TIMM13,POLRMT,PACSIN2,TIMM9,ASB2,NAGPA,BCKDK,BNIP3L,C19ORF53,ILVBL,ZNF175,AP1S1,OGN,MRPL27,CUTA,ITGB6,HSPE1,MRPL37,DUSP1,SOCS2,PEX16,MED13L,C19ORF43,SNRPC,TBC1D20,PSMB2,TIMM17B,PPCS,WDR24,FAM63B,ANAPC13,PSMA1,CRB3,SAMD10,AKAP12,BHLHB2,KIDINS220,B…
0.046	415	1559	59	0.038	0.142	GO:0010639	BP	43	negative regulation of organelle organization	5	IGF1,HGF,PHF23,LIMA1,ARFGEF1,RPS6KA2,ADD1,BIRC5,TSPO,MYH9,ACD,UBR5,TNKS2,PFN1,PRKAR1A,C11ORF51,PHF1,MAD2L2,STMN1,NEK6,DUSP1,LIF,TMOD2,RAN,SWAP70,PSRC1,APC,UBQLN1,VILL,TMOD3,PIF1,KATNB1,NCOR1,ANAPC11,PHLDB2,SLIT2,PLK2,TBC1D7,EPS8,LMNA,DLC1,GOLGA2,OTUB1,RGS14,TRIAP1,DCTN2,TOM1L2,AURKAIP1,AURKB,MYADM,MAP6D1,CHEK2,CIB1,MCRS1,FLNA,DYNC1H1,SPTAN1,LCMT1,GPX1
0.046	651	1404	81	0.058	0.124	MI:hsa-miR-30c-2*	mi	122	MI:hsa-miR-30c-2*	1	SLC22A16,SH2D2A,METTL1,LIMA1,ZMYND12,RPS6KA2,TRIP13,AAAS,OCEL1,PSMA6,TRADD,AP3B2,TIMM44,CNTD2,PBX4,H2AFV,SEC61B,HSD17B1,MDK,GMNN,MAN2A1,RBP1,DGUOK,NDUFS7,STMN1,NSL1,VAMP8,PEX16,BICC1,LRP1,ITPA,CPSF3L,C19ORF57,EEFSEC,MYH10,ADCK2,MEN1,TIMM10,C1ORF57,ISCU,GMPR,BCL2L10,GCHFR,SEC31A,MORN3,PRPSAP2,USP21,ILF2,RBMS3,ALLC,CARHSP1,FAM69A,B4GALT3,C21ORF59,AMICA1,LMNA,FDXR,C16ORF33,LOC51035,SCNM1,XRCC6BP1,PO…
0.0469	1953	839	222	0.265	0.114	REAC:1430728	rea	255	Metabolism	1	NDUFAB1,CIAPIN1,ST3GAL1,UQCRC1,VCAN,DGAT2,NDUFB4,RORA,SLC44A1,NDST1,HSD17B10,SYNJ2,SLC27A5,GSTP1,SLCO1A2,SEH1L,MGST2,SLC23A2,NDUFB2,PSME1,NUP50,AAAS,NUBP2,NDUFB7,GCAT,EP300,CERK,PSMC6,PSMA3,GSTZ1,PSMB5,PCK2,PSMA6,PSME2,PSMA7,ACOT8,MLYCD,NME4,NARFL,QPRT,CDIPT,BCKDK,BCAT2,GCDH,RPL18A,NUDT1,JTV1,PSMA2,OGN,GALK1,MED13,SLC25A11,MED31,HSD17B1,PRKAR1A,NDUFC1,UCP1,PTPMT1,NDUFS8,PSMD9,PCCB,RBP1,CSPG5,DGUO…
0.0477	21	1559	9	0.006	0.429	GO:0046386	BP	74	deoxyribose phosphate catabolic process	1	NTHL1,UNG,MPG,NUDT1,SMUG1,NT5C,DUT,MUTYH,NT5M
0.0484	1308	1583	126	0.08	0.096	TF:M01864_1	tf	156	Factor: ATF-4; motif: KACGTCAKS; match class: 1	2	ARF5,CCDC124,APBA3,EHD2,METTL1,FSTL4,SPAG4,ZNF76,MCM2,SYNJ2,PPP1R15A,OTUB2,NDUFB2,GNPTG,MYL6,OCEL1,C20ORF24,C20ORF27,FNDC3A,ACD,PARD6A,MLYCD,BNIP3L,MRPL4,CLDN15,FOXRED1,CCDC86,NDUFS8,CUTA,SELK,CSPG5,AUP1,HTRA2,BCAS2,TMEM9,ADPRHL2,NR4A3,PPP1R3C,DUSP1,ORMDL2,BCAS4,FOSB,ECHS1,C6ORF203,CRB3,YIPF2,MED18,COX4I1,COX4NB,ACY3,MYH10,ACTR3B,CCDC59,UBQLN1,BLOC1S1,ZC3H10,ISCU,APTX,CD72,MMAB,MBNL2,KATNB1,RHOT2…
0.0489	722	1404	88	0.063	0.122	MI:hsa-miR-337-5p	mi	270	MI:hsa-miR-337-5p	1	ITGA2B,MKS1,HERPUD1,MRPS24,SNRPA,AGBL5,MGST2,PIR,CDC34,EP300,RBBP7,MLYCD,OIP5,BCAT2,GCDH,PBX4,POLD2,TP53I3,MAD2L2,C14ORF179,C10ORF76,TMEM39B,CLTA,WWP1,KLHDC3,ZNF133,PDCD2L,CPSF3L,ABHD8,LRRC61,LSM4,COX4NB,ANKRD17,PDE6A,ACTR3B,BHLHB2,TMEM106C,IL2RA,DCTN3,RHOT2,IMPA2,C1ORF162,USP21,SLC27A3,PSEN2,KCNMB1,UBC,ZFYVE27,PPP1R16A,WDR90,TAF6L,SCNN1D,STT3B,COL1A2,TRPV6,KIAA0355,NGFRAP1,TRAPPC2L,FNTA,SNTB2,KI…
0.0493	7438	1583	574	0.363	0.077	TF:M00807_0	tf	57	Factor: Egr; motif: GTGGGSGCRRS; match class: 0	1	BAD,TMEM176A,ARF5,MYCBP2,C19ORF60,FARP2,ST3GAL1,HGF,GLRX2,DEF6,NR1H3,VCL,TLL1,TRIO,VCAN,RAI14,PNKP,PHF23,TDP1,HERPUD1,CYBA,ATP11B,DGAT2,LIMCH1,EDG4,ZNF76,NTHL1,WDR18,SLK,ATP11A,RORA,NDST1,MAP4K4,HSD17B10,MRPS34,CELSR1,EXOSC7,MOXD1,SLC27A5,ZNF264,STARD7,AGBL5,ATRX,POMGNT1,MRPL28,ADD1,PIR,PDRG1,YPEL3,GNPTG,GLG1,LAMB1,HECTD1,AAAS,OCEL1,BCL7C,TIMM13,RASSF7,PACSIN2,MYH9,EP300,CERK,ZBED4,PCK2,PSMA7,ACO…
0.0494	11292	1583	838	0.529	0.074	TF:M03582_1	tf	139	Factor: TWIST; motif: CACCTGG; match class: 1	1	BAD,TMEM176A,ARF5,POLR2J,ACSM3,MYCBP2,C19ORF60,CCDC124,SPAG9,ETV7,SLC6A13,APBA3,MKS1,RABGAP1,POLA2,CNTN1,MARCO,HGF,AKAP11,GLRX2,DEF6,SH2D2A,TSSC1,ASTE1,FAM136A,VCL,TRIO,CTNNA1,KITLG,ELN,LIMA1,CYBA,FSTL4,MRTO4,USE1,MRPL43,SPAG4,ADCK1,RFXANK,EDG4,TAF11,NTHL1,WDR18,NDUFB4,ZMYND12,ARFGEF1,MYO9A,EVI5,CECR5,SLC44A1,POLB,RPS6KA2,WBSCR22,TRIP13,AFF4,HSD17B10,EVC,MCM2,PICALM,MRPS34,TSG101,CELSR1,FOSL2,ICA…
0.0497	4036	1583	332	0.21	0.082	TF:M03806_0	tf	252	Factor: ZBTB7C; motif: GKCCCGGGCKG; match class: 0	1	BAD,ARF5,MYCBP2,CNTN1,NR1H3,ASTE1,FAM136A,CTNNA1,VPS13D,ELN,RC3H2,ATP11B,YIPF1,EDG4,HMG20B,ATG2B,ARFGEF1,ATP11A,AFF4,EVC,MCM2,MRPS34,ZNF532,TM9SF3,SYNJ2,ITCH,KIF22,STK17B,ZNF264,SSH1,ADD1,DOCK9,TNRC6A,CCDC80,HECTD1,NUP50,TIMM13,CDC34,POLRMT,POLR2F,CERK,ZBED4,NIN,C20ORF24,PSMA7,ACOT8,DGKH,CENPT,ACD,PARD6A,MLYCD,MPG,UBE2I,AP3B2,UBR5,BNIP3L,SNAPC2,CNTD2,BCAT2,ARMC6,PBX4,CLDN15,EZH2,RHEB,TGFBR1,CREB3…
0.05	105	637	21	0.033	0.2	KEGG:00240	keg	192	Pyrimidine metabolism	1	POLR2J,POLA2,ZNRD1,POLR2F,NME4,POLD2,POLE4,NT5C,ITPA,DUT,POLR3K,POLR2H,POLR2G,POLR1C,TYMS,TXNRD2,ENTPD4,PRIM1,UCKL1,NT5M,NME1
sept-11	N/A	N/A
AAAS	AAAS	aladin WD repeat nucleoporin [Source:HGNC Symbol;Acc:HGNC:13666]
AAMP	AAMP	angio associated migratory cell protein [Source:HGNC Symbol;Acc:HGNC:18]
ABCB8	ABCB8	ATP binding cassette subfamily B member 8 [Source:HGNC Symbol;Acc:HGNC:49]
ABCD4	ABCD4	ATP binding cassette subfamily D member 4 [Source:HGNC Symbol;Acc:HGNC:68]
ABCG5	ABCG5	ATP binding cassette subfamily G member 5 [Source:HGNC Symbol;Acc:HGNC:13886]
ABHD1	ABHD1	abhydrolase domain containing 1 [Source:HGNC Symbol;Acc:HGNC:17553]
ABHD14A	ABHD14A	abhydrolase domain containing 14A [Source:HGNC Symbol;Acc:HGNC:24538]
ABHD2	ABHD2	abhydrolase domain containing 2 [Source:HGNC Symbol;Acc:HGNC:18717]
ABHD8	ABHD8	abhydrolase domain containing 8 [Source:HGNC Symbol;Acc:HGNC:23759]
ABL1	ABL1	ABL proto-oncogene 1, non-receptor tyrosine kinase [Source:HGNC Symbol;Acc:HGNC:76]
ABL2	ABL2	ABL proto-oncogene 2, non-receptor tyrosine kinase [Source:HGNC Symbol;Acc:HGNC:77]
ABT1	ABT1	activator of basal transcription 1 [Source:HGNC Symbol;Acc:HGNC:17369]
ACD	ACD	adrenocortical dysplasia homolog (mouse) [Source:HGNC Symbol;Acc:HGNC:25070]
ACOT8	ACOT8	acyl-CoA thioesterase 8 [Source:HGNC Symbol;Acc:HGNC:15919]
ACOXL	ACOXL	acyl-CoA oxidase-like [Source:HGNC Symbol;Acc:HGNC:25621]
ACP6	ACP6	acid phosphatase 6, lysophosphatidic [Source:HGNC Symbol;Acc:HGNC:29609]
ACRV1	ACRV1	acrosomal vesicle protein 1 [Source:HGNC Symbol;Acc:HGNC:127]
ACSL1	ACSL1	acyl-CoA synthetase long-chain family member 1 [Source:HGNC Symbol;Acc:HGNC:3569]
ACSM3	ACSM3	acyl-CoA synthetase medium-chain family member 3 [Source:HGNC Symbol;Acc:HGNC:10522]
ACTR3B	ACTR3B	ARP3 actin-related protein 3 homolog B (yeast) [Source:HGNC Symbol;Acc:HGNC:17256]
ACVRL1	ACVRL1	activin A receptor type IL [Source:HGNC Symbol;Acc:HGNC:175]
ACY1	ACY1	aminoacylase 1 [Source:HGNC Symbol;Acc:HGNC:177]
ACY3	ACY3	aminoacylase 3 [Source:HGNC Symbol;Acc:HGNC:24104]
ACYP1	ACYP1	acylphosphatase 1, erythrocyte (common) type [Source:HGNC Symbol;Acc:HGNC:179]
ACYP2	ACYP2	acylphosphatase 2, muscle type [Source:HGNC Symbol;Acc:HGNC:180]
ADAM10	ADAM10	ADAM metallopeptidase domain 10 [Source:HGNC Symbol;Acc:HGNC:188]
ADAM22	ADAM22	ADAM metallopeptidase domain 22 [Source:HGNC Symbol;Acc:HGNC:201]
ADAM9	ADAM9	ADAM metallopeptidase domain 9 [Source:HGNC Symbol;Acc:HGNC:216]
ADAT3	ADAT3	adenosine deaminase, tRNA-specific 3 [Source:HGNC Symbol;Acc:HGNC:25151]
ADCK1	ADCK1	aarF domain containing kinase 1 [Source:HGNC Symbol;Acc:HGNC:19038]
ADCK2	ADCK2	aarF domain containing kinase 2 [Source:HGNC Symbol;Acc:HGNC:19039]
ADCK5	ADCK5	aarF domain containing kinase 5 [Source:HGNC Symbol;Acc:HGNC:21738]
ADD1	ADD1	adducin 1 [Source:HGNC Symbol;Acc:HGNC:243]
ADI1	ADI1	acireductone dioxygenase 1 [Source:HGNC Symbol;Acc:HGNC:30576]
ADPRHL2	ADPRHL2	ADP-ribosylhydrolase like 2 [Source:HGNC Symbol;Acc:HGNC:21304]
ADRM1	ADRM1	adhesion regulating molecule 1 [Source:HGNC Symbol;Acc:HGNC:15759]
AFAP1	AFAP1	actin filament associated protein 1 [Source:HGNC Symbol;Acc:HGNC:24017]
AFF1	AFF1	AF4/FMR2 family member 1 [Source:HGNC Symbol;Acc:HGNC:7135]
AFF4	AFF4	AF4/FMR2 family member 4 [Source:HGNC Symbol;Acc:HGNC:17869]
AGBL5	AGBL5	ATP/GTP binding protein-like 5 [Source:HGNC Symbol;Acc:HGNC:26147]
AGER	AGER	advanced glycosylation end product-specific receptor [Source:HGNC Symbol;Acc:HGNC:320]
AGMAT	AGMAT	agmatinase [Source:HGNC Symbol;Acc:HGNC:18407]
AHNAK	AHNAK	AHNAK nucleoprotein [Source:HGNC Symbol;Acc:HGNC:347]
AHNAK2	AHNAK2	AHNAK nucleoprotein 2 [Source:HGNC Symbol;Acc:HGNC:20125]
AHSA1	AHSA1	AHA1, activator of heat shock 90kDa protein ATPase homolog 1 (yeast) [Source:HGNC Symbol;Acc:HGNC:1189]
AIP	AIP	aryl hydrocarbon receptor interacting protein [Source:HGNC Symbol;Acc:HGNC:358]
AKAP11	AKAP11	A-kinase anchoring protein 11 [Source:HGNC Symbol;Acc:HGNC:369]
AKAP12	AKAP12	A-kinase anchoring protein 12 [Source:HGNC Symbol;Acc:HGNC:370]
AKAP13	AKAP13	A-kinase anchoring protein 13 [Source:HGNC Symbol;Acc:HGNC:371]
ALDOA	ALDOA	aldolase, fructose-bisphosphate A [Source:HGNC Symbol;Acc:HGNC:414]
ALG3	ALG3	ALG3, alpha-1,3- mannosyltransferase [Source:HGNC Symbol;Acc:HGNC:23056]
ALKBH2	ALKBH2	alkB homolog 2, alpha-ketoglutarate-dependent dioxygenase [Source:HGNC Symbol;Acc:HGNC:32487]
ALKBH4	ALKBH4	alkB homolog 4, lysine demethylase [Source:HGNC Symbol;Acc:HGNC:21900]
ALKBH6	ALKBH6	alkB homolog 6 [Source:HGNC Symbol;Acc:HGNC:28243]
ALLC	ALLC	allantoicase [Source:HGNC Symbol;Acc:HGNC:17377]
ALS2CR4	N/A	N/A
AMICA1	JAML	junction adhesion molecule like [Source:HGNC Symbol;Acc:HGNC:19084]
AMOTL1	AMOTL1	angiomotin like 1 [Source:HGNC Symbol;Acc:HGNC:17811]
ANAPC11	ANAPC11	anaphase promoting complex subunit 11 [Source:HGNC Symbol;Acc:HGNC:14452]
ANAPC13	ANAPC13	anaphase promoting complex subunit 13 [Source:HGNC Symbol;Acc:HGNC:24540]
ANKRD13C	ANKRD13C	ankyrin repeat domain 13C [Source:HGNC Symbol;Acc:HGNC:25374]
ANKRD13D	ANKRD13D	ankyrin repeat domain 13 family member D [Source:HGNC Symbol;Acc:HGNC:27880]
ANKRD17	ANKRD17	ankyrin repeat domain 17 [Source:HGNC Symbol;Acc:HGNC:23575]
ANKRD28	ANKRD28	ankyrin repeat domain 28 [Source:HGNC Symbol;Acc:HGNC:29024]
ANKRD39	ANKRD39	ankyrin repeat domain 39 [Source:HGNC Symbol;Acc:HGNC:28640]
ANKRD40	ANKRD40	ankyrin repeat domain 40 [Source:HGNC Symbol;Acc:HGNC:28233]
ANKRD50	ANKRD50	ankyrin repeat domain 50 [Source:HGNC Symbol;Acc:HGNC:29223]
ANKS3	ANKS3	ankyrin repeat and sterile alpha motif domain containing 3 [Source:HGNC Symbol;Acc:HGNC:29422]
ANTXR1	ANTXR1	anthrax toxin receptor 1 [Source:HGNC Symbol;Acc:HGNC:21014]
AP1S1	AP1S1	adaptor related protein complex 1 sigma 1 subunit [Source:HGNC Symbol;Acc:HGNC:559]
AP3B2	AP3B2	adaptor related protein complex 3, beta 2 subunit [Source:HGNC Symbol;Acc:HGNC:567]
AP4E1	AP4E1	adaptor related protein complex 4, epsilon 1 subunit [Source:HGNC Symbol;Acc:HGNC:573]
AP4M1	AP4M1	adaptor related protein complex 4, mu 1 subunit [Source:HGNC Symbol;Acc:HGNC:574]
APBA3	APBA3	amyloid beta (A4) precursor protein-binding, family A, member 3 [Source:HGNC Symbol;Acc:HGNC:580]
APBB2	APBB2	amyloid beta (A4) precursor protein-binding, family B, member 2 [Source:HGNC Symbol;Acc:HGNC:582]
APC	APC	adenomatous polyposis coli [Source:HGNC Symbol;Acc:HGNC:583]
APEH	APEH	acylaminoacyl-peptide hydrolase [Source:HGNC Symbol;Acc:HGNC:586]
APEX2	APEX2	APEX nuclease (apurinic/apyrimidinic endonuclease) 2 [Source:HGNC Symbol;Acc:HGNC:17889]
APOA1BP	APOA1BP	apolipoprotein A-I binding protein [Source:HGNC Symbol;Acc:HGNC:18453]
APOM	APOM	apolipoprotein M [Source:HGNC Symbol;Acc:HGNC:13916]
APRT	APRT	adenine phosphoribosyltransferase [Source:HGNC Symbol;Acc:HGNC:626]
APTX	APTX	aprataxin [Source:HGNC Symbol;Acc:HGNC:15984]
ARD1A	N/A	N/A
ARF5	ARF5	ADP ribosylation factor 5 [Source:HGNC Symbol;Acc:HGNC:658]
ARFGEF1	ARFGEF1	ADP ribosylation factor guanine nucleotide exchange factor 1 [Source:HGNC Symbol;Acc:HGNC:15772]
ARHGAP21	ARHGAP21	Rho GTPase activating protein 21 [Source:HGNC Symbol;Acc:HGNC:23725]
ARHGAP23	ARHGAP23	Rho GTPase activating protein 23 [Source:HGNC Symbol;Acc:HGNC:29293]
ARHGEF16	ARHGEF16	Rho guanine nucleotide exchange factor 16 [Source:HGNC Symbol;Acc:HGNC:15515]
ARID5B	ARID5B	AT-rich interaction domain 5B [Source:HGNC Symbol;Acc:HGNC:17362]
ARL2	ARL2	ADP ribosylation factor like GTPase 2 [Source:HGNC Symbol;Acc:HGNC:693]
ARL6IP4	ARL6IP4	ADP ribosylation factor like GTPase 6 interacting protein 4 [Source:HGNC Symbol;Acc:HGNC:18076]
ARMC6	ARMC6	armadillo repeat containing 6 [Source:HGNC Symbol;Acc:HGNC:25049]
ARPC5L	ARPC5L	actin related protein 2/3 complex subunit 5-like [Source:HGNC Symbol;Acc:HGNC:23366]
ARPM1	N/A	N/A
ASB12	ASB12	ankyrin repeat and SOCS box containing 12 [Source:HGNC Symbol;Acc:HGNC:19763]
ASB2	ASB2	ankyrin repeat and SOCS box containing 2 [Source:HGNC Symbol;Acc:HGNC:16012]
ASCL2	ASCL2	achaete-scute family bHLH transcription factor 2 [Source:HGNC Symbol;Acc:HGNC:739]
ASL	ASL	argininosuccinate lyase [Source:HGNC Symbol;Acc:HGNC:746]
ASNA1	ASNA1	arsA arsenite transporter, ATP-binding, homolog 1 (bacterial) [Source:HGNC Symbol;Acc:HGNC:752]
ASPN	ASPN	asporin [Source:HGNC Symbol;Acc:HGNC:14872]
ASPSCR1	ASPSCR1	alveolar soft part sarcoma chromosome region, candidate 1 [Source:HGNC Symbol;Acc:HGNC:13825]
ASTE1	ASTE1	asteroid homolog 1 (Drosophila) [Source:HGNC Symbol;Acc:HGNC:25021]
ATAD3A	ATAD3A	ATPase family, AAA domain containing 3A [Source:HGNC Symbol;Acc:HGNC:25567]
ATG2B	ATG2B	autophagy related 2B [Source:HGNC Symbol;Acc:HGNC:20187]
ATOH7	ATOH7	atonal bHLH transcription factor 7 [Source:HGNC Symbol;Acc:HGNC:13907]
ATOX1	ATOX1	antioxidant 1 copper chaperone [Source:HGNC Symbol;Acc:HGNC:798]
ATP11A	ATP11A	ATPase, class VI, type 11A [Source:HGNC Symbol;Acc:HGNC:13552]
ATP11B	ATP11B	ATPase, class VI, type 11B [Source:HGNC Symbol;Acc:HGNC:13553]
ATP5G1	ATP5G1	ATP synthase, H+ transporting, mitochondrial Fo complex subunit C1 (subunit 9) [Source:HGNC Symbol;Acc:HGNC:841]
ATP5G2	ATP5G2	ATP synthase, H+ transporting, mitochondrial Fo complex subunit C2 (subunit 9) [Source:HGNC Symbol;Acc:HGNC:842]
ATP5I	ATP5I	ATP synthase, H+ transporting, mitochondrial Fo complex subunit E [Source:HGNC Symbol;Acc:HGNC:846]
ATP5J	ATP5J	ATP synthase, H+ transporting, mitochondrial Fo complex subunit F6 [Source:HGNC Symbol;Acc:HGNC:847]
ATP5J2	ATP5J2	ATP synthase, H+ transporting, mitochondrial Fo complex subunit F2 [Source:HGNC Symbol;Acc:HGNC:848]
ATP5S	ATP5S	ATP synthase, H+ transporting, mitochondrial Fo complex subunit s (factor B) [Source:HGNC Symbol;Acc:HGNC:18799]
ATP6V0E2	ATP6V0E2	ATPase, H+ transporting V0 subunit e2 [Source:HGNC Symbol;Acc:HGNC:21723]
ATP6V1E2	ATP6V1E2	ATPase, H+ transporting, lysosomal 31kDa, V1 subunit E2 [Source:HGNC Symbol;Acc:HGNC:18125]
ATP6V1F	ATP6V1F	ATPase, H+ transporting, lysosomal 14kDa, V1 subunit F [Source:HGNC Symbol;Acc:HGNC:16832]
ATP7A	ATP7A	ATPase, Cu++ transporting, alpha polypeptide [Source:HGNC Symbol;Acc:HGNC:869]
ATPBD1B	N/A	N/A
ATPIF1	ATPIF1	ATPase inhibitory factor 1 [Source:HGNC Symbol;Acc:HGNC:871]
ATRIP	ATRIP	ATR interacting protein [Source:HGNC Symbol;Acc:HGNC:33499]/ATR interacting protein [Source:EntrezGene;Acc:84126]
ATRX	ATRX	alpha thalassemia/mental retardation syndrome X-linked [Source:HGNC Symbol;Acc:HGNC:886]
ATXN7L2	ATXN7L2	ataxin 7-like 2 [Source:HGNC Symbol;Acc:HGNC:28713]
AUP1	AUP1	ancient ubiquitous protein 1 [Source:HGNC Symbol;Acc:HGNC:891]
AURKAIP1	AURKAIP1	aurora kinase A interacting protein 1 [Source:HGNC Symbol;Acc:HGNC:24114]
AURKB	AURKB	aurora kinase B [Source:HGNC Symbol;Acc:HGNC:11390]
B3GNT1	N/A	N/A
B3GNTL1	B3GNTL1	UDP-GlcNAc:betaGal beta-1,3-N-acetylglucosaminyltransferase-like 1 [Source:HGNC Symbol;Acc:HGNC:21727]
B4GALT3	B4GALT3	UDP-Gal:betaGlcNAc beta 1,4- galactosyltransferase, polypeptide 3 [Source:HGNC Symbol;Acc:HGNC:926]
B9D1	B9D1	B9 protein domain 1 [Source:HGNC Symbol;Acc:HGNC:24123]
B9D2	B9D2	B9 protein domain 2 [Source:HGNC Symbol;Acc:HGNC:28636]
bA9F11.1	N/A	N/A
BAD	BAD	BCL2 associated agonist of cell death [Source:HGNC Symbol;Acc:HGNC:936]
BAG1	BAG1	BCL2 associated athanogene 1 [Source:HGNC Symbol;Acc:HGNC:937]
BANF1	BANF1	barrier to autointegration factor 1 [Source:HGNC Symbol;Acc:HGNC:17397]
BANP	BANP	BTG3 associated nuclear protein [Source:HGNC Symbol;Acc:HGNC:13450]
BAT1	N/A	N/A
BAT4	GPANK1	G-patch domain and ankyrin repeats 1 [Source:HGNC Symbol;Acc:HGNC:13920]
BAT5	N/A	N/A
BCAS2	BCAS2	breast carcinoma amplified sequence 2 [Source:HGNC Symbol;Acc:HGNC:975]
BCAS4	BCAS4	breast carcinoma amplified sequence 4 [Source:HGNC Symbol;Acc:HGNC:14367]
BCAT2	BCAT2	branched chain amino-acid transaminase 2, mitochondrial [Source:HGNC Symbol;Acc:HGNC:977]
BCDIN3D	BCDIN3D	BCDIN3 domain containing RNA methyltransfease [Source:HGNC Symbol;Acc:HGNC:27050]
BCKDK	BCKDK	branched chain ketoacid dehydrogenase kinase [Source:HGNC Symbol;Acc:HGNC:16902]
BCL2L10	BCL2L10	BCL2-like 10 (apoptosis facilitator) [Source:HGNC Symbol;Acc:HGNC:993]
BCL7C	BCL7C	B-cell CLL/lymphoma 7C [Source:HGNC Symbol;Acc:HGNC:1006]
BCS1L	BCS1L	BCS1 homolog, ubiquinol-cytochrome c reductase complex chaperone [Source:HGNC Symbol;Acc:HGNC:1020]
BEST4	BEST4	bestrophin 4 [Source:HGNC Symbol;Acc:HGNC:17106]
BGLAP	BGLAP	bone gamma-carboxyglutamate (gla) protein [Source:HGNC Symbol;Acc:HGNC:1043]
BGN	BGN	biglycan [Source:HGNC Symbol;Acc:HGNC:1044]
BHLHB2	BHLHE40	basic helix-loop-helix family member e40 [Source:HGNC Symbol;Acc:HGNC:1046]
BICC1	BICC1	BicC family RNA binding protein 1 [Source:HGNC Symbol;Acc:HGNC:19351]
BIRC4	N/A	N/A
BIRC5	BIRC5	baculoviral IAP repeat containing 5 [Source:HGNC Symbol;Acc:HGNC:593]
BLOC1S1	BLOC1S1	biogenesis of lysosomal organelles complex-1, subunit 1 [Source:HGNC Symbol;Acc:HGNC:4200]
BMPR2	BMPR2	bone morphogenetic protein receptor type II [Source:HGNC Symbol;Acc:HGNC:1078]
BNC2	BNC2	basonuclin 2 [Source:HGNC Symbol;Acc:HGNC:30988]
BNIP3L	BNIP3L	BCL2/adenovirus E1B 19kDa interacting protein 3-like [Source:HGNC Symbol;Acc:HGNC:1085]
BOLA1	BOLA1	bolA family member 1 [Source:HGNC Symbol;Acc:HGNC:24263]
BRMS1	BRMS1	breast cancer metastasis suppressor 1 [Source:HGNC Symbol;Acc:HGNC:17262]
BSCL2	BSCL2	Berardinelli-Seip congenital lipodystrophy 2 (seipin) [Source:HGNC Symbol;Acc:HGNC:15832]
BUD31	BUD31	BUD31 homolog [Source:HGNC Symbol;Acc:HGNC:29629]
BYSL	BYSL	bystin like [Source:HGNC Symbol;Acc:HGNC:1157]
C10orf111	C10ORF111	chromosome 10 open reading frame 111 [Source:HGNC Symbol;Acc:HGNC:28582]
C10orf118	N/A	N/A
C10orf12	C10ORF12	chromosome 10 open reading frame 12 [Source:HGNC Symbol;Acc:HGNC:23420]
C10orf125	N/A	N/A
C10orf26	N/A	N/A
C10orf76	C10ORF76	chromosome 10 open reading frame 76 [Source:HGNC Symbol;Acc:HGNC:25788]
C10orf83	N/A	N/A
C11orf10	N/A	N/A
C11orf31	C11ORF31	chromosome 11 open reading frame 31 [Source:HGNC Symbol;Acc:HGNC:18251]
C11orf48	LBHD1	LBH domain containing 1 [Source:HGNC Symbol;Acc:HGNC:28351]
C11orf51	ANAPC15	anaphase promoting complex subunit 15 [Source:HGNC Symbol;Acc:HGNC:24531]
C11orf57	C11ORF57	chromosome 11 open reading frame 57 [Source:HGNC Symbol;Acc:HGNC:25569]
C11orf59	N/A	N/A
C11orf68	C11ORF68	chromosome 11 open reading frame 68 [Source:HGNC Symbol;Acc:HGNC:28801]
C12orf10	C12ORF10	chromosome 12 open reading frame 10 [Source:HGNC Symbol;Acc:HGNC:17590]
C12orf24	N/A	N/A
C12orf31	LLPH	LLP homolog, long-term synaptic facilitation (Aplysia) [Source:HGNC Symbol;Acc:HGNC:28229]
C12orf41	KANSL2	KAT8 regulatory NSL complex subunit 2 [Source:HGNC Symbol;Acc:HGNC:26024]
C12orf44	ATG101	autophagy related 101 [Source:HGNC Symbol;Acc:HGNC:25679]
C12orf52	RITA1	RBPJ interacting and tubulin associated 1 [Source:HGNC Symbol;Acc:HGNC:25925]
C12orf64	N/A	N/A
C12orf65	C12ORF65	chromosome 12 open reading frame 65 [Source:HGNC Symbol;Acc:HGNC:26784]
C13orf31	N/A	N/A
C14orf1	C14ORF1	chromosome 14 open reading frame 1 [Source:HGNC Symbol;Acc:HGNC:1187]
C14orf109	N/A	N/A
C14orf122	N/A	N/A
C14orf124	N/A	N/A
C14orf140	ZC2HC1C	zinc finger, C2HC-type containing 1C [Source:HGNC Symbol;Acc:HGNC:20354]
C14orf152	N/A	N/A
C14orf153	N/A	N/A
C14orf166	C14ORF166	chromosome 14 open reading frame 166 [Source:HGNC Symbol;Acc:HGNC:23169]
C14orf169	C14ORF169	chromosome 14 open reading frame 169 [Source:HGNC Symbol;Acc:HGNC:20968]
C14orf179	IFT43	intraflagellar transport 43 [Source:HGNC Symbol;Acc:HGNC:29669]
C14orf2	C14ORF2	chromosome 14 open reading frame 2 [Source:HGNC Symbol;Acc:HGNC:1188]
C14orf79	C14ORF79	chromosome 14 open reading frame 79 [Source:HGNC Symbol;Acc:HGNC:20126]
C15orf21	N/A	N/A
C16orf13	C16ORF13	chromosome 16 open reading frame 13 [Source:HGNC Symbol;Acc:HGNC:14141]
C16orf14	N/A	N/A
C16orf24	N/A	N/A
C16orf33	SNRNP25	small nuclear ribonucleoprotein, U11/U12 25kDa subunit [Source:HGNC Symbol;Acc:HGNC:14161]
C16orf42	N/A	N/A
C16orf48	N/A	N/A
C16orf53	N/A	N/A
C16orf59	C16ORF59	chromosome 16 open reading frame 59 [Source:HGNC Symbol;Acc:HGNC:25849]
C16orf61	N/A	N/A
C16orf78	C16ORF78	chromosome 16 open reading frame 78 [Source:HGNC Symbol;Acc:HGNC:28479]
C17orf32	N/A	N/A
C17orf81	N/A	N/A
C17orf89	C17ORF89	chromosome 17 open reading frame 89 [Source:HGNC Symbol;Acc:HGNC:33551]
C18orf18	N/A	N/A
C18orf21	C18ORF21	chromosome 18 open reading frame 21 [Source:HGNC Symbol;Acc:HGNC:28802]
C18orf37	N/A	N/A
C18orf56	N/A	N/A
C19orf39	N/A	N/A
C19orf42	N/A	N/A
C19orf43	C19ORF43	chromosome 19 open reading frame 43 [Source:HGNC Symbol;Acc:HGNC:28424]
C19orf52	C19ORF52	chromosome 19 open reading frame 52 [Source:HGNC Symbol;Acc:HGNC:25152]
C19orf53	C19ORF53	chromosome 19 open reading frame 53 [Source:HGNC Symbol;Acc:HGNC:24991]
C19orf56	N/A	N/A
C19orf57	C19ORF57	chromosome 19 open reading frame 57 [Source:HGNC Symbol;Acc:HGNC:28153]
C19orf60	C19ORF60	chromosome 19 open reading frame 60 [Source:HGNC Symbol;Acc:HGNC:26098]
C19orf62	N/A	N/A
C1orf102	N/A	N/A
C1orf122	C1ORF122	chromosome 1 open reading frame 122 [Source:HGNC Symbol;Acc:HGNC:24789]
C1orf149	N/A	N/A
C1orf159	C1ORF159	chromosome 1 open reading frame 159 [Source:HGNC Symbol;Acc:HGNC:26062]
C1orf160	N/A	N/A
C1orf162	C1ORF162	chromosome 1 open reading frame 162 [Source:HGNC Symbol;Acc:HGNC:28344]
C1orf164	N/A	N/A
C1orf176	N/A	N/A
C1orf182	N/A	N/A
C1orf210	C1ORF210	chromosome 1 open reading frame 210 [Source:HGNC Symbol;Acc:HGNC:28755]
C1orf212	SMIM12	small integral membrane protein 12 [Source:HGNC Symbol;Acc:HGNC:25154]
C1orf213	ZNF436-AS1	ZNF436 antisense RNA 1 [Source:HGNC Symbol;Acc:HGNC:25122]
C1orf31	N/A	N/A
C1orf35	C1ORF35	chromosome 1 open reading frame 35 [Source:HGNC Symbol;Acc:HGNC:19032]
C1orf41	N/A	N/A
C1orf43	C1ORF43	chromosome 1 open reading frame 43 [Source:HGNC Symbol;Acc:HGNC:29876]
C1orf50	C1ORF50	chromosome 1 open reading frame 50 [Source:HGNC Symbol;Acc:HGNC:28795]
C1orf52	C1ORF52	chromosome 1 open reading frame 52 [Source:HGNC Symbol;Acc:HGNC:24871]
C1orf56	C1ORF56	chromosome 1 open reading frame 56 [Source:HGNC Symbol;Acc:HGNC:26045]
C1orf57	NTPCR	nucleoside-triphosphatase, cancer-related [Source:HGNC Symbol;Acc:HGNC:28204]
C1orf66	N/A	N/A
C1orf74	C1ORF74	chromosome 1 open reading frame 74 [Source:HGNC Symbol;Acc:HGNC:26319]
C1orf75	N/A	N/A
C1orf86	FAAP20	Fanconi anemia core complex associated protein 20 [Source:HGNC Symbol;Acc:HGNC:26428]
C1QBP	C1QBP	complement component 1, q subcomponent binding protein [Source:HGNC Symbol;Acc:HGNC:1243]
C1QTNF3	C1QTNF3	C1q and tumor necrosis factor related protein 3 [Source:HGNC Symbol;Acc:HGNC:14326]
C1QTNF7	C1QTNF7	C1q and tumor necrosis factor related protein 7 [Source:HGNC Symbol;Acc:HGNC:14342]
C20orf196	C20ORF196	chromosome 20 open reading frame 196 [Source:HGNC Symbol;Acc:HGNC:26318]
C20orf198	N/A	N/A
C20orf24	C20ORF24	chromosome 20 open reading frame 24 [Source:HGNC Symbol;Acc:HGNC:15870]
C20orf27	C20ORF27	chromosome 20 open reading frame 27 [Source:HGNC Symbol;Acc:HGNC:15873]
C20orf52	N/A	N/A
C21orf119	URB1-AS1	URB1 antisense RNA 1 (head to head) [Source:HGNC Symbol;Acc:HGNC:23128]
C21orf2	C21ORF2	chromosome 21 open reading frame 2 [Source:HGNC Symbol;Acc:HGNC:1260]
C21orf57	N/A	N/A
C21orf59	C21ORF59	chromosome 21 open reading frame 59 [Source:HGNC Symbol;Acc:HGNC:1301]
C22orf28	N/A	N/A
C2orf27	N/A	N/A
C2orf28	N/A	N/A
C2orf47	C2ORF47	chromosome 2 open reading frame 47 [Source:HGNC Symbol;Acc:HGNC:26198]
C2orf48	C2ORF48	chromosome 2 open reading frame 48 [Source:HGNC Symbol;Acc:HGNC:26322]
C2orf7	N/A	N/A
C3orf22	C3ORF22	chromosome 3 open reading frame 22 [Source:HGNC Symbol;Acc:HGNC:28534]
C3orf28	N/A	N/A
C5orf32	N/A	N/A
C5orf35	N/A	N/A
C6orf1	C6ORF1	chromosome 6 open reading frame 1 [Source:HGNC Symbol;Acc:HGNC:1340]
C6orf108	N/A	N/A
C6orf115	N/A	N/A
C6orf125	N/A	N/A
C6orf128	N/A	N/A
C6orf129	N/A	N/A
C6orf130	OARD1	O-acyl-ADP-ribose deacylase 1 [Source:HGNC Symbol;Acc:HGNC:21257]
C6orf134	N/A	N/A
C6orf136	C6ORF136	chromosome 6 open reading frame 136 [Source:HGNC Symbol;Acc:HGNC:21301]
C6orf148	N/A	N/A
C6orf153	N/A	N/A
C6orf154	N/A	N/A
C6orf185	N/A	N/A
C6orf203	C6ORF203	chromosome 6 open reading frame 203 [Source:HGNC Symbol;Acc:HGNC:17971]
C6orf26	N/A	N/A
C6orf47	C6ORF47	chromosome 6 open reading frame 47 [Source:HGNC Symbol;Acc:HGNC:19076]
C6orf49	PRICKLE4	prickle homolog 4 [Source:HGNC Symbol;Acc:HGNC:16805]
C6orf57	N/A	N/A
C6orf81	N/A	N/A
C7orf13	LINC01006	long intergenic non-protein coding RNA 1006 [Source:HGNC Symbol;Acc:HGNC:48971]
C7orf20	N/A	N/A
C7orf27	N/A	N/A
C7orf30	N/A	N/A
C7orf43	C7ORF43	chromosome 7 open reading frame 43 [Source:HGNC Symbol;Acc:HGNC:25604]
C7orf44	N/A	N/A
C7orf46	N/A	N/A
C7orf47	N/A	N/A
C7orf50	C7ORF50	chromosome 7 open reading frame 50 [Source:HGNC Symbol;Acc:HGNC:22421]
C7orf55	C7ORF55	chromosome 7 open reading frame 55 [Source:HGNC Symbol;Acc:HGNC:26946]
C8orf46	C8ORF46	chromosome 8 open reading frame 46 [Source:HGNC Symbol;Acc:HGNC:28498]
C9orf100	N/A	N/A
C9orf102	N/A	N/A
C9orf105	N/A	N/A
C9orf123	N/A	N/A
C9orf142	C9ORF142	chromosome 9 open reading frame 142 [Source:HGNC Symbol;Acc:HGNC:27849]
C9orf165	N/A	N/A
C9orf23	N/A	N/A
C9orf29	N/A	N/A
C9orf37	ARRDC1-AS1	ARRDC1 antisense RNA 1 [Source:HGNC Symbol;Acc:HGNC:23395]
C9orf82	N/A	N/A
CA14	CA14	carbonic anhydrase XIV [Source:HGNC Symbol;Acc:HGNC:1372]
CA7	CA7	carbonic anhydrase VII [Source:HGNC Symbol;Acc:HGNC:1381]
CACYBP	CACYBP	calcyclin binding protein [Source:HGNC Symbol;Acc:HGNC:30423]
CAGE1	CAGE1	cancer antigen 1 [Source:HGNC Symbol;Acc:HGNC:21622]
CALD1	CALD1	caldesmon 1 [Source:HGNC Symbol;Acc:HGNC:1441]
CAMK2D	CAMK2D	calcium/calmodulin-dependent protein kinase II delta [Source:HGNC Symbol;Acc:HGNC:1462]
CAMSAP1L1	N/A	N/A
CARHSP1	CARHSP1	calcium regulated heat stable protein 1 [Source:HGNC Symbol;Acc:HGNC:17150]
CASK	CASK	calcium/calmodulin-dependent serine protein kinase (MAGUK family) [Source:HGNC Symbol;Acc:HGNC:1497]
CAST	CAST	calpastatin [Source:HGNC Symbol;Acc:HGNC:1515]
CBLN3	CBLN3	cerebellin 3 precursor [Source:HGNC Symbol;Acc:HGNC:20146]
CBX2	CBX2	chromobox 2 [Source:HGNC Symbol;Acc:HGNC:1552]
CBX3	CBX3	chromobox 3 [Source:HGNC Symbol;Acc:HGNC:1553]
CBX8	CBX8	chromobox 8 [Source:HGNC Symbol;Acc:HGNC:15962]
CCDC101	SGF29	SAGA complex associated factor 29 [Source:HGNC Symbol;Acc:HGNC:25156]
CCDC12	CCDC12	coiled-coil domain containing 12 [Source:HGNC Symbol;Acc:HGNC:28332]
CCDC124	CCDC124	coiled-coil domain containing 124 [Source:HGNC Symbol;Acc:HGNC:25171]
CCDC144C	CCDC144CP	coiled-coil domain containing 144C, pseudogene [Source:HGNC Symbol;Acc:HGNC:29073]
CCDC22	CCDC22	coiled-coil domain containing 22 [Source:HGNC Symbol;Acc:HGNC:28909]
CCDC23	SVBP	small vasohibin binding protein [Source:HGNC Symbol;Acc:HGNC:29204]
CCDC24	CCDC24	coiled-coil domain containing 24 [Source:HGNC Symbol;Acc:HGNC:28688]
CCDC34	CCDC34	coiled-coil domain containing 34 [Source:HGNC Symbol;Acc:HGNC:25079]
CCDC44	N/A	N/A
CCDC58	CCDC58	coiled-coil domain containing 58 [Source:HGNC Symbol;Acc:HGNC:31136]
CCDC59	CCDC59	coiled-coil domain containing 59 [Source:HGNC Symbol;Acc:HGNC:25005]
CCDC80	CCDC80	coiled-coil domain containing 80 [Source:HGNC Symbol;Acc:HGNC:30649]
CCDC85B	CCDC85B	coiled-coil domain containing 85B [Source:HGNC Symbol;Acc:HGNC:24926]
CCDC86	CCDC86	coiled-coil domain containing 86 [Source:HGNC Symbol;Acc:HGNC:28359]
CCDC90A	N/A	N/A
CCDC94	CCDC94	coiled-coil domain containing 94 [Source:HGNC Symbol;Acc:HGNC:25518]
CCDC95	N/A	N/A
CCHCR1	CCHCR1	coiled-coil alpha-helical rod protein 1 [Source:HGNC Symbol;Acc:HGNC:13930]
CCL25	CCL25	chemokine (C-C motif) ligand 25 [Source:HGNC Symbol;Acc:HGNC:10624]
CCNB3	CCNB3	cyclin B3 [Source:HGNC Symbol;Acc:HGNC:18709]
CCR4	CCR4	chemokine (C-C motif) receptor 4 [Source:HGNC Symbol;Acc:HGNC:1605]
CCRK	N/A	N/A
CCS	CCS	copper chaperone for superoxide dismutase [Source:HGNC Symbol;Acc:HGNC:1613]
CD320	CD320	CD320 molecule [Source:HGNC Symbol;Acc:HGNC:16692]
CD72	CD72	CD72 molecule [Source:HGNC Symbol;Acc:HGNC:1696]
CDC34	CDC34	cell division cycle 34 [Source:HGNC Symbol;Acc:HGNC:1734]
CDC42BPA	CDC42BPA	CDC42 binding protein kinase alpha (DMPK-like) [Source:HGNC Symbol;Acc:HGNC:1737]
CDC42BPB	CDC42BPB	CDC42 binding protein kinase beta (DMPK-like) [Source:HGNC Symbol;Acc:HGNC:1738]
CDCA3	CDCA3	cell division cycle associated 3 [Source:HGNC Symbol;Acc:HGNC:14624]
CDCA7	CDCA7	cell division cycle associated 7 [Source:HGNC Symbol;Acc:HGNC:14628]
CDCA8	CDCA8	cell division cycle associated 8 [Source:HGNC Symbol;Acc:HGNC:14629]
CDH11	CDH11	cadherin 11, type 2, OB-cadherin (osteoblast) [Source:HGNC Symbol;Acc:HGNC:1750]
CDIPT	CDIPT	CDP-diacylglycerol--inositol 3-phosphatidyltransferase [Source:HGNC Symbol;Acc:HGNC:1769]
CDK10	CDK10	cyclin-dependent kinase 10 [Source:HGNC Symbol;Acc:HGNC:1770]
CDK2AP2	CDK2AP2	cyclin-dependent kinase 2 associated protein 2 [Source:HGNC Symbol;Acc:HGNC:30833]
CDK3	CDK3/TEN1-CDK3	cyclin-dependent kinase 3 [Source:HGNC Symbol;Acc:HGNC:1772]/TEN1-CDK3 readthrough (NMD candidate) [Source:HGNC Symbol;Acc:HGNC:44420]
CDK4	CDK4	cyclin-dependent kinase 4 [Source:HGNC Symbol;Acc:HGNC:1773]
CDK5	CDK5	cyclin-dependent kinase 5 [Source:HGNC Symbol;Acc:HGNC:1774]
CDKL5	CDKL5	cyclin-dependent kinase-like 5 [Source:HGNC Symbol;Acc:HGNC:11411]
CDKN1C	CDKN1C	cyclin-dependent kinase inhibitor 1C (p57, Kip2) [Source:HGNC Symbol;Acc:HGNC:1786]
CDR1	CDR1	cerebellar degeneration related protein 1 [Source:HGNC Symbol;Acc:HGNC:1798]
CECR5	CECR5	cat eye syndrome chromosome region, candidate 5 [Source:HGNC Symbol;Acc:HGNC:1843]
CELSR1	CELSR1	cadherin, EGF LAG seven-pass G-type receptor 1 [Source:HGNC Symbol;Acc:HGNC:1850]
CENPA	CENPA	centromere protein A [Source:HGNC Symbol;Acc:HGNC:1851]
CENPH	CENPH	centromere protein H [Source:HGNC Symbol;Acc:HGNC:17268]
CENPT	CENPT	centromere protein T [Source:HGNC Symbol;Acc:HGNC:25787]
CEP170	CEP170	centrosomal protein 170kDa [Source:HGNC Symbol;Acc:HGNC:28920]
CEP350	CEP350	centrosomal protein 350kDa [Source:HGNC Symbol;Acc:HGNC:24238]
CERK	CERK	ceramide kinase [Source:HGNC Symbol;Acc:HGNC:19256]
CFHR4	CFHR4	complement factor H-related 4 [Source:HGNC Symbol;Acc:HGNC:16979]
CHAC1	CHAC1	ChaC glutathione-specific gamma-glutamylcyclotransferase 1 [Source:HGNC Symbol;Acc:HGNC:28680]
CHAC2	CHAC2	ChaC, cation transport regulator homolog 2 (E. coli) [Source:HGNC Symbol;Acc:HGNC:32363]
CHCHD1	CHCHD1	coiled-coil-helix-coiled-coil-helix domain containing 1 [Source:HGNC Symbol;Acc:HGNC:23518]
CHCHD2	CHCHD2	coiled-coil-helix-coiled-coil-helix domain containing 2 [Source:HGNC Symbol;Acc:HGNC:21645]
CHCHD5	CHCHD5	coiled-coil-helix-coiled-coil-helix domain containing 5 [Source:HGNC Symbol;Acc:HGNC:17840]
CHCHD6	CHCHD6	coiled-coil-helix-coiled-coil-helix domain containing 6 [Source:HGNC Symbol;Acc:HGNC:28184]
CHCHD8	COA4	cytochrome c oxidase assembly factor 4 homolog [Source:HGNC Symbol;Acc:HGNC:24604]
CHD2	CHD2	chromodomain helicase DNA binding protein 2 [Source:HGNC Symbol;Acc:HGNC:1917]
CHD9	CHD9	chromodomain helicase DNA binding protein 9 [Source:HGNC Symbol;Acc:HGNC:25701]
CHEK2	CHEK2	checkpoint kinase 2 [Source:HGNC Symbol;Acc:HGNC:16627]
CHTF18	CHTF18	chromosome transmission fidelity factor 18 [Source:HGNC Symbol;Acc:HGNC:18435]
CIAPIN1	CIAPIN1	cytokine induced apoptosis inhibitor 1 [Source:HGNC Symbol;Acc:HGNC:28050]
CIB1	CIB1	calcium and integrin binding 1 [Source:HGNC Symbol;Acc:HGNC:16920]
CIP29	N/A	N/A
CKS1B	CKS1B	CDC28 protein kinase regulatory subunit 1B [Source:HGNC Symbol;Acc:HGNC:19083]
CLDN15	CLDN15	claudin 15 [Source:HGNC Symbol;Acc:HGNC:2036]
CLEC14A	CLEC14A	C-type lectin domain family 14 member A [Source:HGNC Symbol;Acc:HGNC:19832]
CLIC1	CLIC1	chloride intracellular channel 1 [Source:HGNC Symbol;Acc:HGNC:2062]
CLIP1	CLIP1	CAP-Gly domain containing linker protein 1 [Source:HGNC Symbol;Acc:HGNC:10461]
CLN3	CLN3/RP11-435I10.4	ceroid-lipofuscinosis, neuronal 3 [Source:HGNC Symbol;Acc:HGNC:2074]
CLP1	CLP1	cleavage and polyadenylation factor I subunit 1 [Source:HGNC Symbol;Acc:HGNC:16999]
CLPP	CLPP	caseinolytic mitochondrial matrix peptidase proteolytic subunit [Source:HGNC Symbol;Acc:HGNC:2084]
CLTA	CLTA	clathrin, light chain A [Source:HGNC Symbol;Acc:HGNC:2090]
CMTM4	CMTM4	CKLF-like MARVEL transmembrane domain containing 4 [Source:HGNC Symbol;Acc:HGNC:19175]
CNTD2	CNTD2	cyclin N-terminal domain containing 2 [Source:HGNC Symbol;Acc:HGNC:25805]
CNTN1	CNTN1	contactin 1 [Source:HGNC Symbol;Acc:HGNC:2171]
CNTN4	CNTN4	contactin 4 [Source:HGNC Symbol;Acc:HGNC:2174]
COL14A1	COL14A1	collagen, type XIV, alpha 1 [Source:HGNC Symbol;Acc:HGNC:2191]
COL1A1	COL1A1	collagen, type I, alpha 1 [Source:HGNC Symbol;Acc:HGNC:2197]
COL1A2	COL1A2	collagen, type I, alpha 2 [Source:HGNC Symbol;Acc:HGNC:2198]
COL3A1	COL3A1	collagen, type III, alpha 1 [Source:HGNC Symbol;Acc:HGNC:2201]
COL5A2	COL5A2	collagen, type V, alpha 2 [Source:HGNC Symbol;Acc:HGNC:2210]
COL5A3	COL5A3	collagen, type V, alpha 3 [Source:HGNC Symbol;Acc:HGNC:14864]
COL8A1	COL8A1	collagen, type VIII, alpha 1 [Source:HGNC Symbol;Acc:HGNC:2215]
COLEC11	COLEC11	collectin subfamily member 11 [Source:HGNC Symbol;Acc:HGNC:17213]
COLEC12	COLEC12	collectin subfamily member 12 [Source:HGNC Symbol;Acc:HGNC:16016]
COMMD1	COMMD1	copper metabolism (Murr1) domain containing 1 [Source:HGNC Symbol;Acc:HGNC:23024]
COMMD3	COMMD3	COMM domain containing 3 [Source:HGNC Symbol;Acc:HGNC:23332]
COMMD4	COMMD4	COMM domain containing 4 [Source:HGNC Symbol;Acc:HGNC:26027]
COMMD9	COMMD9	COMM domain containing 9 [Source:HGNC Symbol;Acc:HGNC:25014]
COPE	COPE	coatomer protein complex subunit epsilon [Source:HGNC Symbol;Acc:HGNC:2234]
COPS5	COPS5	COP9 signalosome subunit 5 [Source:HGNC Symbol;Acc:HGNC:2240]
COQ3	COQ3	coenzyme Q3 methyltransferase [Source:HGNC Symbol;Acc:HGNC:18175]
COQ4	COQ4	coenzyme Q4 [Source:HGNC Symbol;Acc:HGNC:19693]
COQ6	COQ6	coenzyme Q6 monooxygenase [Source:HGNC Symbol;Acc:HGNC:20233]
COX17	COX17	COX17, cytochrome c oxidase copper chaperone [Source:HGNC Symbol;Acc:HGNC:2264]
COX4I1	COX4I1	cytochrome c oxidase subunit IV isoform 1 [Source:HGNC Symbol;Acc:HGNC:2265]
COX4NB	EMC8	ER membrane protein complex subunit 8 [Source:HGNC Symbol;Acc:HGNC:7864]
COX5A	COX5A	cytochrome c oxidase subunit Va [Source:HGNC Symbol;Acc:HGNC:2267]
COX5B	COX5B	cytochrome c oxidase subunit Vb [Source:HGNC Symbol;Acc:HGNC:2269]
COX7A2	COX7A2	cytochrome c oxidase subunit VIIa polypeptide 2 (liver) [Source:HGNC Symbol;Acc:HGNC:2288]
COX7A2L	COX7A2L	cytochrome c oxidase subunit VIIa polypeptide 2 like [Source:HGNC Symbol;Acc:HGNC:2289]
COX8A	COX8A	cytochrome c oxidase subunit VIIIA (ubiquitous) [Source:HGNC Symbol;Acc:HGNC:2294]
CPA5	CPA5	carboxypeptidase A5 [Source:HGNC Symbol;Acc:HGNC:15722]
CPNE7	CPNE7	copine VII [Source:HGNC Symbol;Acc:HGNC:2320]
CPSF3L	CPSF3L	cleavage and polyadenylation specific factor 3-like [Source:HGNC Symbol;Acc:HGNC:26052]
CPSF4	CPSF4	cleavage and polyadenylation specific factor 4 [Source:HGNC Symbol;Acc:HGNC:2327]
CRB3	CRB3	crumbs family member 3 [Source:HGNC Symbol;Acc:HGNC:20237]
CREB3	CREB3	cAMP responsive element binding protein 3 [Source:HGNC Symbol;Acc:HGNC:2347]
CREB3L4	CREB3L4	cAMP responsive element binding protein 3-like 4 [Source:HGNC Symbol;Acc:HGNC:18854]
CRELD1	CRELD1	cysteine rich with EGF-like domains 1 [Source:HGNC Symbol;Acc:HGNC:14630]
CRISP1	CRISP1	cysteine-rich secretory protein 1 [Source:HGNC Symbol;Acc:HGNC:304]
CRKRS	N/A	N/A
CROCCL1	N/A	N/A
CSGlcA-T	N/A	N/A
CSPG5	CSPG5	chondroitin sulfate proteoglycan 5 [Source:HGNC Symbol;Acc:HGNC:2467]
CTAGE3	N/A	N/A
CTGF	CTGF	connective tissue growth factor [Source:HGNC Symbol;Acc:HGNC:2500]
CTNNA1	CTNNA1	catenin alpha 1 [Source:HGNC Symbol;Acc:HGNC:2509]
CTNNB1	CTNNB1	catenin beta 1 [Source:HGNC Symbol;Acc:HGNC:2514]
CTRL	CTRL	chymotrypsin-like [Source:HGNC Symbol;Acc:HGNC:2524]
CUEDC2	CUEDC2	CUE domain containing 2 [Source:HGNC Symbol;Acc:HGNC:28352]
CUTA	CUTA	cutA divalent cation tolerance homolog (E. coli) [Source:HGNC Symbol;Acc:HGNC:21101]
CUTL1	N/A	N/A
CWC15	CWC15	CWC15 spliceosome-associated protein [Source:HGNC Symbol;Acc:HGNC:26939]
CX3CR1	CX3CR1	chemokine (C-X3-C motif) receptor 1 [Source:HGNC Symbol;Acc:HGNC:2558]
CXXC1	CXXC1	CXXC finger protein 1 [Source:HGNC Symbol;Acc:HGNC:24343]
CYBA	CYBA	cytochrome b-245, alpha polypeptide [Source:HGNC Symbol;Acc:HGNC:2577]
CYP17A1	CYP17A1	cytochrome P450 family 17 subfamily A member 1 [Source:HGNC Symbol;Acc:HGNC:2593]
CYR61	CYR61	cysteine-rich, angiogenic inducer, 61 [Source:HGNC Symbol;Acc:HGNC:2654]
DACT2	DACT2	dishevelled-binding antagonist of beta-catenin 2 [Source:HGNC Symbol;Acc:HGNC:21231]
DAK	TKFC	triokinase/FMN cyclase [Source:HGNC Symbol;Acc:HGNC:24552]
DALRD3	DALRD3	DALR anticodon binding domain containing 3 [Source:HGNC Symbol;Acc:HGNC:25536]
DAXX	DAXX	death-domain associated protein [Source:HGNC Symbol;Acc:HGNC:2681]
DCI	ECI1	enoyl-CoA delta isomerase 1 [Source:HGNC Symbol;Acc:HGNC:2703]
DCP2	DCP2	decapping mRNA 2 [Source:HGNC Symbol;Acc:HGNC:24452]
DCPS	DCPS	decapping enzyme, scavenger [Source:HGNC Symbol;Acc:HGNC:29812]
DCST2	DCST2	DC-STAMP domain containing 2 [Source:HGNC Symbol;Acc:HGNC:26562]
DCTN2	DCTN2	dynactin subunit 2 [Source:HGNC Symbol;Acc:HGNC:2712]
DCTN3	DCTN3	dynactin subunit 3 [Source:HGNC Symbol;Acc:HGNC:2713]
DDAH2	DDAH2	dimethylarginine dimethylaminohydrolase 2 [Source:HGNC Symbol;Acc:HGNC:2716]
DDEF1	N/A	N/A
DDIT3	DDIT3	DNA damage inducible transcript 3 [Source:HGNC Symbol;Acc:HGNC:2726]
DDOST	DDOST	dolichyl-diphosphooligosaccharide--protein glycosyltransferase subunit (non-catalytic) [Source:HGNC Symbol;Acc:HGNC:2728]
DDX17	DDX17	DEAD (Asp-Glu-Ala-Asp) box helicase 17 [Source:HGNC Symbol;Acc:HGNC:2740]
DDX28	DDX28	DEAD (Asp-Glu-Ala-Asp) box polypeptide 28 [Source:HGNC Symbol;Acc:HGNC:17330]
DDX39	N/A	N/A
DDX49	DDX49	DEAD (Asp-Glu-Ala-Asp) box polypeptide 49 [Source:HGNC Symbol;Acc:HGNC:18684]
DDX51	DDX51	DEAD (Asp-Glu-Ala-Asp) box polypeptide 51 [Source:HGNC Symbol;Acc:HGNC:20082]
DDX56	DDX56	DEAD (Asp-Glu-Ala-Asp) box helicase 56 [Source:HGNC Symbol;Acc:HGNC:18193]
DDX6	DDX6	DEAD (Asp-Glu-Ala-Asp) box helicase 6 [Source:HGNC Symbol;Acc:HGNC:2747]
DECR2	DECR2	2,4-dienoyl-CoA reductase 2, peroxisomal [Source:HGNC Symbol;Acc:HGNC:2754]
DEDD	DEDD	death effector domain containing [Source:HGNC Symbol;Acc:HGNC:2755]
DEF6	DEF6	DEF6, guanine nucleotide exchange factor [Source:HGNC Symbol;Acc:HGNC:2760]
DEXI	DEXI	Dexi homolog (mouse) [Source:HGNC Symbol;Acc:HGNC:13267]
DGAT2	DGAT2	diacylglycerol O-acyltransferase 2 [Source:HGNC Symbol;Acc:HGNC:16940]
DGKH	DGKH	diacylglycerol kinase, eta [Source:HGNC Symbol;Acc:HGNC:2854]
DGUOK	DGUOK	deoxyguanosine kinase [Source:HGNC Symbol;Acc:HGNC:2858]
DHX16	DHX16	DEAH (Asp-Glu-Ala-His) box polypeptide 16 [Source:HGNC Symbol;Acc:HGNC:2739]
DIP2C	DIP2C	disco interacting protein 2 homolog C [Source:HGNC Symbol;Acc:HGNC:29150]
DLC1	DLC1	DLC1 Rho GTPase activating protein [Source:HGNC Symbol;Acc:HGNC:2897]
DMAP1	DMAP1	DNA methyltransferase 1 associated protein 1 [Source:HGNC Symbol;Acc:HGNC:18291]
DMRTC2	DMRTC2	DMRT-like family C2 [Source:HGNC Symbol;Acc:HGNC:13911]
DMXL1	DMXL1	Dmx-like 1 [Source:HGNC Symbol;Acc:HGNC:2937]
DNAJC19	DNAJC19	DnaJ heat shock protein family (Hsp40) member C19 [Source:HGNC Symbol;Acc:HGNC:30528]
DNAJC4	DNAJC4	DnaJ heat shock protein family (Hsp40) member C4 [Source:HGNC Symbol;Acc:HGNC:5271]
DNPEP	DNPEP	aspartyl aminopeptidase [Source:HGNC Symbol;Acc:HGNC:2981]
DNTTIP1	DNTTIP1	deoxynucleotidyltransferase, terminal, interacting protein 1 [Source:HGNC Symbol;Acc:HGNC:16160]
DOCK1	DOCK1	dedicator of cytokinesis 1 [Source:HGNC Symbol;Acc:HGNC:2987]
DOCK11	DOCK11	dedicator of cytokinesis 11 [Source:HGNC Symbol;Acc:HGNC:23483]
DOCK4	DOCK4	dedicator of cytokinesis 4 [Source:HGNC Symbol;Acc:HGNC:19192]
DOCK9	DOCK9	dedicator of cytokinesis 9 [Source:HGNC Symbol;Acc:HGNC:14132]
DOK1	DOK1	docking protein 1 [Source:HGNC Symbol;Acc:HGNC:2990]
DOM3Z	DXO	decapping exoribonuclease [Source:HGNC Symbol;Acc:HGNC:2992]
DPH2	DPH2	DPH2 homolog [Source:HGNC Symbol;Acc:HGNC:3004]
DPM2	DPM2	dolichyl-phosphate mannosyltransferase polypeptide 2, regulatory subunit [Source:HGNC Symbol;Acc:HGNC:3006]
DPM3	DPM3	dolichyl-phosphate mannosyltransferase polypeptide 3 [Source:HGNC Symbol;Acc:HGNC:3007]
DPP3	DPP3	dipeptidyl-peptidase 3 [Source:HGNC Symbol;Acc:HGNC:3008]
DPYSL2	DPYSL2	dihydropyrimidinase like 2 [Source:HGNC Symbol;Acc:HGNC:3014]
DPYSL3	DPYSL3	dihydropyrimidinase like 3 [Source:HGNC Symbol;Acc:HGNC:3015]
DQX1	DQX1	DEAQ box RNA-dependent ATPase 1 [Source:HGNC Symbol;Acc:HGNC:20410]
DRAP1	DRAP1	DR1-associated protein 1 (negative cofactor 2 alpha) [Source:HGNC Symbol;Acc:HGNC:3019]
DSCR2	N/A	N/A
DSEL	DSEL	dermatan sulfate epimerase-like [Source:HGNC Symbol;Acc:HGNC:18144]
DST	DST	dystonin [Source:HGNC Symbol;Acc:HGNC:1090]
DUS3L	DUS3L	dihydrouridine synthase 3-like [Source:HGNC Symbol;Acc:HGNC:26920]
DUSP1	DUSP1	dual specificity phosphatase 1 [Source:HGNC Symbol;Acc:HGNC:3064]
DUSP28	DUSP28	dual specificity phosphatase 28 [Source:HGNC Symbol;Acc:HGNC:33237]
DUT	DUT	deoxyuridine triphosphatase [Source:HGNC Symbol;Acc:HGNC:3078]
DYNC1H1	DYNC1H1	dynein, cytoplasmic 1, heavy chain 1 [Source:HGNC Symbol;Acc:HGNC:2961]
DYNC1LI2	DYNC1LI2	dynein, cytoplasmic 1, light intermediate chain 2 [Source:HGNC Symbol;Acc:HGNC:2966]
E4F1	E4F1	E4F transcription factor 1 [Source:HGNC Symbol;Acc:HGNC:3121]
EBNA1BP2	EBNA1BP2	EBNA1 binding protein 2 [Source:HGNC Symbol;Acc:HGNC:15531]
ECHS1	ECHS1	enoyl-CoA hydratase, short chain, 1, mitochondrial [Source:HGNC Symbol;Acc:HGNC:3151]
ECSIT	ECSIT	ECSIT signalling integrator [Source:HGNC Symbol;Acc:HGNC:29548]
EDG1	N/A	N/A
EDG4	LPAR2	lysophosphatidic acid receptor 2 [Source:HGNC Symbol;Acc:HGNC:3168]
EDNRA	EDNRA	endothelin receptor type A [Source:HGNC Symbol;Acc:HGNC:3179]
EEA1	EEA1	early endosome antigen 1 [Source:HGNC Symbol;Acc:HGNC:3185]
EEF1B2	EEF1B2	eukaryotic translation elongation factor 1 beta 2 [Source:HGNC Symbol;Acc:HGNC:3208]
EEFSEC	EEFSEC	eukaryotic elongation factor, selenocysteine-tRNA-specific [Source:HGNC Symbol;Acc:HGNC:24614]
EFCAB4A	CRACR2B	calcium release activated channel regulator 2B [Source:HGNC Symbol;Acc:HGNC:28703]
EFNA3	EFNA3	ephrin-A3 [Source:HGNC Symbol;Acc:HGNC:3223]
EFNA4	EFNA4	ephrin-A4 [Source:HGNC Symbol;Acc:HGNC:3224]
EGR1	EGR1	early growth response 1 [Source:HGNC Symbol;Acc:HGNC:3238]
EGR2	EGR2	early growth response 2 [Source:HGNC Symbol;Acc:HGNC:3239]
EHD2	EHD2	EH domain containing 2 [Source:HGNC Symbol;Acc:HGNC:3243]
EIF2B2	EIF2B2	eukaryotic translation initiation factor 2B subunit beta [Source:HGNC Symbol;Acc:HGNC:3258]
EIF2B4	EIF2B4	eukaryotic translation initiation factor 2B subunit delta [Source:HGNC Symbol;Acc:HGNC:3260]
EIF4E2	EIF4E2	eukaryotic translation initiation factor 4E family member 2 [Source:HGNC Symbol;Acc:HGNC:3293]
EIF6	EIF6	eukaryotic translation initiation factor 6 [Source:HGNC Symbol;Acc:HGNC:6159]
ELK3	ELK3	ELK3, ETS-domain protein (SRF accessory protein 2) [Source:HGNC Symbol;Acc:HGNC:3325]
ELL3	ELL3	elongation factor RNA polymerase II-like 3 [Source:HGNC Symbol;Acc:HGNC:23113]
ELN	ELN	elastin [Source:HGNC Symbol;Acc:HGNC:3327]
EMG1	EMG1	EMG1 N1-specific pseudouridine methyltransferase [Source:HGNC Symbol;Acc:HGNC:16912]
EMP1	EMP1	epithelial membrane protein 1 [Source:HGNC Symbol;Acc:HGNC:3333]
EMP3	EMP3	epithelial membrane protein 3 [Source:HGNC Symbol;Acc:HGNC:3335]
ENOX1	ENOX1	ecto-NOX disulfide-thiol exchanger 1 [Source:HGNC Symbol;Acc:HGNC:25474]
ENPP1	ENPP1	ectonucleotide pyrophosphatase/phosphodiesterase 1 [Source:HGNC Symbol;Acc:HGNC:3356]
ENTPD4	ENTPD4	ectonucleoside triphosphate diphosphohydrolase 4 [Source:HGNC Symbol;Acc:HGNC:14573]
EP300	EP300	E1A binding protein p300 [Source:HGNC Symbol;Acc:HGNC:3373]
EP400NL	EP400NL	EP400 N-terminal like [Source:HGNC Symbol;Acc:HGNC:26602]
EPAS1	EPAS1	endothelial PAS domain protein 1 [Source:HGNC Symbol;Acc:HGNC:3374]
EPHA4	EPHA4	EPH receptor A4 [Source:HGNC Symbol;Acc:HGNC:3388]
EPHB2	EPHB2	EPH receptor B2 [Source:HGNC Symbol;Acc:HGNC:3393]
EPS8	EPS8	epidermal growth factor receptor pathway substrate 8 [Source:HGNC Symbol;Acc:HGNC:3420]
ERP29	ERP29	endoplasmic reticulum protein 29 [Source:HGNC Symbol;Acc:HGNC:13799]
ERRFI1	ERRFI1	ERBB receptor feedback inhibitor 1 [Source:HGNC Symbol;Acc:HGNC:18185]
ETV7	ETV7	ets variant 7 [Source:HGNC Symbol;Acc:HGNC:18160]
EVC	EVC	Ellis van Creveld protein [Source:HGNC Symbol;Acc:HGNC:3497]
EVI5	EVI5	ecotropic viral integration site 5 [Source:HGNC Symbol;Acc:HGNC:3501]
EXOC6B	EXOC6B	exocyst complex component 6B [Source:HGNC Symbol;Acc:HGNC:17085]
EXOSC3	EXOSC3	exosome component 3 [Source:HGNC Symbol;Acc:HGNC:17944]
EXOSC5	EXOSC5	exosome component 5 [Source:HGNC Symbol;Acc:HGNC:24662]
EXOSC7	EXOSC7	exosome component 7 [Source:HGNC Symbol;Acc:HGNC:28112]
EZH2	EZH2	enhancer of zeste 2 polycomb repressive complex 2 subunit [Source:HGNC Symbol;Acc:HGNC:3527]
FADD	FADD	Fas associated via death domain [Source:HGNC Symbol;Acc:HGNC:3573]
FADS3	FADS3	fatty acid desaturase 3 [Source:HGNC Symbol;Acc:HGNC:3576]
FAHD2A	FAHD2A	fumarylacetoacetate hydrolase domain containing 2A [Source:HGNC Symbol;Acc:HGNC:24252]
FAHD2B	FAHD2B	fumarylacetoacetate hydrolase domain containing 2B [Source:HGNC Symbol;Acc:HGNC:25318]
FAIM	FAIM	Fas apoptotic inhibitory molecule [Source:HGNC Symbol;Acc:HGNC:18703]
FAM100B	N/A	N/A
FAM102B	FAM102B	family with sequence similarity 102 member B [Source:HGNC Symbol;Acc:HGNC:27637]
FAM103A1	FAM103A1	family with sequence similarity 103 member A1 [Source:HGNC Symbol;Acc:HGNC:31022]
FAM104B	FAM104B	family with sequence similarity 104 member B [Source:HGNC Symbol;Acc:HGNC:25085]
FAM110C	FAM110C	family with sequence similarity 110 member C [Source:HGNC Symbol;Acc:HGNC:33340]
FAM113A	N/A	N/A
FAM114A1	FAM114A1	family with sequence similarity 114 member A1 [Source:HGNC Symbol;Acc:HGNC:25087]
FAM119A	N/A	N/A
FAM125A	N/A	N/A
FAM128A	N/A	N/A
FAM136A	FAM136A	family with sequence similarity 136 member A [Source:HGNC Symbol;Acc:HGNC:25911]
FAM14B	N/A	N/A
FAM36A	COX20	COX20 cytochrome c oxidase assembly factor [Source:HGNC Symbol;Acc:HGNC:26970]
FAM39E	N/A	N/A
FAM44B	N/A	N/A
FAM63B	FAM63B	family with sequence similarity 63 member B [Source:HGNC Symbol;Acc:HGNC:26954]
FAM64A	FAM64A	family with sequence similarity 64 member A [Source:HGNC Symbol;Acc:HGNC:25483]
FAM69A	FAM69A	family with sequence similarity 69 member A [Source:HGNC Symbol;Acc:HGNC:32213]
FAM71C	FAM71C	family with sequence similarity 71 member C [Source:HGNC Symbol;Acc:HGNC:28594]
FAM80A	N/A	N/A
FAM86C	N/A	N/A
FAM89B	FAM89B	family with sequence similarity 89 member B [Source:HGNC Symbol;Acc:HGNC:16708]
FAM90A1	FAM90A1	family with sequence similarity 90 member A1 [Source:HGNC Symbol;Acc:HGNC:25526]
FAM91A1	FAM91A1	family with sequence similarity 91 member A1 [Source:HGNC Symbol;Acc:HGNC:26306]
FAM96B	FAM96B	family with sequence similarity 96 member B [Source:HGNC Symbol;Acc:HGNC:24261]
FANCE	FANCE	Fanconi anemia complementation group E [Source:HGNC Symbol;Acc:HGNC:3586]
FANCG	FANCG	Fanconi anemia complementation group G [Source:HGNC Symbol;Acc:HGNC:3588]
FARP2	FARP2	FERM, ARH/RhoGEF and pleckstrin domain protein 2 [Source:HGNC Symbol;Acc:HGNC:16460]
FASTK	FASTK	Fas-activated serine/threonine kinase [Source:HGNC Symbol;Acc:HGNC:24676]
FASTKD3	FASTKD3	FAST kinase domains 3 [Source:HGNC Symbol;Acc:HGNC:28758]
FAT	N/A	N/A
FAT4	FAT4	FAT atypical cadherin 4 [Source:HGNC Symbol;Acc:HGNC:23109]
FAU	FAU	Finkel-Biskis-Reilly murine sarcoma virus (FBR-MuSV) ubiquitously expressed [Source:HGNC Symbol;Acc:HGNC:3597]
FBLN5	FBLN5	fibulin 5 [Source:HGNC Symbol;Acc:HGNC:3602]
FBN1	FBN1	fibrillin 1 [Source:HGNC Symbol;Acc:HGNC:3603]
FBXL12	FBXL12	F-box and leucine-rich repeat protein 12 [Source:HGNC Symbol;Acc:HGNC:13611]
FBXL8	FBXL8	F-box and leucine-rich repeat protein 8 [Source:HGNC Symbol;Acc:HGNC:17875]
FBXO6	FBXO6	F-box protein 6 [Source:HGNC Symbol;Acc:HGNC:13585]
FBXW9	FBXW9	F-box and WD repeat domain containing 9 [Source:HGNC Symbol;Acc:HGNC:28136]
FCHO1	FCHO1	FCH domain only 1 [Source:HGNC Symbol;Acc:HGNC:29002]
FDPS	FDPS	farnesyl diphosphate synthase [Source:HGNC Symbol;Acc:HGNC:3631]
FDPSL2A	N/A	N/A
FDX1	FDX1	ferredoxin 1 [Source:HGNC Symbol;Acc:HGNC:3638]
FDX1L	FDX1L	ferredoxin 1-like [Source:HGNC Symbol;Acc:HGNC:30546]
FDXR	FDXR	ferredoxin reductase [Source:HGNC Symbol;Acc:HGNC:3642]
FEM1C	FEM1C	fem-1 homolog c (C. elegans) [Source:HGNC Symbol;Acc:HGNC:16933]
FEN1	FEN1	flap structure-specific endonuclease 1 [Source:HGNC Symbol;Acc:HGNC:3650]
FER	FER	fer (fps/fes related) tyrosine kinase [Source:HGNC Symbol;Acc:HGNC:3655]
FER1L3	N/A	N/A
FGD6	FGD6	FYVE, RhoGEF and PH domain containing 6 [Source:HGNC Symbol;Acc:HGNC:21740]
FGF7	FGF7	fibroblast growth factor 7 [Source:HGNC Symbol;Acc:HGNC:3685]
FIBP	FIBP	fibroblast growth factor (acidic) intracellular binding protein [Source:HGNC Symbol;Acc:HGNC:3705]
FIS1	FIS1	fission, mitochondrial 1 [Source:HGNC Symbol;Acc:HGNC:21689]
FKBP15	FKBP15	FK506 binding protein 15 [Source:HGNC Symbol;Acc:HGNC:23397]
FKBP1B	FKBP1B	FK506 binding protein 1B [Source:HGNC Symbol;Acc:HGNC:3712]
FKBP2	FKBP2	FK506 binding protein 2 [Source:HGNC Symbol;Acc:HGNC:3718]
FKBP3	FKBP3	FK506 binding protein 3 [Source:HGNC Symbol;Acc:HGNC:3719]
FKBPL	FKBPL	FK506 binding protein like [Source:HGNC Symbol;Acc:HGNC:13949]
FKSG24	MPV17L2	MPV17 mitochondrial membrane protein-like 2 [Source:HGNC Symbol;Acc:HGNC:28177]
FLAD1	FLAD1	flavin adenine dinucleotide synthetase 1 [Source:HGNC Symbol;Acc:HGNC:24671]
FLJ10292	MAGOHB	mago homolog B, exon junction complex core component [Source:HGNC Symbol;Acc:HGNC:25504]
FLJ11286	N/A	N/A
FLJ14816	N/A	N/A
FLJ22639	N/A	N/A
FLJ30934	N/A	N/A
FLJ33790	N/A	N/A
FLJ35773	N/A	N/A
FLJ45909	N/A	N/A
FLNA	FLNA	filamin A [Source:HGNC Symbol;Acc:HGNC:3754]
FLOT1	FLOT1	flotillin 1 [Source:HGNC Symbol;Acc:HGNC:3757]
FLRT2	FLRT2	fibronectin leucine rich transmembrane protein 2 [Source:HGNC Symbol;Acc:HGNC:3761]
FNDC3A	FNDC3A	fibronectin type III domain containing 3A [Source:HGNC Symbol;Acc:HGNC:20296]
FNIP1	FNIP1	folliculin interacting protein 1 [Source:HGNC Symbol;Acc:HGNC:29418]
FNTA	FNTA	farnesyltransferase, CAAX box, alpha [Source:HGNC Symbol;Acc:HGNC:3782]
FOS	FOS	FBJ murine osteosarcoma viral oncogene homolog [Source:HGNC Symbol;Acc:HGNC:3796]
FOSB	FOSB	FBJ murine osteosarcoma viral oncogene homolog B [Source:HGNC Symbol;Acc:HGNC:3797]
FOSL2	FOSL2	FOS-like antigen 2 [Source:HGNC Symbol;Acc:HGNC:3798]
FOXP1	FOXP1	forkhead box P1 [Source:HGNC Symbol;Acc:HGNC:3823]
FOXRED1	FOXRED1	FAD-dependent oxidoreductase domain containing 1 [Source:HGNC Symbol;Acc:HGNC:26927]
FRAT1	FRAT1	frequently rearranged in advanced T-cell lymphomas 1 [Source:HGNC Symbol;Acc:HGNC:3944]
FRMD4B	FRMD4B	FERM domain containing 4B [Source:HGNC Symbol;Acc:HGNC:24886]
FRS3	FRS3	fibroblast growth factor receptor substrate 3 [Source:HGNC Symbol;Acc:HGNC:16970]
FRY	FRY	FRY microtubule binding protein [Source:HGNC Symbol;Acc:HGNC:20367]
FSTL1	FSTL1	follistatin like 1 [Source:HGNC Symbol;Acc:HGNC:3972]
FSTL4	FSTL4	follistatin-like 4 [Source:HGNC Symbol;Acc:HGNC:21389]
FTO	FTO	fat mass and obesity associated [Source:HGNC Symbol;Acc:HGNC:24678]
FXC1	TIMM10B	translocase of inner mitochondrial membrane 10 homolog B (yeast) [Source:HGNC Symbol;Acc:HGNC:4022]/Mitochondrial import inner membrane translocase subunit Tim10 B [Source:UniProtKB/Swiss-Prot;Acc:Q9Y5J6]
FYCO1	FYCO1	FYVE and coiled-coil domain containing 1 [Source:HGNC Symbol;Acc:HGNC:14673]
FZD5	FZD5	frizzled class receptor 5 [Source:HGNC Symbol;Acc:HGNC:4043]
GAB1	GAB1	GRB2 associated binding protein 1 [Source:HGNC Symbol;Acc:HGNC:4066]
GAD1	GAD1	glutamate decarboxylase 1 [Source:HGNC Symbol;Acc:HGNC:4092]
GADD45G	GADD45G	growth arrest and DNA damage inducible gamma [Source:HGNC Symbol;Acc:HGNC:4097]
GALK1	GALK1	galactokinase 1 [Source:HGNC Symbol;Acc:HGNC:4118]
GALNT10	GALNT10	polypeptide N-acetylgalactosaminyltransferase 10 [Source:HGNC Symbol;Acc:HGNC:19873]
GALT	GALT	galactose-1-phosphate uridylyltransferase [Source:HGNC Symbol;Acc:HGNC:4135]
GAN	GAN	gigaxonin [Source:HGNC Symbol;Acc:HGNC:4137]
GAPVD1	GAPVD1	GTPase activating protein and VPS9 domains 1 [Source:HGNC Symbol;Acc:HGNC:23375]
GAS1	GAS1	growth arrest specific 1 [Source:HGNC Symbol;Acc:HGNC:4165]
GBF1	GBF1	golgi brefeldin A resistant guanine nucleotide exchange factor 1 [Source:HGNC Symbol;Acc:HGNC:4181]
GBL	N/A	N/A
GCAT	GCAT	glycine C-acetyltransferase [Source:HGNC Symbol;Acc:HGNC:4188]
GCDH	GCDH	glutaryl-CoA dehydrogenase [Source:HGNC Symbol;Acc:HGNC:4189]
GCHFR	GCHFR	GTP cyclohydrolase I feedback regulator [Source:HGNC Symbol;Acc:HGNC:4194]
GCS1	N/A	N/A
GDF9	GDF9	growth differentiation factor 9 [Source:HGNC Symbol;Acc:HGNC:4224]
GDI1	GDI1	GDP dissociation inhibitor 1 [Source:HGNC Symbol;Acc:HGNC:4226]
GEMIN4	GEMIN4	gem nuclear organelle associated protein 4 [Source:HGNC Symbol;Acc:HGNC:15717]
GFER	GFER	growth factor, augmenter of liver regeneration [Source:HGNC Symbol;Acc:HGNC:4236]
GIMAP1	GIMAP1	GTPase, IMAP family member 1 [Source:HGNC Symbol;Acc:HGNC:23237]
GINS2	GINS2	GINS complex subunit 2 (Psf2 homolog) [Source:HGNC Symbol;Acc:HGNC:24575]
GIT2	GIT2	G protein-coupled receptor kinase interacting ArfGAP 2 [Source:HGNC Symbol;Acc:HGNC:4273]
GJA1	GJA1	gap junction protein alpha 1 [Source:HGNC Symbol;Acc:HGNC:4274]
GJB1	GJB1	gap junction protein beta 1 [Source:HGNC Symbol;Acc:HGNC:4283]
GLG1	GLG1	golgi glycoprotein 1 [Source:HGNC Symbol;Acc:HGNC:4316]
GLI3	GLI3	GLI family zinc finger 3 [Source:HGNC Symbol;Acc:HGNC:4319]
GLOD5	GLOD5	glyoxalase domain containing 5 [Source:HGNC Symbol;Acc:HGNC:33358]
GLRX2	GLRX2	glutaredoxin 2 [Source:HGNC Symbol;Acc:HGNC:16065]
GLRX5	GLRX5	glutaredoxin 5 [Source:HGNC Symbol;Acc:HGNC:20134]
GLS	GLS	glutaminase [Source:HGNC Symbol;Acc:HGNC:4331]
GLS2	GLS2	glutaminase 2 [Source:HGNC Symbol;Acc:HGNC:29570]
GLYATL1	GLYATL1	glycine-N-acyltransferase like 1 [Source:HGNC Symbol;Acc:HGNC:30519]
GMNN	GMNN	geminin, DNA replication inhibitor [Source:HGNC Symbol;Acc:HGNC:17493]
GMPR	GMPR	guanosine monophosphate reductase [Source:HGNC Symbol;Acc:HGNC:4376]
GNAQ	GNAQ	guanine nucleotide binding protein (G protein), q polypeptide [Source:HGNC Symbol;Acc:HGNC:4390]
GNB1L	GNB1L	guanine nucleotide binding protein (G protein), beta polypeptide 1-like [Source:HGNC Symbol;Acc:HGNC:4397]
GNGT1	GNGT1	guanine nucleotide binding protein (G protein), gamma transducing activity polypeptide 1 [Source:HGNC Symbol;Acc:HGNC:4411]
GNL1	GNL1	guanine nucleotide binding protein-like 1 [Source:HGNC Symbol;Acc:HGNC:4413]
GNMT	GNMT	glycine N-methyltransferase [Source:HGNC Symbol;Acc:HGNC:4415]
GNPTG	GNPTG	N-acetylglucosamine-1-phosphate transferase, gamma subunit [Source:HGNC Symbol;Acc:HGNC:23026]
GOLGA2	GOLGA2	golgin A2 [Source:HGNC Symbol;Acc:HGNC:4425]
GOLIM4	GOLIM4	golgi integral membrane protein 4 [Source:HGNC Symbol;Acc:HGNC:15448]
GOLT1A	GOLT1A	golgi transport 1A [Source:HGNC Symbol;Acc:HGNC:24766]
GPATCH3	GPATCH3	G-patch domain containing 3 [Source:HGNC Symbol;Acc:HGNC:25720]
GPR107	GPR107	G protein-coupled receptor 107 [Source:HGNC Symbol;Acc:HGNC:17830]
GPR137	GPR137	G protein-coupled receptor 137 [Source:HGNC Symbol;Acc:HGNC:24300]
GPR175	N/A	N/A
GPR19	GPR19	G protein-coupled receptor 19 [Source:HGNC Symbol;Acc:HGNC:4473]
GPT	GPT	glutamic-pyruvate transaminase (alanine aminotransferase) [Source:HGNC Symbol;Acc:HGNC:4552]
GPT2	GPT2	glutamic pyruvate transaminase (alanine aminotransferase) 2 [Source:HGNC Symbol;Acc:HGNC:18062]
GPX1	GPX1	glutathione peroxidase 1 [Source:HGNC Symbol;Acc:HGNC:4553]
GRK6	GRK6	G protein-coupled receptor kinase 6 [Source:HGNC Symbol;Acc:HGNC:4545]
GRLF1	ARHGAP35	Rho GTPase activating protein 35 [Source:HGNC Symbol;Acc:HGNC:4591]
GSTM4	GSTM4	glutathione S-transferase mu 4 [Source:HGNC Symbol;Acc:HGNC:4636]
GSTP1	GSTP1	glutathione S-transferase pi 1 [Source:HGNC Symbol;Acc:HGNC:4638]
GSTZ1	GSTZ1	glutathione S-transferase zeta 1 [Source:HGNC Symbol;Acc:HGNC:4643]
GTF2H4	GTF2H4	general transcription factor IIH subunit 4 [Source:HGNC Symbol;Acc:HGNC:4658]
GTPBP2	GTPBP2	GTP binding protein 2 [Source:HGNC Symbol;Acc:HGNC:4670]
GTPBP5	N/A	N/A
H2AFV	H2AFV	H2A histone family member V [Source:HGNC Symbol;Acc:HGNC:20664]
H2AFX	H2AFX	H2A histone family member X [Source:HGNC Symbol;Acc:HGNC:4739]
H2AFZ	H2AFZ	H2A histone family member Z [Source:HGNC Symbol;Acc:HGNC:4741]
HAX1	HAX1	HCLS1 associated protein X-1 [Source:HGNC Symbol;Acc:HGNC:16915]
HBXIP	N/A	N/A
hCG_1983058	N/A	N/A
HDDC2	HDDC2	HD domain containing 2 [Source:HGNC Symbol;Acc:HGNC:21078]
HDDC3	HDDC3	HD domain containing 3 [Source:HGNC Symbol;Acc:HGNC:30522]
HEATR5A	HEATR5A	HEAT repeat containing 5A [Source:HGNC Symbol;Acc:HGNC:20276]
HECTD1	HECTD1	HECT domain containing E3 ubiquitin protein ligase 1 [Source:HGNC Symbol;Acc:HGNC:20157]
HEG1	HEG1	heart development protein with EGF-like domains 1 [Source:HGNC Symbol;Acc:HGNC:29227]
HELZ	HELZ	helicase with zinc finger [Source:HGNC Symbol;Acc:HGNC:16878]
HERC1	HERC1	HECT and RLD domain containing E3 ubiquitin protein ligase family member 1 [Source:HGNC Symbol;Acc:HGNC:4867]
HERPUD1	HERPUD1	homocysteine-inducible, endoplasmic reticulum stress-inducible, ubiquitin-like domain member 1 [Source:HGNC Symbol;Acc:HGNC:13744]
HESX1	HESX1	HESX homeobox 1 [Source:HGNC Symbol;Acc:HGNC:4877]
HGF	HGF	hepatocyte growth factor (hepapoietin A; scatter factor) [Source:HGNC Symbol;Acc:HGNC:4893]
HHLA1	HHLA1	HERV-H LTR-associating 1 [Source:HGNC Symbol;Acc:HGNC:4904]
HIG2	N/A	N/A
HINT2	HINT2	histidine triad nucleotide binding protein 2 [Source:HGNC Symbol;Acc:HGNC:18344]
HIRIP3	HIRIP3	HIRA interacting protein 3 [Source:HGNC Symbol;Acc:HGNC:4917]
HIST3H2A	HIST3H2A	histone cluster 3, H2a [Source:HGNC Symbol;Acc:HGNC:20507]
HMBS	HMBS	hydroxymethylbilane synthase [Source:HGNC Symbol;Acc:HGNC:4982]
HMG20B	HMG20B	high mobility group 20B [Source:HGNC Symbol;Acc:HGNC:5002]
HMG4L	N/A	N/A
HMGN1	HMGN1	high mobility group nucleosome binding domain 1 [Source:HGNC Symbol;Acc:HGNC:4984]
HNRPCL1	N/A	N/A
HOOK1	HOOK1	hook microtubule-tethering protein 1 [Source:HGNC Symbol;Acc:HGNC:19884]
HOOK3	HOOK3	hook microtubule-tethering protein 3 [Source:HGNC Symbol;Acc:HGNC:23576]
HOXC5	HOXC5	homeobox C5 [Source:HGNC Symbol;Acc:HGNC:5127]
HPDL	HPDL	4-hydroxyphenylpyruvate dioxygenase-like [Source:HGNC Symbol;Acc:HGNC:28242]
HPN	HPN	hepsin [Source:HGNC Symbol;Acc:HGNC:5155]
HSBP1	HSBP1	heat shock factor binding protein 1 [Source:HGNC Symbol;Acc:HGNC:5203]
HSD11B1L	HSD11B1L	hydroxysteroid (11-beta) dehydrogenase 1-like [Source:HGNC Symbol;Acc:HGNC:30419]
HSD11B2	HSD11B2	hydroxysteroid (11-beta) dehydrogenase 2 [Source:HGNC Symbol;Acc:HGNC:5209]
HSD17B1	HSD17B1	hydroxysteroid (17-beta) dehydrogenase 1 [Source:HGNC Symbol;Acc:HGNC:5210]
HSD17B10	HSD17B10	hydroxysteroid (17-beta) dehydrogenase 10 [Source:HGNC Symbol;Acc:HGNC:4800]
HSD17B8	HSD17B8	hydroxysteroid (17-beta) dehydrogenase 8 [Source:HGNC Symbol;Acc:HGNC:3554]
HSF4	HSF4	heat shock transcription factor 4 [Source:HGNC Symbol;Acc:HGNC:5227]
HSH2D	HSH2D	hematopoietic SH2 domain containing [Source:HGNC Symbol;Acc:HGNC:24920]
HSP90B3P	HSP90B3P	heat shock protein 90kDa beta family member 3, pseudogene [Source:HGNC Symbol;Acc:HGNC:12100]
HSPBAP1	HSPBAP1	HSPB (heat shock 27kDa) associated protein 1 [Source:HGNC Symbol;Acc:HGNC:16389]
HSPC111	N/A	N/A
HSPC152	TRMT112	tRNA methyltransferase 11-2 homolog (S. cerevisiae) [Source:HGNC Symbol;Acc:HGNC:26940]
HSPE1	HSPE1	heat shock protein family E (Hsp10) member 1 [Source:HGNC Symbol;Acc:HGNC:5269]
HSPG2	HSPG2	heparan sulfate proteoglycan 2 [Source:HGNC Symbol;Acc:HGNC:5273]
HTF9C	N/A	N/A
HTR3B	HTR3B	5-hydroxytryptamine (serotonin) receptor 3B, ionotropic [Source:HGNC Symbol;Acc:HGNC:5298]
HTRA2	HTRA2	HtrA serine peptidase 2 [Source:HGNC Symbol;Acc:HGNC:14348]
HTRA4	HTRA4	HtrA serine peptidase 4 [Source:HGNC Symbol;Acc:HGNC:26909]
HYAL3	NAT6/HYAL3	N-acetyltransferase 6 (GCN5-related) [Source:HGNC Symbol;Acc:HGNC:30252]/hyaluronoglucosaminidase 3 [Source:HGNC Symbol;Acc:HGNC:5322]
HYI	HYI	hydroxypyruvate isomerase (putative) [Source:HGNC Symbol;Acc:HGNC:26948]
HYPK	HYPK	huntingtin interacting protein K [Source:HGNC Symbol;Acc:HGNC:18418]
ICAM3	ICAM3	intercellular adhesion molecule 3 [Source:HGNC Symbol;Acc:HGNC:5346]
IER3IP1	IER3IP1	immediate early response 3 interacting protein 1 [Source:HGNC Symbol;Acc:HGNC:18550]
IFIT1L	N/A	N/A
IFNGR2	IFNGR2	interferon gamma receptor 2 (interferon gamma transducer 1) [Source:HGNC Symbol;Acc:HGNC:5440]
IFRD2	IFRD2	interferon-related developmental regulator 2 [Source:HGNC Symbol;Acc:HGNC:5457]
IGF1	IGF1	insulin like growth factor 1 [Source:HGNC Symbol;Acc:HGNC:5464]
IGF2R	IGF2R	insulin like growth factor 2 receptor [Source:HGNC Symbol;Acc:HGNC:5467]
IGSF6	IGSF6	immunoglobulin superfamily member 6 [Source:HGNC Symbol;Acc:HGNC:5953]
IL2RA	IL2RA	interleukin 2 receptor subunit alpha [Source:HGNC Symbol;Acc:HGNC:6008]
IL6ST	IL6ST	interleukin 6 signal transducer [Source:HGNC Symbol;Acc:HGNC:6021]
ILF2	ILF2	interleukin enhancer binding factor 2 [Source:HGNC Symbol;Acc:HGNC:6037]
ILKAP	ILKAP	ILK associated serine/threonine phosphatase [Source:HGNC Symbol;Acc:HGNC:15566]
ILVBL	ILVBL	ilvB (bacterial acetolactate synthase)-like [Source:HGNC Symbol;Acc:HGNC:6041]
IMP3	IMP3	IMP3, U3 small nucleolar ribonucleoprotein [Source:HGNC Symbol;Acc:HGNC:14497]
IMP4	IMP4	IMP4 homolog, U3 small nucleolar ribonucleoprotein [Source:HGNC Symbol;Acc:HGNC:30856]
IMPA2	IMPA2	inositol(myo)-1(or 4)-monophosphatase 2 [Source:HGNC Symbol;Acc:HGNC:6051]
IMPG1	IMPG1	interphotoreceptor matrix proteoglycan 1 [Source:HGNC Symbol;Acc:HGNC:6055]
INCA1	INCA1	inhibitor of CDK, cyclin A1 interacting protein 1 [Source:HGNC Symbol;Acc:HGNC:32224]
INPP5F	INPP5F	inositol polyphosphate-5-phosphatase F [Source:HGNC Symbol;Acc:HGNC:17054]
INVS	INVS	inversin [Source:HGNC Symbol;Acc:HGNC:17870]
IQCK	IQCK	IQ motif containing K [Source:HGNC Symbol;Acc:HGNC:28556]
IQSEC1	IQSEC1	IQ motif and Sec7 domain 1 [Source:HGNC Symbol;Acc:HGNC:29112]
IRAK1BP1	IRAK1BP1	interleukin 1 receptor associated kinase 1 binding protein 1 [Source:HGNC Symbol;Acc:HGNC:17368]
IRF7	IRF7	interferon regulatory factor 7 [Source:HGNC Symbol;Acc:HGNC:6122]
IRF9	IRF9	interferon regulatory factor 9 [Source:HGNC Symbol;Acc:HGNC:6131]
ISCA2	ISCA2	iron-sulfur cluster assembly 2 [Source:HGNC Symbol;Acc:HGNC:19857]
ISCU	ISCU	iron-sulfur cluster assembly enzyme [Source:HGNC Symbol;Acc:HGNC:29882]
ISG15	ISG15	ISG15 ubiquitin-like modifier [Source:HGNC Symbol;Acc:HGNC:4053]
ISG20	ISG20	interferon stimulated exonuclease gene 20kDa [Source:HGNC Symbol;Acc:HGNC:6130]
ITCH	ITCH	itchy E3 ubiquitin protein ligase [Source:HGNC Symbol;Acc:HGNC:13890]
ITGA11	ITGA11	integrin subunit alpha 11 [Source:HGNC Symbol;Acc:HGNC:6136]
ITGA2B	ITGA2B	integrin subunit alpha 2b [Source:HGNC Symbol;Acc:HGNC:6138]
ITGAV	ITGAV	integrin subunit alpha V [Source:HGNC Symbol;Acc:HGNC:6150]
ITGAX	ITGAX	integrin subunit alpha X [Source:HGNC Symbol;Acc:HGNC:6152]
ITGB1	ITGB1	integrin subunit beta 1 [Source:HGNC Symbol;Acc:HGNC:6153]
ITGB6	ITGB6	integrin subunit beta 6 [Source:HGNC Symbol;Acc:HGNC:6161]
ITPA	ITPA	inosine triphosphatase [Source:HGNC Symbol;Acc:HGNC:6176]
ITSN1	ITSN1	intersectin 1 [Source:HGNC Symbol;Acc:HGNC:6183]
JAK1	JAK1	Janus kinase 1 [Source:HGNC Symbol;Acc:HGNC:6190]
JHDM1D	N/A	N/A
JMJD4	JMJD4	jumonji domain containing 4 [Source:HGNC Symbol;Acc:HGNC:25724]
JTB	JTB	jumping translocation breakpoint [Source:HGNC Symbol;Acc:HGNC:6201]
JTV1	AIMP2	aminoacyl tRNA synthetase complex-interacting multifunctional protein 2 [Source:HGNC Symbol;Acc:HGNC:20609]
KATNB1	KATNB1	katanin p80 (WD repeat containing) subunit B 1 [Source:HGNC Symbol;Acc:HGNC:6217]
KCNE2	KCNE2	potassium channel, voltage gated subfamily E regulatory beta subunit 2 [Source:HGNC Symbol;Acc:HGNC:6242]
KCNJ10	KCNJ10	potassium channel, inwardly rectifying subfamily J, member 10 [Source:HGNC Symbol;Acc:HGNC:6256]
KCNJ11	KCNJ11	potassium channel, inwardly rectifying subfamily J, member 11 [Source:HGNC Symbol;Acc:HGNC:6257]
KCNK5	KCNK5	potassium channel, two pore domain subfamily K, member 5 [Source:HGNC Symbol;Acc:HGNC:6280]
KCNMB1	KCNMB1	potassium channel subfamily M regulatory beta subunit 1 [Source:HGNC Symbol;Acc:HGNC:6285]
KCTD14	KCTD14	potassium channel tetramerization domain containing 14 [Source:HGNC Symbol;Acc:HGNC:23295]
KEL	KEL	Kell blood group, metallo-endopeptidase [Source:HGNC Symbol;Acc:HGNC:6308]
KHK	KHK	ketohexokinase [Source:HGNC Symbol;Acc:HGNC:6315]
KIAA0143	N/A	N/A
KIAA0247	N/A	N/A
KIAA0256	SECISBP2L	SECIS binding protein 2-like [Source:HGNC Symbol;Acc:HGNC:28997]
KIAA0319	KIAA0319	KIAA0319 [Source:HGNC Symbol;Acc:HGNC:21580]
KIAA0355	KIAA0355	KIAA0355 [Source:HGNC Symbol;Acc:HGNC:29016]
KIAA0825	KIAA0825	KIAA0825 [Source:HGNC Symbol;Acc:HGNC:28532]
KIAA1033	KIAA1033	KIAA1033 [Source:HGNC Symbol;Acc:HGNC:29174]
KIAA1109	KIAA1109	KIAA1109 [Source:HGNC Symbol;Acc:HGNC:26953]
KIAA1128	N/A	N/A
KIAA1432	N/A	N/A
KIAA1546	N/A	N/A
KIAA1804	RP5-862P8.2	Mitogen-activated protein kinase kinase kinase MLK4 [Source:UniProtKB/Swiss-Prot;Acc:Q5TCX8]
KIDINS220	KIDINS220	kinase D-interacting substrate 220kDa [Source:HGNC Symbol;Acc:HGNC:29508]
KIF22	KIF22	kinesin family member 22 [Source:HGNC Symbol;Acc:HGNC:6391]
KIF5B	KIF5B	kinesin family member 5B [Source:HGNC Symbol;Acc:HGNC:6324]
KIR3DX1	KIR3DX1	killer cell immunoglobulin-like receptor, three domains, X1 [Source:HGNC Symbol;Acc:HGNC:25043]
KITLG	KITLG	KIT ligand [Source:HGNC Symbol;Acc:HGNC:6343]
KLC4	KLC4	kinesin light chain 4 [Source:HGNC Symbol;Acc:HGNC:21624]
KLF10	KLF10	Kruppel-like factor 10 [Source:HGNC Symbol;Acc:HGNC:11810]
KLF6	KLF6	Kruppel-like factor 6 [Source:HGNC Symbol;Acc:HGNC:2235]
KLHDC2	KLHDC2	kelch domain containing 2 [Source:HGNC Symbol;Acc:HGNC:20231]
KLHDC3	KLHDC3	kelch domain containing 3 [Source:HGNC Symbol;Acc:HGNC:20704]
KLHDC9	KLHDC9	kelch domain containing 9 [Source:HGNC Symbol;Acc:HGNC:28489]
KRTAP13-2	KRTAP13-2	keratin associated protein 13-2 [Source:HGNC Symbol;Acc:HGNC:18923]
KRTCAP3	KRTCAP3	keratinocyte associated protein 3 [Source:HGNC Symbol;Acc:HGNC:28943]
KTI12	KTI12	KTI12 chromatin associated homolog [Source:HGNC Symbol;Acc:HGNC:25160]
LAGE3	LAGE3	L antigen family member 3 [Source:HGNC Symbol;Acc:HGNC:26058]
LAMB1	LAMB1	laminin subunit beta 1 [Source:HGNC Symbol;Acc:HGNC:6486]
LANCL2	LANCL2	LanC lantibiotic synthetase component C-like 2 (bacterial) [Source:HGNC Symbol;Acc:HGNC:6509]
LARP5	N/A	N/A
LAT	LAT	linker for activation of T-cells [Source:HGNC Symbol;Acc:HGNC:18874]
LCMT1	LCMT1	leucine carboxyl methyltransferase 1 [Source:HGNC Symbol;Acc:HGNC:17557]
LEFTY1	LEFTY1	left-right determination factor 1 [Source:HGNC Symbol;Acc:HGNC:6552]
LEPR	LEPR	leptin receptor [Source:HGNC Symbol;Acc:HGNC:6554]
LHCGR	LHCGR	luteinizing hormone/choriogonadotropin receptor [Source:HGNC Symbol;Acc:HGNC:6585]
LIF	LIF	leukemia inhibitory factor [Source:HGNC Symbol;Acc:HGNC:6596]
LIMA1	LIMA1	LIM domain and actin binding 1 [Source:HGNC Symbol;Acc:HGNC:24636]
LIMCH1	LIMCH1	LIM and calponin homology domains 1 [Source:HGNC Symbol;Acc:HGNC:29191]
LIN37	LIN37	lin-37 DREAM MuvB core complex component [Source:HGNC Symbol;Acc:HGNC:33234]
LIN54	LIN54	lin-54 DREAM MuvB core complex component [Source:HGNC Symbol;Acc:HGNC:25397]
LIPT1	LIPT1	lipoyltransferase 1 [Source:HGNC Symbol;Acc:HGNC:29569]
LMNA	LMNA	lamin A/C [Source:HGNC Symbol;Acc:HGNC:6636]
LNPEP	LNPEP	leucyl/cystinyl aminopeptidase [Source:HGNC Symbol;Acc:HGNC:6656]
LOC116349	N/A	N/A
LOC124446	TMEM219	transmembrane protein 219 [Source:HGNC Symbol;Acc:HGNC:25201]
LOC150223	YDJC	YdjC homolog (bacterial) [Source:HGNC Symbol;Acc:HGNC:27158]
LOC152217	N/A	N/A
LOC153222	N/A	N/A
LOC158830	N/A	N/A
LOC200810	N/A	N/A
LOC255374	N/A	N/A
LOC26010	N/A	N/A
LOC283152	N/A	N/A
LOC283871	N/A	N/A
LOC283951	N/A	N/A
LOC285074	N/A	N/A
LOC339229	N/A	N/A
LOC344405	N/A	N/A
LOC345222	N/A	N/A
LOC348180	N/A	N/A
LOC348801	N/A	N/A
LOC374395	N/A	N/A
LOC375748	N/A	N/A
LOC376693	N/A	N/A
LOC389541	N/A	N/A
LOC391356	N/A	N/A
LOC400506	N/A	N/A
LOC402573	N/A	N/A
LOC440348	N/A	N/A
LOC440356	N/A	N/A
LOC441150	N/A	N/A
LOC51035	UBXN1	UBX domain protein 1 [Source:HGNC Symbol;Acc:HGNC:18402]
LOC51252	N/A	N/A
LOC554249	N/A	N/A
LOC55565	N/A	N/A
LOC644096	N/A	N/A
LOC653314	N/A	N/A
LOC654346	N/A	N/A
LOC728635	N/A	N/A
LOC730087	N/A	N/A
LOC751071	N/A	N/A
LOC790955	N/A	N/A
LOC81691	AC004381.6	Putative RNA exonuclease NEF-sp [Source:UniProtKB/Swiss-Prot;Acc:Q96IC2]
LOC90835	N/A	N/A
LOC91893	N/A	N/A
LRCH1	LRCH1	leucine-rich repeats and calponin homology (CH) domain containing 1 [Source:HGNC Symbol;Acc:HGNC:20309]
LRP1	LRP1	LDL receptor related protein 1 [Source:HGNC Symbol;Acc:HGNC:6692]
LRRC61	LRRC61	leucine rich repeat containing 61 [Source:HGNC Symbol;Acc:HGNC:21704]
LRRC8E	LRRC8E	leucine-rich repeat containing 8 family member E [Source:HGNC Symbol;Acc:HGNC:26272]
LRRFIP1	LRRFIP1	leucine rich repeat (in FLII) interacting protein 1 [Source:HGNC Symbol;Acc:HGNC:6702]
LSM10	LSM10	LSM10, U7 small nuclear RNA associated [Source:HGNC Symbol;Acc:HGNC:17562]
LSM2	LSM2	LSM2 homolog, U6 small nuclear RNA and mRNA degradation associated [Source:HGNC Symbol;Acc:HGNC:13940]
LSM4	LSM4	LSM4 homolog, U6 small nuclear RNA and mRNA degradation associated [Source:HGNC Symbol;Acc:HGNC:17259]
LSM6	LSM6	LSM6 homolog, U6 small nuclear RNA and mRNA degradation associated [Source:HGNC Symbol;Acc:HGNC:17017]
LSM7	LSM7	LSM7 homolog, U6 small nuclear RNA and mRNA degradation associated [Source:HGNC Symbol;Acc:HGNC:20470]
LSMD1	NAA38	N(alpha)-acetyltransferase 38, NatC auxiliary subunit [Source:HGNC Symbol;Acc:HGNC:28212]
LUZP1	LUZP1	leucine zipper protein 1 [Source:HGNC Symbol;Acc:HGNC:14985]
LY6G5C	LY6G5C	lymphocyte antigen 6 complex, locus G5C [Source:HGNC Symbol;Acc:HGNC:13932]
LYG1	LYG1	lysozyme G-like 1 [Source:HGNC Symbol;Acc:HGNC:27014]
LYPD1	LYPD1	LY6/PLAUR domain containing 1 [Source:HGNC Symbol;Acc:HGNC:28431]
LYRM4	LYRM4	LYR motif containing 4 [Source:HGNC Symbol;Acc:HGNC:21365]
LYVE1	LYVE1	lymphatic vessel endothelial hyaluronan receptor 1 [Source:HGNC Symbol;Acc:HGNC:14687]
LYZ	LYZ	lysozyme [Source:HGNC Symbol;Acc:HGNC:6740]
MACROD1	MACROD1	MACRO domain containing 1 [Source:HGNC Symbol;Acc:HGNC:29598]
MAD2L2	MAD2L2	MAD2 mitotic arrest deficient-like 2 (yeast) [Source:HGNC Symbol;Acc:HGNC:6764]
MAGEA11	MAGEA11	MAGE family member A11 [Source:HGNC Symbol;Acc:HGNC:6798]
MAGEB3	MAGEB3	MAGE family member B3 [Source:HGNC Symbol;Acc:HGNC:6810]
MAGEC3	MAGEC3	MAGE family member C3 [Source:HGNC Symbol;Acc:HGNC:23798]
MAGED2	MAGED2	MAGE family member D2 [Source:HGNC Symbol;Acc:HGNC:16353]
MAGEF1	MAGEF1	MAGE family member F1 [Source:HGNC Symbol;Acc:HGNC:29639]
MAGIX	MAGIX	MAGI family member, X-linked [Source:HGNC Symbol;Acc:HGNC:30006]
Magmas	N/A	N/A
MAGOH	MAGOH	mago homolog, exon junction complex core component [Source:HGNC Symbol;Acc:HGNC:6815]
MALAT1	AP000769.1/MALAT1	metastasis associated lung adenocarcinoma transcript 1 (non-protein coding) [Source:HGNC Symbol;Acc:HGNC:29665]/Metastasis-associated lung adenocarcinoma transcript 1 [Source:UniProtKB/Swiss-Prot;Acc:Q9UHZ2]/Metastasis associated lung adenocarcinoma transcript 1 [Source:RFAM;Acc:RF01871]
MAML2	MAML2	mastermind like transcriptional coactivator 2 [Source:HGNC Symbol;Acc:HGNC:16259]
MAN2A1	MAN2A1	mannosidase, alpha, class 2A, member 1 [Source:HGNC Symbol;Acc:HGNC:6824]
MAP3K2	MAP3K2	mitogen-activated protein kinase kinase kinase 2 [Source:HGNC Symbol;Acc:HGNC:6854]
MAP4K1	MAP4K1	mitogen-activated protein kinase kinase kinase kinase 1 [Source:HGNC Symbol;Acc:HGNC:6863]
MAP4K4	MAP4K4	mitogen-activated protein kinase kinase kinase kinase 4 [Source:HGNC Symbol;Acc:HGNC:6866]
MAP6D1	MAP6D1	MAP6 domain containing 1 [Source:HGNC Symbol;Acc:HGNC:25753]
MAPRE2	MAPRE2	microtubule associated protein RP/EB family member 2 [Source:HGNC Symbol;Acc:HGNC:6891]
MARCH9	MARCH9	membrane associated ring-CH-type finger 9 [Source:HGNC Symbol;Acc:HGNC:25139]
MARCO	MARCO	macrophage receptor with collagenous structure [Source:HGNC Symbol;Acc:HGNC:6895]
MAST1	MAST1	microtubule associated serine/threonine kinase 1 [Source:HGNC Symbol;Acc:HGNC:19034]
MATN1	MATN1	matrilin 1, cartilage matrix protein [Source:HGNC Symbol;Acc:HGNC:6907]
MBNL2	MBNL2	muscleblind-like splicing regulator 2 [Source:HGNC Symbol;Acc:HGNC:16746]
MC5R	MC5R	melanocortin 5 receptor [Source:HGNC Symbol;Acc:HGNC:6933]
MCC	MCC	mutated in colorectal cancers [Source:HGNC Symbol;Acc:HGNC:6935]
MCM2	MCM2	minichromosome maintenance complex component 2 [Source:HGNC Symbol;Acc:HGNC:6944]
MCM3	MCM3	minichromosome maintenance complex component 3 [Source:HGNC Symbol;Acc:HGNC:6945]
MCRS1	MCRS1	microspherule protein 1 [Source:HGNC Symbol;Acc:HGNC:6960]
MCTS1	MCTS1	malignant T-cell amplified sequence 1 [Source:HGNC Symbol;Acc:HGNC:23357]
MDK	MDK	midkine (neurite growth-promoting factor 2) [Source:HGNC Symbol;Acc:HGNC:6972]
MDP-1	N/A	N/A
MEA1	MEA1	male-enhanced antigen 1 [Source:HGNC Symbol;Acc:HGNC:6986]
MECR	MECR	mitochondrial trans-2-enoyl-CoA reductase [Source:HGNC Symbol;Acc:HGNC:19691]
MED1	MED1	mediator complex subunit 1 [Source:HGNC Symbol;Acc:HGNC:9234]
MED13	MED13	mediator complex subunit 13 [Source:HGNC Symbol;Acc:HGNC:22474]
MED13L	MED13L	mediator complex subunit 13-like [Source:HGNC Symbol;Acc:HGNC:22962]
MED18	MED18	mediator complex subunit 18 [Source:HGNC Symbol;Acc:HGNC:25944]
MED19	MED19	mediator complex subunit 19 [Source:HGNC Symbol;Acc:HGNC:29600]
MED31	MED31	mediator complex subunit 31 [Source:HGNC Symbol;Acc:HGNC:24260]
MEF2B	MEF2B/BORCS8-MEF2B	myocyte enhancer factor 2B [Source:HGNC Symbol;Acc:HGNC:6995]/BORCS8-MEF2B readthrough [Source:HGNC Symbol;Acc:HGNC:39979]
MEN1	MEN1	menin 1 [Source:HGNC Symbol;Acc:HGNC:7010]
METT11D1	N/A	N/A
METTL1	METTL1	methyltransferase like 1 [Source:HGNC Symbol;Acc:HGNC:7030]
METTL3	METTL3	methyltransferase like 3 [Source:HGNC Symbol;Acc:HGNC:17563]
MFSD3	MFSD3	major facilitator superfamily domain containing 3 [Source:HGNC Symbol;Acc:HGNC:25157]
MFSD5	MFSD5	major facilitator superfamily domain containing 5 [Source:HGNC Symbol;Acc:HGNC:28156]
MGAT5	MGAT5	mannosyl (alpha-1,6-)-glycoprotein beta-1,6-N-acetyl-glucosaminyltransferase [Source:HGNC Symbol;Acc:HGNC:7049]
MGC13379	N/A	N/A
MGC14376	N/A	N/A
MGC16291	N/A	N/A
MGC24103	N/A	N/A
MGC3196	N/A	N/A
MGC33212	N/A	N/A
MGC34761	N/A	N/A
MGC52110	N/A	N/A
MGC5566	N/A	N/A
MGC7036	N/A	N/A
MGC70924	N/A	N/A
MGC72080	N/A	N/A
MGP	MGP	matrix Gla protein [Source:HGNC Symbol;Acc:HGNC:7060]
MGST2	MGST2	microsomal glutathione S-transferase 2 [Source:HGNC Symbol;Acc:HGNC:7063]
MIF	MIF	macrophage migration inhibitory factor (glycosylation-inhibiting factor) [Source:HGNC Symbol;Acc:HGNC:7097]
MIR16	N/A	N/A
MIZF	HINFP	histone H4 transcription factor [Source:HGNC Symbol;Acc:HGNC:17850]
MKS1	MKS1	Meckel syndrome, type 1 [Source:HGNC Symbol;Acc:HGNC:7121]
MLYCD	MLYCD	malonyl-CoA decarboxylase [Source:HGNC Symbol;Acc:HGNC:7150]
MMAB	MMAB	methylmalonic aciduria (cobalamin deficiency) cblB type [Source:HGNC Symbol;Acc:HGNC:19331]
MMACHC	MMACHC	methylmalonic aciduria (cobalamin deficiency) cblC type, with homocystinuria [Source:HGNC Symbol;Acc:HGNC:24525]
MMP1	MMP1	matrix metallopeptidase 1 [Source:HGNC Symbol;Acc:HGNC:7155]
MOAP1	MOAP1	modulator of apoptosis 1 [Source:HGNC Symbol;Acc:HGNC:16658]
MON1A	MON1A	MON1 homolog A, secretory trafficking associated [Source:HGNC Symbol;Acc:HGNC:28207]
MORG1	N/A	N/A
MORN3	MORN3	MORN repeat containing 3 [Source:HGNC Symbol;Acc:HGNC:29807]
MOSPD3	MOSPD3	motile sperm domain containing 3 [Source:HGNC Symbol;Acc:HGNC:25078]
MOXD1	MOXD1	monooxygenase, DBH-like 1 [Source:HGNC Symbol;Acc:HGNC:21063]
MPDZ	MPDZ	multiple PDZ domain protein [Source:HGNC Symbol;Acc:HGNC:7208]
MPG	MPG	N-methylpurine DNA glycosylase [Source:HGNC Symbol;Acc:HGNC:7211]
MPHOSPH8	MPHOSPH8	M-phase phosphoprotein 8 [Source:HGNC Symbol;Acc:HGNC:29810]
MPN2	N/A	N/A
MPPE1	MPPE1	metallophosphoesterase 1 [Source:HGNC Symbol;Acc:HGNC:15988]
MREG	MREG	melanoregulin [Source:HGNC Symbol;Acc:HGNC:25478]
MRGPRX3	MRGPRX3	MAS related GPR family member X3 [Source:HGNC Symbol;Acc:HGNC:17980]
M-RIP	N/A	N/A
MRLC2	N/A	N/A
MRP63	MRPL57	mitochondrial ribosomal protein L57 [Source:HGNC Symbol;Acc:HGNC:14514]
MRPL11	MRPL11	mitochondrial ribosomal protein L11 [Source:HGNC Symbol;Acc:HGNC:14042]
MRPL12	MRPL12	mitochondrial ribosomal protein L12 [Source:HGNC Symbol;Acc:HGNC:10378]
MRPL14	MRPL14	mitochondrial ribosomal protein L14 [Source:HGNC Symbol;Acc:HGNC:14279]
MRPL16	MRPL16	mitochondrial ribosomal protein L16 [Source:HGNC Symbol;Acc:HGNC:14476]
MRPL17	MRPL17	mitochondrial ribosomal protein L17 [Source:HGNC Symbol;Acc:HGNC:14053]
MRPL2	MRPL2	mitochondrial ribosomal protein L2 [Source:HGNC Symbol;Acc:HGNC:14056]
MRPL20	MRPL20	mitochondrial ribosomal protein L20 [Source:HGNC Symbol;Acc:HGNC:14478]
MRPL22	MRPL22	mitochondrial ribosomal protein L22 [Source:HGNC Symbol;Acc:HGNC:14480]
MRPL23	MRPL23	mitochondrial ribosomal protein L23 [Source:HGNC Symbol;Acc:HGNC:10322]
MRPL27	MRPL27	mitochondrial ribosomal protein L27 [Source:HGNC Symbol;Acc:HGNC:14483]
MRPL28	MRPL28	mitochondrial ribosomal protein L28 [Source:HGNC Symbol;Acc:HGNC:14484]
MRPL34	MRPL34	mitochondrial ribosomal protein L34 [Source:HGNC Symbol;Acc:HGNC:14488]
MRPL36	MRPL36	mitochondrial ribosomal protein L36 [Source:HGNC Symbol;Acc:HGNC:14490]
MRPL37	MRPL37	mitochondrial ribosomal protein L37 [Source:HGNC Symbol;Acc:HGNC:14034]
MRPL38	MRPL38	mitochondrial ribosomal protein L38 [Source:HGNC Symbol;Acc:HGNC:14033]
MRPL39	MRPL39	mitochondrial ribosomal protein L39 [Source:HGNC Symbol;Acc:HGNC:14027]
MRPL4	MRPL4	mitochondrial ribosomal protein L4 [Source:HGNC Symbol;Acc:HGNC:14276]
MRPL43	MRPL43	mitochondrial ribosomal protein L43 [Source:HGNC Symbol;Acc:HGNC:14517]
MRPL44	MRPL44	mitochondrial ribosomal protein L44 [Source:HGNC Symbol;Acc:HGNC:16650]
MRPL46	MRPL46	mitochondrial ribosomal protein L46 [Source:HGNC Symbol;Acc:HGNC:1192]
MRPL48	MRPL48	mitochondrial ribosomal protein L48 [Source:HGNC Symbol;Acc:HGNC:16653]
MRPL49	MRPL49	mitochondrial ribosomal protein L49 [Source:HGNC Symbol;Acc:HGNC:1176]
MRPL51	MRPL51	mitochondrial ribosomal protein L51 [Source:HGNC Symbol;Acc:HGNC:14044]
MRPL52	MRPL52	mitochondrial ribosomal protein L52 [Source:HGNC Symbol;Acc:HGNC:16655]
MRPL53	MRPL53	mitochondrial ribosomal protein L53 [Source:HGNC Symbol;Acc:HGNC:16684]
MRPL54	MRPL54	mitochondrial ribosomal protein L54 [Source:HGNC Symbol;Acc:HGNC:16685]
MRPL55	MRPL55	mitochondrial ribosomal protein L55 [Source:HGNC Symbol;Acc:HGNC:16686]
MRPL9	MRPL9	mitochondrial ribosomal protein L9 [Source:HGNC Symbol;Acc:HGNC:14277]
MRPS11	MRPS11	mitochondrial ribosomal protein S11 [Source:HGNC Symbol;Acc:HGNC:14050]
MRPS15	MRPS15	mitochondrial ribosomal protein S15 [Source:HGNC Symbol;Acc:HGNC:14504]
MRPS17	MRPS17	mitochondrial ribosomal protein S17 [Source:HGNC Symbol;Acc:HGNC:14047]
MRPS18A	MRPS18A	mitochondrial ribosomal protein S18A [Source:HGNC Symbol;Acc:HGNC:14515]
MRPS21	MRPS21	mitochondrial ribosomal protein S21 [Source:HGNC Symbol;Acc:HGNC:14046]
MRPS22	MRPS22	mitochondrial ribosomal protein S22 [Source:HGNC Symbol;Acc:HGNC:14508]
MRPS23	MRPS23	mitochondrial ribosomal protein S23 [Source:HGNC Symbol;Acc:HGNC:14509]
MRPS24	MRPS24	mitochondrial ribosomal protein S24 [Source:HGNC Symbol;Acc:HGNC:14510]
MRPS26	MRPS26	mitochondrial ribosomal protein S26 [Source:HGNC Symbol;Acc:HGNC:14045]
MRPS33	MRPS33	mitochondrial ribosomal protein S33 [Source:HGNC Symbol;Acc:HGNC:16634]
MRPS34	MRPS34	mitochondrial ribosomal protein S34 [Source:HGNC Symbol;Acc:HGNC:16618]
MRPS6	MRPS6	mitochondrial ribosomal protein S6 [Source:HGNC Symbol;Acc:HGNC:14051]
MRS2L	N/A	N/A
MRTO4	MRTO4	MRT4 homolog, ribosome maturation factor [Source:HGNC Symbol;Acc:HGNC:18477]
MSTP9	N/A	N/A
MSX1	MSX1	msh homeobox 1 [Source:HGNC Symbol;Acc:HGNC:7391]
MTCH1	MTCH1	mitochondrial carrier 1 [Source:HGNC Symbol;Acc:HGNC:17586]
MTDH	MTDH	metadherin [Source:HGNC Symbol;Acc:HGNC:29608]
MTHFS	MTHFS	5,10-methenyltetrahydrofolate synthetase (5-formyltetrahydrofolate cyclo-ligase) [Source:HGNC Symbol;Acc:HGNC:7437]
MTUS1	MTUS1	microtubule associated tumor suppressor 1 [Source:HGNC Symbol;Acc:HGNC:29789]
MTX1	MTX1	metaxin 1 [Source:HGNC Symbol;Acc:HGNC:7504]
MUS81	MUS81	MUS81 structure-specific endonuclease subunit [Source:HGNC Symbol;Acc:HGNC:29814]
MUTYH	MUTYH	mutY DNA glycosylase [Source:HGNC Symbol;Acc:HGNC:7527]
MXD3	MXD3	MAX dimerization protein 3 [Source:HGNC Symbol;Acc:HGNC:14008]
MYADM	MYADM	myeloid-associated differentiation marker [Source:HGNC Symbol;Acc:HGNC:7544]
MYCBP	MYCBP	MYC binding protein [Source:HGNC Symbol;Acc:HGNC:7554]
MYCBP2	MYCBP2	MYC binding protein 2, E3 ubiquitin protein ligase [Source:HGNC Symbol;Acc:HGNC:23386]
MYCL1	N/A	N/A
MYEOV2	MYEOV2	myeloma overexpressed 2 [Source:HGNC Symbol;Acc:HGNC:21314]
MYH10	MYH10	myosin, heavy chain 10, non-muscle [Source:HGNC Symbol;Acc:HGNC:7568]
MYH9	MYH9	myosin, heavy chain 9, non-muscle [Source:HGNC Symbol;Acc:HGNC:7579]
MYL6	MYL6	myosin light chain 6 [Source:HGNC Symbol;Acc:HGNC:7587]
MYL6B	MYL6B	myosin light chain 6B [Source:HGNC Symbol;Acc:HGNC:29823]
MYLPF	MYLPF	myosin light chain, phosphorylatable, fast skeletal muscle [Source:HGNC Symbol;Acc:HGNC:29824]
MYO18A	MYO18A	myosin XVIIIA [Source:HGNC Symbol;Acc:HGNC:31104]
MYO1D	MYO1D	myosin ID [Source:HGNC Symbol;Acc:HGNC:7598]
MYO1E	MYO1E	myosin IE [Source:HGNC Symbol;Acc:HGNC:7599]
MYO5A	MYO5A	myosin VA [Source:HGNC Symbol;Acc:HGNC:7602]
MYO9A	MYO9A	myosin IXA [Source:HGNC Symbol;Acc:HGNC:7608]
MYST1	N/A	N/A
NAALADL1	NAALADL1	N-acetylated alpha-linked acidic dipeptidase-like 1 [Source:HGNC Symbol;Acc:HGNC:23536]
NAB2	NAB2	NGFI-A binding protein 2 (EGR1 binding protein 2) [Source:HGNC Symbol;Acc:HGNC:7627]
NAGPA	NAGPA	N-acetylglucosamine-1-phosphodiester alpha-N-acetylglucosaminidase [Source:HGNC Symbol;Acc:HGNC:17378]
NARFL	NARFL	nuclear prelamin A recognition factor-like [Source:HGNC Symbol;Acc:HGNC:14179]
NAT2	NAT2	N-acetyltransferase 2 (arylamine N-acetyltransferase) [Source:HGNC Symbol;Acc:HGNC:7646]
NAV1	NAV1	neuron navigator 1 [Source:HGNC Symbol;Acc:HGNC:15989]
NAV3	NAV3	neuron navigator 3 [Source:HGNC Symbol;Acc:HGNC:15998]
NBPF14	NBPF14	neuroblastoma breakpoint family member 14 [Source:HGNC Symbol;Acc:HGNC:25232]
NBPF15	NBPF15	neuroblastoma breakpoint family member 15 [Source:HGNC Symbol;Acc:HGNC:28791]
NBR1	NBR1	neighbor of BRCA1 gene 1 [Source:HGNC Symbol;Acc:HGNC:6746]
NCOA3	NCOA3	nuclear receptor coactivator 3 [Source:HGNC Symbol;Acc:HGNC:7670]
NCOR1	NCOR1	nuclear receptor corepressor 1 [Source:HGNC Symbol;Acc:HGNC:7672]
NDNL2	NSMCE3	NSE3 homolog, SMC5-SMC6 complex component [Source:HGNC Symbol;Acc:HGNC:7677]
NDST1	NDST1	N-deacetylase/N-sulfotransferase (heparan glucosaminyl) 1 [Source:HGNC Symbol;Acc:HGNC:7680]
NDUFA11	NDUFA11	NADH:ubiquinone oxidoreductase subunit A11 [Source:HGNC Symbol;Acc:HGNC:20371]
NDUFA12L	N/A	N/A
NDUFA13	NDUFA13	NADH:ubiquinone oxidoreductase subunit A13 [Source:HGNC Symbol;Acc:HGNC:17194]
NDUFA7	NDUFA7	NADH:ubiquinone oxidoreductase subunit A7 [Source:HGNC Symbol;Acc:HGNC:7691]
NDUFA9	NDUFA9	NADH:ubiquinone oxidoreductase subunit A9 [Source:HGNC Symbol;Acc:HGNC:7693]
NDUFAB1	NDUFAB1	NADH:ubiquinone oxidoreductase subunit AB1 [Source:HGNC Symbol;Acc:HGNC:7694]
NDUFB1	NDUFB1	NADH:ubiquinone oxidoreductase subunit B1 [Source:HGNC Symbol;Acc:HGNC:7695]
NDUFB10	NDUFB10	NADH:ubiquinone oxidoreductase subunit B10 [Source:HGNC Symbol;Acc:HGNC:7696]
NDUFB11	NDUFB11	NADH:ubiquinone oxidoreductase subunit B11 [Source:HGNC Symbol;Acc:HGNC:20372]
NDUFB2	NDUFB2	NADH:ubiquinone oxidoreductase subunit B2 [Source:HGNC Symbol;Acc:HGNC:7697]
NDUFB4	NDUFB4	NADH:ubiquinone oxidoreductase subunit B4 [Source:HGNC Symbol;Acc:HGNC:7699]
NDUFB6	NDUFB6	NADH:ubiquinone oxidoreductase subunit B6 [Source:HGNC Symbol;Acc:HGNC:7701]
NDUFB7	NDUFB7	NADH:ubiquinone oxidoreductase subunit B7 [Source:HGNC Symbol;Acc:HGNC:7702]
NDUFB8	NDUFB8	NADH:ubiquinone oxidoreductase subunit B8 [Source:HGNC Symbol;Acc:HGNC:7703]
NDUFC1	NDUFC1	NADH:ubiquinone oxidoreductase subunit C1 [Source:HGNC Symbol;Acc:HGNC:7705]
NDUFS3	NDUFS3	NADH:ubiquinone oxidoreductase core subunit S3 [Source:HGNC Symbol;Acc:HGNC:7710]
NDUFS5	NDUFS5	NADH:ubiquinone oxidoreductase subunit S5 [Source:HGNC Symbol;Acc:HGNC:7712]
NDUFS6	NDUFS6	NADH:ubiquinone oxidoreductase subunit S6 [Source:HGNC Symbol;Acc:HGNC:7713]
NDUFS7	NDUFS7	NADH:ubiquinone oxidoreductase core subunit S7 [Source:HGNC Symbol;Acc:HGNC:7714]
NDUFS8	NDUFS8	NADH:ubiquinone oxidoreductase core subunit S8 [Source:HGNC Symbol;Acc:HGNC:7715]
NDUFV1	NDUFV1	NADH:ubiquinone oxidoreductase core subunit V1 [Source:HGNC Symbol;Acc:HGNC:7716]
NDUFV2	NDUFV2	NADH:ubiquinone oxidoreductase core subunit V2 [Source:HGNC Symbol;Acc:HGNC:7717]
NEDD8	NEDD8	neural precursor cell expressed, developmentally down-regulated 8 [Source:HGNC Symbol;Acc:HGNC:7732]
NEK6	NEK6	NIMA-related kinase 6 [Source:HGNC Symbol;Acc:HGNC:7749]
NET1	NET1	neuroepithelial cell transforming 1 [Source:HGNC Symbol;Acc:HGNC:14592]
NF1	NF1	neurofibromin 1 [Source:HGNC Symbol;Acc:HGNC:7765]
NFATC2IP	NFATC2IP	nuclear factor of activated T-cells, cytoplasmic, calcineurin-dependent 2 interacting protein [Source:HGNC Symbol;Acc:HGNC:25906]
NFE2	NFE2	nuclear factor, erythroid 2 [Source:HGNC Symbol;Acc:HGNC:7780]
NFKBIL1	NFKBIL1	nuclear factor of kappa light polypeptide gene enhancer in B-cells inhibitor-like 1 [Source:HGNC Symbol;Acc:HGNC:7800]
NFU1	NFU1	NFU1 iron-sulfur cluster scaffold [Source:HGNC Symbol;Acc:HGNC:16287]
NGDN	NGDN	neuroguidin [Source:HGNC Symbol;Acc:HGNC:20271]
NGFRAP1	NGFRAP1	nerve growth factor receptor (TNFRSF16) associated protein 1 [Source:HGNC Symbol;Acc:HGNC:13388]
NHLRC1	NHLRC1	NHL repeat containing E3 ubiquitin protein ligase 1 [Source:HGNC Symbol;Acc:HGNC:21576]
NID2	NID2	nidogen 2 [Source:HGNC Symbol;Acc:HGNC:13389]
NIF3L1	NIF3L1	NGG1 interacting factor 3 like 1 [Source:HGNC Symbol;Acc:HGNC:13390]
NIN	NIN	ninein [Source:HGNC Symbol;Acc:HGNC:14906]
NIPSNAP1	NIPSNAP1	nipsnap homolog 1 (C. elegans) [Source:HGNC Symbol;Acc:HGNC:7827]
NIT1	NIT1	nitrilase 1 [Source:HGNC Symbol;Acc:HGNC:7828]
NIT2	NIT2	nitrilase family member 2 [Source:HGNC Symbol;Acc:HGNC:29878]
NMB	NMB	neuromedin B [Source:HGNC Symbol;Acc:HGNC:7842]
NME1	NME1	NME/NM23 nucleoside diphosphate kinase 1 [Source:HGNC Symbol;Acc:HGNC:7849]
NME4	NME4	NME/NM23 nucleoside diphosphate kinase 4 [Source:HGNC Symbol;Acc:HGNC:7852]
NOC4L	NOC4L	nucleolar complex associated 4 homolog [Source:HGNC Symbol;Acc:HGNC:28461]
NOL6	NOL6	nucleolar protein 6 [Source:HGNC Symbol;Acc:HGNC:19910]
NOL7	NOL7	nucleolar protein 7 [Source:HGNC Symbol;Acc:HGNC:21040]
NOLA1	GAR1	GAR1 homolog, ribonucleoprotein [Source:HGNC Symbol;Acc:HGNC:14264]
NOLA2	N/A	N/A
NOTCH2	NOTCH2	notch 2 [Source:HGNC Symbol;Acc:HGNC:7882]
NPM3	NPM3	nucleophosmin/nucleoplasmin 3 [Source:HGNC Symbol;Acc:HGNC:7931]
NR1H3	NR1H3	nuclear receptor subfamily 1 group H member 3 [Source:HGNC Symbol;Acc:HGNC:7966]
NR1I2	NR1I2	nuclear receptor subfamily 1 group I member 2 [Source:HGNC Symbol;Acc:HGNC:7968]
NR4A1	NR4A1	nuclear receptor subfamily 4 group A member 1 [Source:HGNC Symbol;Acc:HGNC:7980]
NR4A2	NR4A2	nuclear receptor subfamily 4 group A member 2 [Source:HGNC Symbol;Acc:HGNC:7981]
NR4A3	NR4A3	nuclear receptor subfamily 4 group A member 3 [Source:HGNC Symbol;Acc:HGNC:7982]
NRK	NRK	Nik related kinase [Source:HGNC Symbol;Acc:HGNC:25391]
NRL	NRL	neural retina leucine zipper [Source:HGNC Symbol;Acc:HGNC:8002]
NSD1	NSD1	nuclear receptor binding SET domain protein 1 [Source:HGNC Symbol;Acc:HGNC:14234]
NSL1	NSL1	NSL1, MIS12 kinetochore complex component [Source:HGNC Symbol;Acc:HGNC:24548]
NSUN4	NSUN4	NOP2/Sun RNA methyltransferase family member 4 [Source:HGNC Symbol;Acc:HGNC:31802]
NSUN5	NSUN5	NOP2/Sun RNA methyltransferase family member 5 [Source:HGNC Symbol;Acc:HGNC:16385]
NSUN5B	N/A	N/A
NT5C	NT5C	5', 3'-nucleotidase, cytosolic [Source:HGNC Symbol;Acc:HGNC:17144]
NT5M	NT5M	5',3'-nucleotidase, mitochondrial [Source:HGNC Symbol;Acc:HGNC:15769]
NTHL1	NTHL1	nth-like DNA glycosylase 1 [Source:HGNC Symbol;Acc:HGNC:8028]
NUBP2	NUBP2	nucleotide binding protein 2 [Source:HGNC Symbol;Acc:HGNC:8042]
NUCB1	NUCB1	nucleobindin 1 [Source:HGNC Symbol;Acc:HGNC:8043]
NUDT1	NUDT1	nudix hydrolase 1 [Source:HGNC Symbol;Acc:HGNC:8048]
NUDT14	NUDT14	nudix hydrolase 14 [Source:HGNC Symbol;Acc:HGNC:20141]
NUDT16L1	NUDT16L1	nudix hydrolase 16 like 1 [Source:HGNC Symbol;Acc:HGNC:28154]
NUDT17	NUDT17	nudix hydrolase 17 [Source:HGNC Symbol;Acc:HGNC:26618]
NUDT22	NUDT22	nudix hydrolase 22 [Source:HGNC Symbol;Acc:HGNC:28189]
NUDT5	NUDT5	nudix hydrolase 5 [Source:HGNC Symbol;Acc:HGNC:8052]
NUDT6	NUDT6	nudix hydrolase 6 [Source:HGNC Symbol;Acc:HGNC:8053]
NUDT8	NUDT8	nudix hydrolase 8 [Source:HGNC Symbol;Acc:HGNC:8055]
NUFIP2	NUFIP2	nuclear fragile X mental retardation protein interacting protein 2 [Source:HGNC Symbol;Acc:HGNC:17634]
NUP50	NUP50	nucleoporin 50kDa [Source:HGNC Symbol;Acc:HGNC:8065]
NXT1	NXT1	nuclear transport factor 2-like export factor 1 [Source:HGNC Symbol;Acc:HGNC:15913]
NY-SAR-48	N/A	N/A
OCEL1	OCEL1	occludin/ELL domain containing 1 [Source:HGNC Symbol;Acc:HGNC:26221]
OCRL	OCRL	oculocerebrorenal syndrome of Lowe [Source:HGNC Symbol;Acc:HGNC:8108]
OGFOD2	OGFOD2	2-oxoglutarate and iron-dependent oxygenase domain containing 2 [Source:HGNC Symbol;Acc:HGNC:25823]
OGFRL1	OGFRL1	opioid growth factor receptor-like 1 [Source:HGNC Symbol;Acc:HGNC:21378]
OGN	OGN	osteoglycin [Source:HGNC Symbol;Acc:HGNC:8126]
OIP5	OIP5	Opa interacting protein 5 [Source:HGNC Symbol;Acc:HGNC:20300]
OPRS1	N/A	N/A
OR51Q1	OR51Q1	olfactory receptor family 51 subfamily Q member 1 (gene/pseudogene) [Source:HGNC Symbol;Acc:HGNC:14851]
OR51T1	OR51T1	olfactory receptor family 51 subfamily T member 1 [Source:HGNC Symbol;Acc:HGNC:15205]
OR52L1	OR52L1	olfactory receptor family 52 subfamily L member 1 [Source:HGNC Symbol;Acc:HGNC:14785]
OR56A1	OR56A1	olfactory receptor family 56 subfamily A member 1 [Source:HGNC Symbol;Acc:HGNC:14781]
OR6C75	OR6C75	olfactory receptor family 6 subfamily C member 75 [Source:HGNC Symbol;Acc:HGNC:31304]
OR8D2	OR8D2	olfactory receptor family 8 subfamily D member 2 (gene/pseudogene) [Source:HGNC Symbol;Acc:HGNC:8482]
OR9Q1	OR9Q1	olfactory receptor family 9 subfamily Q member 1 [Source:HGNC Symbol;Acc:HGNC:14724]
ORAI1	ORAI1	ORAI calcium release-activated calcium modulator 1 [Source:HGNC Symbol;Acc:HGNC:25896]
ORC1L	N/A	N/A
ORMDL2	ORMDL2	ORMDL sphingolipid biosynthesis regulator 2 [Source:HGNC Symbol;Acc:HGNC:16037]
OSBPL8	OSBPL8	oxysterol binding protein like 8 [Source:HGNC Symbol;Acc:HGNC:16396]
OSTN	OSTN	osteocrin [Source:HGNC Symbol;Acc:HGNC:29961]
OTUB1	OTUB1	OTU deubiquitinase, ubiquitin aldehyde binding 1 [Source:HGNC Symbol;Acc:HGNC:23077]
OTUB2	OTUB2	OTU deubiquitinase, ubiquitin aldehyde binding 2 [Source:HGNC Symbol;Acc:HGNC:20351]
OTUD4	OTUD4	OTU deubiquitinase 4 [Source:HGNC Symbol;Acc:HGNC:24949]
P117	N/A	N/A
P2RX7	P2RX7	purinergic receptor P2X, ligand gated ion channel, 7 [Source:HGNC Symbol;Acc:HGNC:8537]
PACSIN2	PACSIN2	protein kinase C and casein kinase substrate in neurons 2 [Source:HGNC Symbol;Acc:HGNC:8571]
PALLD	PALLD	palladin, cytoskeletal associated protein [Source:HGNC Symbol;Acc:HGNC:17068]
PALM2-AKAP2	PALM2-AKAP2	PALM2-AKAP2 readthrough [Source:HGNC Symbol;Acc:HGNC:33529]
PAQR6	PAQR6	progestin and adipoQ receptor family member VI [Source:HGNC Symbol;Acc:HGNC:30132]
PAR5	N/A	N/A
PARD3B	PARD3B	par-3 family cell polarity regulator beta [Source:HGNC Symbol;Acc:HGNC:14446]
PARD6A	PARD6A	par-6 family cell polarity regulator alpha [Source:HGNC Symbol;Acc:HGNC:15943]
PARVA	PARVA	parvin alpha [Source:HGNC Symbol;Acc:HGNC:14652]
PBX4	PBX4	pre-B-cell leukemia homeobox 4 [Source:HGNC Symbol;Acc:HGNC:13403]
PCCB	PCCB	propionyl-CoA carboxylase beta subunit [Source:HGNC Symbol;Acc:HGNC:8654]
PCDH12	PCDH12	protocadherin 12 [Source:HGNC Symbol;Acc:HGNC:8657]
PCDHGB7	PCDHGB7	protocadherin gamma subfamily B, 7 [Source:HGNC Symbol;Acc:HGNC:8714]
PCDHGC3	PCDHGC3	protocadherin gamma subfamily C, 3 [Source:HGNC Symbol;Acc:HGNC:8716]
PCGF1	PCGF1	polycomb group ring finger 1 [Source:HGNC Symbol;Acc:HGNC:17615]
PCK2	PCK2	phosphoenolpyruvate carboxykinase 2 (mitochondrial) [Source:HGNC Symbol;Acc:HGNC:8725]
PCNA	PCNA	proliferating cell nuclear antigen [Source:HGNC Symbol;Acc:HGNC:8729]
PCP2	PCP2	Purkinje cell protein 2 [Source:HGNC Symbol;Acc:HGNC:30209]
PCSK5	PCSK5	proprotein convertase subtilisin/kexin type 5 [Source:HGNC Symbol;Acc:HGNC:8747]
PCYT2	PCYT2	phosphate cytidylyltransferase 2, ethanolamine [Source:HGNC Symbol;Acc:HGNC:8756]
PDCD2L	PDCD2L	programmed cell death 2-like [Source:HGNC Symbol;Acc:HGNC:28194]
PDCD6	PDCD6	programmed cell death 6 [Source:HGNC Symbol;Acc:HGNC:8765]
PDE5A	PDE5A	phosphodiesterase 5A [Source:HGNC Symbol;Acc:HGNC:8784]
PDE6A	PDE6A	phosphodiesterase 6A [Source:HGNC Symbol;Acc:HGNC:8785]
PDGFD	PDGFD	platelet derived growth factor D [Source:HGNC Symbol;Acc:HGNC:30620]
PDGFRA	PDGFRA	platelet-derived growth factor receptor, alpha polypeptide [Source:HGNC Symbol;Acc:HGNC:8803]
PDLIM5	PDLIM5	PDZ and LIM domain 5 [Source:HGNC Symbol;Acc:HGNC:17468]
PDRG1	PDRG1	p53 and DNA damage regulated 1 [Source:HGNC Symbol;Acc:HGNC:16119]
PDS5B	PDS5B	PDS5 cohesin associated factor B [Source:HGNC Symbol;Acc:HGNC:20418]
PECI	N/A	N/A
PEMT	PEMT	phosphatidylethanolamine N-methyltransferase [Source:HGNC Symbol;Acc:HGNC:8830]
PEX11B	PEX11B	peroxisomal biogenesis factor 11 beta [Source:HGNC Symbol;Acc:HGNC:8853]
PEX16	PEX16	peroxisomal biogenesis factor 16 [Source:HGNC Symbol;Acc:HGNC:8857]
PEX7	PEX7	peroxisomal biogenesis factor 7 [Source:HGNC Symbol;Acc:HGNC:8860]
PFDN2	PFDN2	prefoldin subunit 2 [Source:HGNC Symbol;Acc:HGNC:8867]
PFDN5	PFDN5	prefoldin subunit 5 [Source:HGNC Symbol;Acc:HGNC:8869]
PFDN6	PFDN6	prefoldin subunit 6 [Source:HGNC Symbol;Acc:HGNC:4926]
PFN1	PFN1	profilin 1 [Source:HGNC Symbol;Acc:HGNC:8881]
PFTK1	N/A	N/A
PHACS	N/A	N/A
PHF1	PHF1	PHD finger protein 1 [Source:HGNC Symbol;Acc:HGNC:8919]
PHF23	PHF23	PHD finger protein 23 [Source:HGNC Symbol;Acc:HGNC:28428]
PHKG2	PHKG2	phosphorylase kinase, gamma 2 (testis) [Source:HGNC Symbol;Acc:HGNC:8931]
PHLDB2	PHLDB2	pleckstrin homology-like domain, family B, member 2 [Source:HGNC Symbol;Acc:HGNC:29573]
PHLPPL	N/A	N/A
PIB5PA	N/A	N/A
PICALM	PICALM	phosphatidylinositol binding clathrin assembly protein [Source:HGNC Symbol;Acc:HGNC:15514]
PIF1	PIF1	PIF1 5'-to-3' DNA helicase [Source:HGNC Symbol;Acc:HGNC:26220]
PIGC	PIGC	phosphatidylinositol glycan anchor biosynthesis class C [Source:HGNC Symbol;Acc:HGNC:8960]
PIGO	PIGO	phosphatidylinositol glycan anchor biosynthesis class O [Source:HGNC Symbol;Acc:HGNC:23215]
PIK3R1	PIK3R1	phosphoinositide-3-kinase regulatory subunit 1 [Source:HGNC Symbol;Acc:HGNC:8979]
PIN1	PIN1	peptidylprolyl cis/trans isomerase, NIMA-interacting 1 [Source:HGNC Symbol;Acc:HGNC:8988]
PIN1L	PIN1P1	peptidylprolyl cis/trans isomerase, NIMA-interacting 1 pseudogene 1 [Source:HGNC Symbol;Acc:HGNC:8989]
PIN4	PIN4	peptidylprolyl cis/trans isomerase, NIMA-interacting 4 [Source:HGNC Symbol;Acc:HGNC:8992]
PIR	PIR	pirin [Source:HGNC Symbol;Acc:HGNC:30048]
PJA2	PJA2	praja ring finger 2, E3 ubiquitin protein ligase [Source:HGNC Symbol;Acc:HGNC:17481]
PKD2	PKD2	polycystic kidney disease 2 (autosomal dominant) [Source:HGNC Symbol;Acc:HGNC:9009]
PKHD1	PKHD1	polycystic kidney and hepatic disease 1 (autosomal recessive) [Source:HGNC Symbol;Acc:HGNC:9016]
PKMYT1	PKMYT1	protein kinase, membrane associated tyrosine/threonine 1 [Source:HGNC Symbol;Acc:HGNC:29650]
PLA2R1	PLA2R1	phospholipase A2 receptor 1 [Source:HGNC Symbol;Acc:HGNC:9042]
PLAC1	PLAC1	placenta specific 1 [Source:HGNC Symbol;Acc:HGNC:9044]
PLEC1	N/A	N/A
PLK2	PLK2	polo-like kinase 2 [Source:HGNC Symbol;Acc:HGNC:19699]
PLP2	PLP2	proteolipid protein 2 (colonic epithelium-enriched) [Source:HGNC Symbol;Acc:HGNC:9087]
PLXDC2	PLXDC2	plexin domain containing 2 [Source:HGNC Symbol;Acc:HGNC:21013]
PMF1	PMF1	polyamine-modulated factor 1 [Source:HGNC Symbol;Acc:HGNC:9112]
PMVK	PMVK	phosphomevalonate kinase [Source:HGNC Symbol;Acc:HGNC:9141]
PNKD	PNKD	paroxysmal nonkinesigenic dyskinesia [Source:HGNC Symbol;Acc:HGNC:9153]
PNKP	PNKP	polynucleotide kinase 3'-phosphatase [Source:HGNC Symbol;Acc:HGNC:9154]
PNMT	PNMT	phenylethanolamine N-methyltransferase [Source:HGNC Symbol;Acc:HGNC:9160]
POLA2	POLA2	polymerase (DNA directed), alpha 2, accessory subunit [Source:HGNC Symbol;Acc:HGNC:30073]
POLB	POLB	polymerase (DNA directed), beta [Source:HGNC Symbol;Acc:HGNC:9174]
POLD2	POLD2	polymerase (DNA directed), delta 2, accessory subunit [Source:HGNC Symbol;Acc:HGNC:9176]
POLE4	POLE4	polymerase (DNA-directed), epsilon 4, accessory subunit [Source:HGNC Symbol;Acc:HGNC:18755]
POLR1C	POLR1C	polymerase (RNA) I polypeptide C [Source:HGNC Symbol;Acc:HGNC:20194]
POLR2F	POLR2F	polymerase (RNA) II (DNA directed) polypeptide F [Source:HGNC Symbol;Acc:HGNC:9193]
POLR2G	POLR2G	polymerase (RNA) II (DNA directed) polypeptide G [Source:HGNC Symbol;Acc:HGNC:9194]
POLR2H	POLR2H	polymerase (RNA) II (DNA directed) polypeptide H [Source:HGNC Symbol;Acc:HGNC:9195]
POLR2J	POLR2J	polymerase (RNA) II (DNA directed) polypeptide J, 13.3kDa [Source:HGNC Symbol;Acc:HGNC:9197]
POLR3K	POLR3K	polymerase (RNA) III (DNA directed) polypeptide K, 12.3 kDa [Source:HGNC Symbol;Acc:HGNC:14121]
POLRMT	POLRMT	polymerase (RNA) mitochondrial (DNA directed) [Source:HGNC Symbol;Acc:HGNC:9200]
POMGNT1	POMGNT1	protein O-linked mannose N-acetylglucosaminyltransferase 1 (beta 1,2-) [Source:HGNC Symbol;Acc:HGNC:19139]
POP5	POP5	POP5 homolog, ribonuclease P/MRP subunit [Source:HGNC Symbol;Acc:HGNC:17689]
POP7	POP7	POP7 homolog, ribonuclease P/MRP subunit [Source:HGNC Symbol;Acc:HGNC:19949]
PPAN	PPAN	peter pan homolog (Drosophila) [Source:HGNC Symbol;Acc:HGNC:9227]
PPCDC	PPCDC	phosphopantothenoylcysteine decarboxylase [Source:HGNC Symbol;Acc:HGNC:28107]
PPCS	PPCS	phosphopantothenoylcysteine synthetase [Source:HGNC Symbol;Acc:HGNC:25686]
PPFIBP1	PPFIBP1	PTPRF interacting protein, binding protein 1 (liprin beta 1) [Source:HGNC Symbol;Acc:HGNC:9249]
PPIA	PPIA	peptidylprolyl isomerase A (cyclophilin A) [Source:HGNC Symbol;Acc:HGNC:9253]
PPIH	PPIH	peptidylprolyl isomerase H (cyclophilin H) [Source:HGNC Symbol;Acc:HGNC:14651]
PPIL1	PPIL1	peptidylprolyl isomerase like 1 [Source:HGNC Symbol;Acc:HGNC:9260]
PPIL5	LRR1	leucine rich repeat protein 1 [Source:HGNC Symbol;Acc:HGNC:19742]
PPM1J	PPM1J	protein phosphatase, Mg2+/Mn2+ dependent 1J [Source:HGNC Symbol;Acc:HGNC:20785]
PPOX	PPOX	protoporphyrinogen oxidase [Source:HGNC Symbol;Acc:HGNC:9280]
PPP1CA	PPP1CA	protein phosphatase 1, catalytic subunit, alpha isozyme [Source:HGNC Symbol;Acc:HGNC:9281]
PPP1R12A	PPP1R12A	protein phosphatase 1 regulatory subunit 12A [Source:HGNC Symbol;Acc:HGNC:7618]
PPP1R15A	PPP1R15A	protein phosphatase 1 regulatory subunit 15A [Source:HGNC Symbol;Acc:HGNC:14375]
PPP1R16A	PPP1R16A	protein phosphatase 1 regulatory subunit 16A [Source:HGNC Symbol;Acc:HGNC:14941]
PPP1R3C	PPP1R3C	protein phosphatase 1 regulatory subunit 3C [Source:HGNC Symbol;Acc:HGNC:9293]
PPP3CA	PPP3CA	protein phosphatase 3, catalytic subunit, alpha isozyme [Source:HGNC Symbol;Acc:HGNC:9314]
PPP4C	PPP4C	protein phosphatase 4 catalytic subunit [Source:HGNC Symbol;Acc:HGNC:9319]
PPT2	PPT2	palmitoyl-protein thioesterase 2 [Source:HGNC Symbol;Acc:HGNC:9326]
PRCC	PRCC	papillary renal cell carcinoma (translocation-associated) [Source:HGNC Symbol;Acc:HGNC:9343]
PRDX4	PRDX4	peroxiredoxin 4 [Source:HGNC Symbol;Acc:HGNC:17169]
PRDX5	PRDX5	peroxiredoxin 5 [Source:HGNC Symbol;Acc:HGNC:9355]
PREB	PREB	prolactin regulatory element binding [Source:HGNC Symbol;Acc:HGNC:9356]
PRELID2	PRELID2	PRELI domain containing 2 [Source:HGNC Symbol;Acc:HGNC:28306]
PRICKLE1	PRICKLE1	prickle homolog 1 [Source:HGNC Symbol;Acc:HGNC:17019]
PRIM1	PRIM1	primase, DNA, polypeptide 1 (49kDa) [Source:HGNC Symbol;Acc:HGNC:9369]
PRKAA2	PRKAA2	protein kinase, AMP-activated, alpha 2 catalytic subunit [Source:HGNC Symbol;Acc:HGNC:9377]
PRKAB1	PRKAB1	protein kinase, AMP-activated, beta 1 non-catalytic subunit [Source:HGNC Symbol;Acc:HGNC:9378]
PRKAR1A	PRKAR1A	protein kinase, cAMP-dependent, regulatory subunit type I alpha [Source:HGNC Symbol;Acc:HGNC:9388]
PRKD1	PRKD1	protein kinase D1 [Source:HGNC Symbol;Acc:HGNC:9407]
PRKG1	PRKG1	protein kinase, cGMP-dependent, type I [Source:HGNC Symbol;Acc:HGNC:9414]
PRNPIP	N/A	N/A
PRPSAP2	PRPSAP2	phosphoribosyl pyrophosphate synthetase-associated protein 2 [Source:HGNC Symbol;Acc:HGNC:9467]
PRR13	PRR13	proline rich 13 [Source:HGNC Symbol;Acc:HGNC:24528]
PRR14	PRR14	proline rich 14 [Source:HGNC Symbol;Acc:HGNC:28458]
PRR16	PRR16	proline rich 16 [Source:HGNC Symbol;Acc:HGNC:29654]
PRR3	PRR3	proline rich 3 [Source:HGNC Symbol;Acc:HGNC:21149]
PRR7	PRR7	proline rich 7 (synaptic) [Source:HGNC Symbol;Acc:HGNC:28130]
PRRC1	PRRC1	proline-rich coiled-coil 1 [Source:HGNC Symbol;Acc:HGNC:28164]
PRSS16	PRSS16	protease, serine 16 [Source:HGNC Symbol;Acc:HGNC:9480]
PSCD3	N/A	N/A
PSCDBP	N/A	N/A
PSD3	PSD3	pleckstrin and Sec7 domain containing 3 [Source:HGNC Symbol;Acc:HGNC:19093]
PSEN2	PSEN2	presenilin 2 [Source:HGNC Symbol;Acc:HGNC:9509]
PSMA1	PSMA1	proteasome subunit alpha 1 [Source:HGNC Symbol;Acc:HGNC:9530]
PSMA2	PSMA2/RP11-111K18.1	proteasome subunit alpha 2 [Source:HGNC Symbol;Acc:HGNC:9531]
PSMA3	PSMA3	proteasome subunit alpha 3 [Source:HGNC Symbol;Acc:HGNC:9532]
PSMA5	PSMA5	proteasome subunit alpha 5 [Source:HGNC Symbol;Acc:HGNC:9534]
PSMA6	PSMA6	proteasome subunit alpha 6 [Source:HGNC Symbol;Acc:HGNC:9535]
PSMA7	PSMA7	proteasome subunit alpha 7 [Source:HGNC Symbol;Acc:HGNC:9536]
PSMB2	PSMB2	proteasome subunit beta 2 [Source:HGNC Symbol;Acc:HGNC:9539]
PSMB3	PSMB3	proteasome subunit beta 3 [Source:HGNC Symbol;Acc:HGNC:9540]
PSMB5	PSMB5	proteasome subunit beta 5 [Source:HGNC Symbol;Acc:HGNC:9542]
PSMB6	PSMB6	proteasome subunit beta 6 [Source:HGNC Symbol;Acc:HGNC:9543]
PSMB8	PSMB8	proteasome subunit beta 8 [Source:HGNC Symbol;Acc:HGNC:9545]
PSMC3	PSMC3	proteasome 26S subunit, ATPase 3 [Source:HGNC Symbol;Acc:HGNC:9549]
PSMC6	PSMC6	proteasome 26S subunit, ATPase 6 [Source:HGNC Symbol;Acc:HGNC:9553]
PSMD9	PSMD9	proteasome 26S subunit, non-ATPase 9 [Source:HGNC Symbol;Acc:HGNC:9567]
PSME1	PSME1	proteasome activator subunit 1 [Source:HGNC Symbol;Acc:HGNC:9568]
PSME2	PSME2	proteasome activator subunit 2 [Source:HGNC Symbol;Acc:HGNC:9569]
PSMG3	PSMG3	proteasome (prosome, macropain) assembly chaperone 3 [Source:HGNC Symbol;Acc:HGNC:22420]
PSRC1	PSRC1	proline/serine-rich coiled-coil 1 [Source:HGNC Symbol;Acc:HGNC:24472]
PSTK	PSTK	phosphoseryl-tRNA kinase [Source:HGNC Symbol;Acc:HGNC:28578]
PTAR1	PTAR1	protein prenyltransferase alpha subunit repeat containing 1 [Source:HGNC Symbol;Acc:HGNC:30449]
PTGDR	PTGDR	prostaglandin D2 receptor (DP) [Source:HGNC Symbol;Acc:HGNC:9591]
PTGFRN	PTGFRN	prostaglandin F2 receptor inhibitor [Source:HGNC Symbol;Acc:HGNC:9601]
PTGIR	PTGIR	prostaglandin I2 (prostacyclin) receptor (IP) [Source:HGNC Symbol;Acc:HGNC:9602]
PTGIS	PTGIS	prostaglandin I2 (prostacyclin) synthase [Source:HGNC Symbol;Acc:HGNC:9603]
PTPMT1	PTPMT1	protein tyrosine phosphatase, mitochondrial 1 [Source:HGNC Symbol;Acc:HGNC:26965]
PTPN6	PTPN6	protein tyrosine phosphatase, non-receptor type 6 [Source:HGNC Symbol;Acc:HGNC:9658]
PTPRD	PTPRD	protein tyrosine phosphatase, receptor type, D [Source:HGNC Symbol;Acc:HGNC:9668]
PTPRG	PTPRG	protein tyrosine phosphatase, receptor type, G [Source:HGNC Symbol;Acc:HGNC:9671]
PTRH2	PTRH2	peptidyl-tRNA hydrolase 2 [Source:HGNC Symbol;Acc:HGNC:24265]
PTTG1IP	PTTG1IP	pituitary tumor-transforming 1 interacting protein [Source:HGNC Symbol;Acc:HGNC:13524]
PURA	PURA	purine-rich element binding protein A [Source:HGNC Symbol;Acc:HGNC:9701]
PUS1	PUS1	pseudouridylate synthase 1 [Source:HGNC Symbol;Acc:HGNC:15508]
PXMP2	PXMP2	peroxisomal membrane protein 2 [Source:HGNC Symbol;Acc:HGNC:9716]
PXT1	PXT1	peroxisomal, testis specific 1 [Source:HGNC Symbol;Acc:HGNC:18312]
QKI	QKI	QKI, KH domain containing, RNA binding [Source:HGNC Symbol;Acc:HGNC:21100]
QPRT	QPRT	quinolinate phosphoribosyltransferase [Source:HGNC Symbol;Acc:HGNC:9755]
RAB24	RAB24	RAB24, member RAS oncogene family [Source:HGNC Symbol;Acc:HGNC:9765]
RAB3GAP1	RAB3GAP1	RAB3 GTPase activating protein catalytic subunit 1 [Source:HGNC Symbol;Acc:HGNC:17063]
RABEP2	RABEP2	rabaptin, RAB GTPase binding effector protein 2 [Source:HGNC Symbol;Acc:HGNC:24817]
RABGAP1	RABGAP1	RAB GTPase activating protein 1 [Source:HGNC Symbol;Acc:HGNC:17155]
RAD51	RAD51	RAD51 recombinase [Source:HGNC Symbol;Acc:HGNC:9817]
RAD54L	RAD54L	RAD54-like (S. cerevisiae) [Source:HGNC Symbol;Acc:HGNC:9826]
RAD9A	RAD9A	RAD9 checkpoint clamp component A [Source:HGNC Symbol;Acc:HGNC:9827]
RAG1AP1	N/A	N/A
RAI14	RAI14	retinoic acid induced 14 [Source:HGNC Symbol;Acc:HGNC:14873]
RALA	RALA	v-ral simian leukemia viral oncogene homolog A (ras related) [Source:HGNC Symbol;Acc:HGNC:9839]
RAMP3	RAMP3	receptor (G protein-coupled) activity modifying protein 3 [Source:HGNC Symbol;Acc:HGNC:9845]
RAN	RAN	RAN, member RAS oncogene family [Source:HGNC Symbol;Acc:HGNC:9846]
RANGRF	RANGRF	RAN guanine nucleotide release factor [Source:HGNC Symbol;Acc:HGNC:17679]
RAPGEF2	RAPGEF2	Rap guanine nucleotide exchange factor 2 [Source:HGNC Symbol;Acc:HGNC:16854]
RAPH1	RAPH1	Ras association (RalGDS/AF-6) and pleckstrin homology domains 1 [Source:HGNC Symbol;Acc:HGNC:14436]
RASSF7	RASSF7	Ras association (RalGDS/AF-6) domain family (N-terminal) member 7 [Source:HGNC Symbol;Acc:HGNC:1166]
RBBP7	RBBP7	retinoblastoma binding protein 7 [Source:HGNC Symbol;Acc:HGNC:9890]
RBM4	RBM4	RNA binding motif protein 4 [Source:HGNC Symbol;Acc:HGNC:9901]
RBM9	N/A	N/A
RBMS3	RBMS3	RNA binding motif, single stranded interacting protein 3 [Source:HGNC Symbol;Acc:HGNC:13427]
RBP1	RBP1	retinol binding protein 1 [Source:HGNC Symbol;Acc:HGNC:9919]
RBPJ	RBPJ	recombination signal binding protein for immunoglobulin kappa J region [Source:HGNC Symbol;Acc:HGNC:5724]
RC3H2	RC3H2	ring finger and CCCH-type domains 2 [Source:HGNC Symbol;Acc:HGNC:21461]
RCAN3	RCAN3	RCAN family member 3 [Source:HGNC Symbol;Acc:HGNC:3042]
RCE1	RCE1	Ras converting CAAX endopeptidase 1 [Source:HGNC Symbol;Acc:HGNC:13721]
RDBP	N/A	N/A
RDH14	RDH14	retinol dehydrogenase 14 (all-trans/9-cis/11-cis) [Source:HGNC Symbol;Acc:HGNC:19979]
RDHE2	N/A	N/A
RECK	RECK	reversion-inducing-cysteine-rich protein with kazal motifs [Source:HGNC Symbol;Acc:HGNC:11345]
RFC4	RFC4	replication factor C subunit 4 [Source:HGNC Symbol;Acc:HGNC:9972]
RFXANK	RFXANK	regulatory factor X associated ankyrin containing protein [Source:HGNC Symbol;Acc:HGNC:9987]
RG9MTD1	N/A	N/A
RGS14	RGS14	regulator of G-protein signaling 14 [Source:HGNC Symbol;Acc:HGNC:9996]
RHCE	RHCE	Rh blood group, CcEe antigens [Source:HGNC Symbol;Acc:HGNC:10008]
RHEB	RHEB	Ras homolog enriched in brain [Source:HGNC Symbol;Acc:HGNC:10011]
RHEBL1	RHEBL1	Ras homolog enriched in brain like 1 [Source:HGNC Symbol;Acc:HGNC:21166]
RHOT2	RHOT2	ras homolog family member T2 [Source:HGNC Symbol;Acc:HGNC:21169]
RIN2	RIN2	Ras and Rab interactor 2 [Source:HGNC Symbol;Acc:HGNC:18750]
RING1	RING1	ring finger protein 1 [Source:HGNC Symbol;Acc:HGNC:10018]
RIPPLY1	RIPPLY1	ripply transcriptional repressor 1 [Source:HGNC Symbol;Acc:HGNC:25117]
RNASEH2A	RNASEH2A	ribonuclease H2 subunit A [Source:HGNC Symbol;Acc:HGNC:18518]
RNASEH2C	RNASEH2C	ribonuclease H2 subunit C [Source:HGNC Symbol;Acc:HGNC:24116]
RNASEL	RNASEL	ribonuclease L (2',5'-oligoisoadenylate synthetase-dependent) [Source:HGNC Symbol;Acc:HGNC:10050]
RND2	RND2	Rho family GTPase 2 [Source:HGNC Symbol;Acc:HGNC:18315]
RNF113A	RNF113A	ring finger protein 113A [Source:HGNC Symbol;Acc:HGNC:12974]
RNF12	N/A	N/A
RNF166	RNF166	ring finger protein 166 [Source:HGNC Symbol;Acc:HGNC:28856]
RNF167	RNF167	ring finger protein 167 [Source:HGNC Symbol;Acc:HGNC:24544]
[truncated: 460 more rows]

## Sheet: Cluster 1 vs rest - Methyl
Corrected p-value	# of query genes	# of term genes	Number of query genes in term	Proportion of hits in term	Proportion of hits in query	Term ID	Term type	Subgraph number	Term name	Term depth	List of query genes in term
4.4e-05	16	14	6	0.429	0.375	TF:M05317_0	tf	12	Factor: sox30; motif: YAAATTTTCN; match class: 0	1	CRKL,TSTD2,NCBP1,TOM1L1,ZBED2,PIGY
0.00245	23	227	17	0.075	0.739	TF:M01820_1	tf	21	Factor: CREM; motif: TGACGTCASYN; match class: 1	1	PAF1,MED29,IKBKAP,TRNT1,SNX5,PPIL2,PVRL2,TRIM28,CNDP2,TSTD2,NCBP1,DIRC2,BBS7,EPHA2,RNF166,CLASP2,CTU2
0.00371	28	249	20	0.08	0.714	TF:M00652_0	tf	8	Factor: NRF-1; motif: CGCATGCGCR; match class: 0	1	POLR2J,UTP18,RAD18,CHRAC1,NDUFA8,TUBA1B,MYBBP1A,NIPSNAP3A,CCDC97,SAE1,ABHD10,DEDD2,LSM12,MLST8,MSRA,MORN5,BLOC1S2,FUT11,ZNF652,CDC42BPB
0.00402	69	262	39	0.149	0.565	TF:M02102_1	tf	2	Factor: NRF-1; motif: YGCGCMTGCGC; match class: 1	2	POLR2J,UTP18,POLA2,BCAR1,RAD18,USP10,CHRAC1,PLEKHJ1,SF3A2,NEIL3,NDUFA8,PPP3CC,TUBA1B,TMX4,CPSF3L,TRIM28,MYBBP1A,REV1,NIPSNAP3A,XPA,SAE1,ABHD10,SEC16A,C11ORF30,DEDD2,LSM12,COX18,MLST8,MSRA,ZBTB2,PTTG1IP,MORN5,BLOC1S2,FUT11,ZNF652,CDC42BPB,CAPZA2,GLTPD1,LIN37
0.0048	7	18	4	0.222	0.571	TF:M06083_0	tf	1	Factor: ZNF891; motif: NGGGGCATAASA; match class: 0	1	FAM118A,AQP7,TTC16,PTRH1
0.0114	1	4	1	0.25	1	KEGG:05310	keg	19	Asthma	1	HLA-DRA
0.0116	11	79	7	0.089	0.636	TF:M04227_0	tf	3	Factor: XBP-1; motif: GATGACGTCATC; match class: 0	1	PPIL2,TSTD2,NCBP1,RNF166,TTC16,CTU2,PTRH1
0.0117	195	233	78	0.335	0.4	TF:M02102_0	tf	2	Factor: NRF-1; motif: YGCGCMTGCGC; match class: 0	1	POLR2J,ZNF263,UTP18,POLA2,MYLK,IKBKAP,RAD18,TRNT1,RBM7,CRKL,FAM118A,CNIH,ELMO3,USP10,DMXL2,CHRAC1,GSR,PLEKHJ1,SF3A2,CA9,LZTS2,NAGLU,EPM2A,EPB41L5,COQ10B,ODC1,GLE1,PPP3CC,TUBA1B,NCOA5,GTF3C4,DDX31,TMX4,ROMO1,CPSF3L,CCNT1,TRIM28,MYBBP1A,REV1,NIPSNAP3A,TSTD2,XPA,NCBP1,DIRC2,CCDC97,SAE1,ABHD10,DYNLT1,SEC16A,C11ORF30,LSS,DEDD2,PAQR6,PRPSAP1,LSM12,ASRGL1,COX18,ANXA5,MLST8,PPIC,MSRA,PXMP2,POLE,TMTC2,ZBT…
0.0152	135	138	40	0.29	0.296	TF:M03552_0	tf	17	Factor: JunD; motif: TGACTCAN; match class: 0	1	PHLDB1,ERP44,CTNNA1,C9ORF30,IP6K2,ITPKC,TNRC6A,PPIL2,RANGAP1,GSR,SLC1A5,ZNF14,MAN1A1,BIRC6,GLE1,INVS,ADCK4,NCOA5,GTF3C4,DDX31,TMX4,STK35,IPPK,NIP7,SMYD5,TOM1L1,GRB7,SAE1,MTDH,C4ORF19,TAGLN2,LSS,ANKZF1,COX18,TRAF6,TRIM60,C3ORF38,PEX26,MCM3APAS,PIGY
0.0152	135	138	40	0.29	0.296	TF:M03538_0	tf	6	Factor: AP-1; motif: TGACTCAN; match class: 0	1	PHLDB1,ERP44,CTNNA1,C9ORF30,IP6K2,ITPKC,TNRC6A,PPIL2,RANGAP1,GSR,SLC1A5,ZNF14,MAN1A1,BIRC6,GLE1,INVS,ADCK4,NCOA5,GTF3C4,DDX31,TMX4,STK35,IPPK,NIP7,SMYD5,TOM1L1,GRB7,SAE1,MTDH,C4ORF19,TAGLN2,LSS,ANKZF1,COX18,TRAF6,TRIM60,C3ORF38,PEX26,MCM3APAS,PIGY
0.0152	135	138	40	0.29	0.296	TF:M03869_0	tf	10	Factor: Fra-1; motif: TGACTCAN; match class: 0	1	PHLDB1,ERP44,CTNNA1,C9ORF30,IP6K2,ITPKC,TNRC6A,PPIL2,RANGAP1,GSR,SLC1A5,ZNF14,MAN1A1,BIRC6,GLE1,INVS,ADCK4,NCOA5,GTF3C4,DDX31,TMX4,STK35,IPPK,NIP7,SMYD5,TOM1L1,GRB7,SAE1,MTDH,C4ORF19,TAGLN2,LSS,ANKZF1,COX18,TRAF6,TRIM60,C3ORF38,PEX26,MCM3APAS,PIGY
0.0171	3	91	3	0.033	1	KEGG:05131	keg	11	Shigellosis	1	ABL1,CRKL,ELMO3
0.0171	2	3	1	0.333	0.5	KEGG:03320	keg	24	PPAR signaling pathway	1	AQP7
0.0204	38	15	6	0.4	0.158	TF:M02033_0	tf	4	Factor: TCF-4; motif: ATCAAAGNNN; match class: 0	1	CRKL,THSD1,TSTD2,NCBP1,PLCB1,HLA-DRA
0.0228	2	4	1	0.25	0.5	KEGG:05330	keg	25	Allograft rejection	1	HLA-DRA
0.0228	2	4	1	0.25	0.5	KEGG:05332	keg	20	Graft-versus-host disease	1	HLA-DRA
0.0228	2	4	1	0.25	0.5	KEGG:05320	keg	7	Autoimmune thyroid disease	1	HLA-DRA
0.0229	1	8	1	0.125	1	KEGG:00563	keg	13	Glycosylphosphatidylinositol(GPI)-anchor biosynthesis	1	PIGY
0.034	3	4	1	0.25	0.333	KEGG:04672	keg	18	Intestinal immune network for IgA production	1	HLA-DRA
0.034	3	4	1	0.25	0.333	KEGG:05321	keg	15	Inflammatory bowel disease (IBD)	1	HLA-DRA
0.034	4	3	1	0.333	0.25	KEGG:04923	keg	23	Regulation of lipolysis in adipocytes	1	AQP7
0.034	3	4	1	0.25	0.333	KEGG:05140	keg	16	Leishmaniasis	1	HLA-DRA
0.034	3	4	1	0.25	0.333	KEGG:04940	keg	9	Type I diabetes mellitus	1	HLA-DRA
0.034	3	4	1	0.25	0.333	KEGG:05150	keg	5	Staphylococcus aureus infection	1	HLA-DRA
0.0451	4	4	1	0.25	0.25	KEGG:04612	keg	22	Antigen processing and presentation	1	HLA-DRA
0.0451	4	4	1	0.25	0.25	KEGG:05416	keg	14	Viral myocarditis	1	HLA-DRA

## Sheet: Cluster 2 vs rest - GEX
Corrected p-value	# of query genes	# of term genes	Number of query genes in term	Proportion of hits in term	Proportion of hits in query	Term ID	Term type	Subgraph number	Term name	Term depth	List of query genes in term
0.00757	654	72	11	0.153	0.017	MI:hsa-miR-330-5p	mi	3	MI:hsa-miR-330-5p	1	GNB3,HSD11B1,NSL1,TTLL2,STX5,TEX13B,BCL2L1,FIBP,ANKRD13D,PLA2G2E,MRPL12
0.0134	761	206	21	0.102	0.028	MI:mmu-miR-693-5p	mi	1	MI:mmu-miR-693-5p	1	EP300,EDF1,TMEM109,ATP5S,SLC22A7,ESR2,ZFPL1,IWS1,SPAG11B,ALKBH3,TMED3,TK1,COL3A1,CANT1,SLFNL1,FIBP,EIF4E1B,PYCR1,SLC22A10,COL14A1,LCE1B
0.0177	81	148	5	0.034	0.062	KEGG:05204	keg	2	Chemical carcinogenesis	1	CYP3A43,GSTP1,HSD11B1,UGT1A6,ADH4
0.0395	656	183	17	0.093	0.026	MI:hsa-miR-335	mi	4	MI:hsa-miR-335	1	POLA2,MCOLN1,CCL1,NARF,GPS1,ABCD2,BANF1,DRAP1,CCR3,FIGLA,KRTAP21-2,ZNF546,GFRAL,ADAM5P,LCE1B,TMPRSS11F,INPP5F
0.0422	3478	103	31	0.301	0.009	TF:M03839_0	tf	6	Factor: Pax-2; motif: CAYSCCTSAGT; match class: 0	1	ITGA3,CSK,CCDC94,PIGL,HSD11B1,TTLL2,FAM124B,BTN1A1,LRRC29,RHBG,NARF,FNDC7,NAT8,NPM2,VAV2,GABARAP,ANKRD13D,BRMS1,BANF1,EIF4E1B,PYCR1,PCYT2,KRTAP5-3,GK2,RTP2,NAT8B,PTPRCAP,ARL16,LOC440700,HLA-DPB2,MRPL12

## Sheet: Cluster 2 vs rest - Methyl
Corrected p-value	# of query genes	# of term genes	Number of query genes in term	Proportion of hits in term	Proportion of hits in query	Term ID	Term type	Subgraph number	Term name	Term depth	List of query genes in term
4e-06	293	435	191	0.439	0.652	TF:M04063_1	tf	10	Factor: Pax-4; motif: SWAATWAN; match class: 1	2	ST7,SKAP2,ZNF263,ADAM22,REV3L,POLA2,SAMD4A,MRE11A,STAU2,TPR,R3HDM1,STYK1,APPBP2,RNF4,FGFR2,TRMT11,C9ORF30,DNTTIP2,PSME4,IKBKAP,WIPI1,SPP2,SEMA3C,ACAT1,TPD52,PDRG1,SNX5,NRCAM,ZAK,SNAP23,MYH9,CNIH,SAMHD1,EEA1,PARP4,DGKH,GSPT1,DMXL2,INTS9,NIPAL2,LMBR1,C5,EFTUD2,MAP2K6,SLC2A9,NEIL3,CHORDC1,PRR4,MANSC1,CAND1,CNOT2,LDHB,MAN1A1,VNN1,EPM2A,EIF1B,BIRC6,LGALS8,RPF1,SSX2IP,SLC35A3,FBXO30,STBD1,MTRF1,PPP3CC,…
4.93e-06	672	455	396	0.87	0.589	TF:M01654_1	tf	26	Factor: DRI1; motif: AATTAA; match class: 1	2	LAP3,ICA1,PDK4,ST7,SKAP2,MYCBP2,PDK2,ZNF263,FARP2,USH1C,ADAM22,REV3L,UTP18,ERCC1,POLA2,SAMD4A,MRE11A,PLEKHO1,ALG1,STAU2,CTNNA1,EPHA3,TPR,MRPS10,R3HDM1,STYK1,APPBP2,RNF4,TMEM161A,SNX24,CTNNA2,FGFR2,TRMT11,C9ORF30,DNTTIP2,IP6K2,PSME4,PYGM,ATP1B3,IKBKAP,WIPI1,EIF2B3,RAD18,SPP2,NFATC3,TRNT1,FERMT2,SEMA3C,ACAT1,RBM7,TPD52,RARB,CBFA2T2,CD59,ITPKC,PDRG1,SNX5,MUL1,TNRC6A,NRCAM,ZAK,SEMA6A,SNAP23,EPB41L4B,…
9.43e-06	398	452	254	0.562	0.638	TF:M03559_1	tf	1	Factor: Pit-1; motif: NNWWATTCAT; match class: 1	2	ICA1,PDK4,ST7,SKAP2,MYCBP2,ZNF263,USH1C,ADAM22,REV3L,LRRC23,MRE11A,STAU2,CTNNA1,EPHA3,TPR,R3HDM1,APPBP2,CTNNA2,TRMT11,C9ORF30,DNTTIP2,ATP1B3,IKBKAP,EIF2B3,RAD18,SPP2,TRNT1,FERMT2,RBM7,RARB,PDRG1,MUL1,NRCAM,ZAK,EPB41L4B,CNIH,SPTLC2,SPEF1,SAMHD1,EEA1,DGKH,DMXL2,INTS9,NIPAL2,GSR,NOVA2,PPP2R1A,LMBR1,C5,MAP2K6,SLC2A9,NEIL3,TRIM3,CHORDC1,CARS,MANSC1,DUSP16,CAND1,CNOT2,LDHB,FRK,NEDD9,MAN1A1,VNN1,TBP,TTC…
1.13e-05	417	454	265	0.584	0.635	TF:M00770_1	tf	30	Factor: C/EBP; motif: NNNTKNNGNAAN; match class: 1	1	ICA1,PDK4,ST7,MYCBP2,ZNF263,FARP2,ERCC1,POLA2,MRE11A,PLEKHO1,STAU2,CTNNA1,EPHA3,TPR,MRPS10,R3HDM1,APPBP2,RNF4,SNX24,PSME4,ATP1B3,WIPI1,RAD18,SPP2,NFATC3,FERMT2,SEMA3C,RBM7,RARB,CD59,PDRG1,SNX5,MUL1,TNRC6A,NRCAM,ZAK,LZTR1,MYH9,RANGAP1,SPTLC2,PARP4,DMXL2,INTS9,NIPAL2,GSR,NOVA2,ZNF14,YKT6,C5,CASC3,ABCC3,EFTUD2,MAP2K6,SLC2A9,NEIL3,CHORDC1,PRR4,MANSC1,DUSP16,CNOT2,FRK,NEDD9,TBP,TTC1,CPEB4,OGG1,PFKFB4,…
2.17e-05	546	498	360	0.723	0.659	TF:M01275_1	tf	23	Factor: ipf1; motif: CATTAR; match class: 1	2	ICA1,PDK4,ST7,SKAP2,MYCBP2,PDK2,FARP2,PAF1,ADAM22,REV3L,MLXIPL,UTP18,TMEM159,ERCC1,MRE11A,ERP44,PLEKHO1,ALG1,STAU2,EPHA3,TPR,MRPS10,R3HDM1,STYK1,APPBP2,MED29,RNF4,SNX24,CTNNA2,FGFR2,TRMT11,C9ORF30,DNTTIP2,PYGM,ATP1B3,IKBKAP,WIPI1,EIF2B3,RAD18,SPP2,CHFR,NFATC3,TRNT1,EVC,FERMT2,SEMA3C,RBM7,TPD52,RARB,CBFA2T2,CD59,SMOX,SNX5,GOLGA3,TNRC6A,NRCAM,ZAK,PPP2R3C,SEMA6A,TMED1,PRTFDC1,HSD3B7,CRKL,MYH9,FAM118…
9.32e-05	289	247	118	0.478	0.408	TF:M04393_0	tf	31	Factor: LMX1B; motif: NYAATTAN; match class: 0	1	ST7,MYCBP2,ADAM22,ERCC1,POLA2,SAMD4A,MRE11A,STAU2,CTNNA1,APPBP2,TMEM161A,TRMT11,C9ORF30,DNTTIP2,RAD18,SPP2,RARB,SNX5,SEMA6A,EPB41L4B,ABL1,TMED1,RANGAP1,SAMHD1,EEA1,DGKH,PLEKHJ1,SF3A2,YKT6,CASC3,EFTUD2,NEIL3,CHORDC1,PRR4,MANSC1,CAND1,CNOT2,NEDD9,VNN1,TBP,RPF1,SSX2IP,SLC35A3,FBXO30,STBD1,NDUFA8,SIL1,KCNJ2,NCOA5,TMX4,STK35,ROMO1,RNF6,MYO1B,CCNT1,PGLS,PAK4,ACLY,TRIM21,MYBBP1A,ZRANB2,TERF2,CNDP2,IPO8,…
0.000141	176	415	117	0.282	0.665	TF:M00454_0	tf	36	Factor: MRF2; motif: AWSCACAATACNVA; match class: 0	1	ERCC1,STAU2,EPHA3,SNX24,CTNNA2,TRMT11,C9ORF30,WIPI1,SPP2,NFATC3,CBFA2T2,PDRG1,SNX5,MUL1,GOLGA3,TNRC6A,ZAK,CRKL,RANGAP1,CNIH,SAMHD1,GSPT1,NIPAL2,SLC1A5,ZNF14,LMBR1,LZTS2,SMARCD2,EFTUD2,MAP2K6,CHORDC1,MANSC1,CAND1,TBP,TTC1,PFKFB4,BIRC6,LGALS8,RPF1,IRF6,SATB2,CTNNAL1,NDUFA8,MTRF1,ZNF205,KCNJ2,DEK,EML2,TMX4,STK35,NUP214,CCNT1,TEP1,ZRANB2,POMP,CHL1,YWHAQ,CLOCK,SLC19A3,VPS36,RPS6KC1,SMC2,XPA,DYNC2LI1,I…
0.000227	495	479	317	0.662	0.64	TF:M02026_1	tf	5	Factor: MEF-2D; motif: WAAATAR; match class: 1	1	ICA1,PDK4,ST7,SKAP2,MYCBP2,PDK2,ZNF263,FARP2,USH1C,ADAM22,REV3L,MLXIPL,UTP18,ERCC1,POLA2,MRE11A,PLEKHO1,EPHA3,TPR,MRPS10,R3HDM1,STYK1,APPBP2,TMEM161A,SNX24,CTNNA2,DNTTIP2,PSME4,ATP1B3,WIPI1,EIF2B3,SPP2,CHFR,NFATC3,TRNT1,FERMT2,SEMA3C,ACAT1,RBM7,TPD52,RARB,CD59,SMOX,SNX5,MUL1,TNRC6A,ZAK,PPP2R3C,SEMA6A,SNAP23,EPB41L4B,ABL1,TMED1,CRKL,MYH9,KIAA0391,EEA1,PARP4,DGKH,GSPT1,DMXL2,NIPAL2,GSR,SLC1A5,ZNF14…
0.000232	133	454	98	0.216	0.737	TF:M04287_1	tf	14	Factor: BARHL2; motif: NNTAAAYGNN; match class: 1	2	PDK4,FARP2,UTP18,SNX24,DNTTIP2,PSME4,ATP1B3,RAD18,SPP2,TRNT1,FERMT2,SEMA3C,RBM7,TPD52,CD59,MUL1,ZAK,SEMA6A,EPB41L4B,TMED1,CNIH,SPTLC2,GSPT1,DMXL2,ZNF14,LMBR1,YKT6,CHORDC1,DUSP16,EPB41L5,COQ10B,BIRC6,RPF1,FBXO30,SATB2,MTRF1,POLR3GL,ACO1,NCOA5,SOX9,STK35,ROMO1,MYO1B,TRIM28,SLC35D2,CNDP2,PRH2,REV1,XPA,IFI44L,DIRC2,ARHGAP24,FBLN5,FOXK2,SMAD4,PEX14,MYO10,MTDH,GSN,SEC16A,SLC25A31,MERTK,C4ORF19,ATP6V1C1…
0.000268	531	454	321	0.707	0.605	TF:M00747_0	tf	40	Factor: IRF-1; motif: TTCACTT; match class: 0	1	LAP3,PDK4,ST7,ZNF263,FARP2,USH1C,ERCC1,SAMD4A,MRE11A,PLEKHO1,ALG1,CTNNA1,EPHA3,TPR,MRPS10,R3HDM1,STYK1,APPBP2,RNF4,TMEM161A,SNX24,CTNNA2,FGFR2,TRMT11,DNTTIP2,IP6K2,PSME4,PYGM,ATP1B3,WIPI1,EIF2B3,RAD18,SPP2,NFATC3,TRNT1,FERMT2,SEMA3C,RBM7,TPD52,RARB,CBFA2T2,CD59,ITPKC,PDRG1,SNX5,MUL1,GOLGA3,TNRC6A,NRCAM,ZAK,SEMA6A,EPB41L4B,ABL1,CRKL,LZTR1,PATZ1,RANGAP1,CNIH,SPTLC2,SPEF1,SAMHD1,EEA1,PARP4,DGKH,GSPT…
0.000311	778	494	475	0.962	0.611	TF:M01654_0	tf	26	Factor: DRI1; motif: AATTAA; match class: 0	1	LAP3,ICA1,PDK4,ST7,SKAP2,MYCBP2,PDK2,ZNF263,FARP2,USH1C,PAF1,ADAM22,REV3L,LRRC23,UTP18,TMEM159,ERCC1,POLA2,SAMD4A,MRE11A,ERP44,PLEKHO1,ALG1,STAU2,CTNNA1,EPHA3,TPR,MRPS10,R3HDM1,HERPUD1,STYK1,APPBP2,MED29,RNF4,TMEM161A,SNX24,CTNNA2,FGFR2,TRMT11,C9ORF30,DNTTIP2,IP6K2,PSME4,PYGM,ATP1B3,IKBKAP,WIPI1,EIF2B3,RAD18,SPP2,CHFR,NFATC3,TRNT1,FERMT2,SEMA3C,ACAT1,RBM7,TPD52,RARB,CBFA2T2,CD59,ITPKC,DNMT3B,PDRG…
0.000327	16	179	13	0.073	0.812	TF:M04362_0	tf	28	Factor: HOXD12; motif: RGTCGTAAAAN; match class: 0	1	MRE11A,PLEKHJ1,SF3A2,ODC1,PVRL2,TRIM21,IPO8,CYR61,GULP1,JAKMIP1,PSKH1,KIAA1841,ANKRD49
0.00057	533	454	321	0.707	0.602	TF:M04334_0	tf	21	Factor: HMX2; motif: ANCAMTTAANN; match class: 0	1	ICA1,PDK4,ST7,SKAP2,ZNF263,FARP2,USH1C,PAF1,ADAM22,REV3L,LRRC23,UTP18,POLA2,MRE11A,PLEKHO1,ALG1,STAU2,CTNNA1,EPHA3,TPR,MRPS10,R3HDM1,STYK1,APPBP2,MED29,RNF4,TMEM161A,CTNNA2,FGFR2,TRMT11,C9ORF30,DNTTIP2,PSME4,PYGM,ATP1B3,IKBKAP,WIPI1,RAD18,SPP2,NFATC3,TRNT1,FERMT2,RBM7,TPD52,RARB,CBFA2T2,CD59,PDRG1,SNX5,MUL1,TNRC6A,SEMA6A,SNAP23,EPB41L4B,ABL1,TMED1,CRKL,LZTR1,MYH9,SPTLC2,SAMHD1,EEA1,DGKH,INTS9,GSR…
0.000731	502	396	270	0.682	0.538	TF:M00109_0	tf	12	Factor: C/EBPbeta; motif: RNRTKDNGMAAKNN; match class: 0	1	ST7,SKAP2,MYCBP2,ZNF263,FARP2,ADAM22,REV3L,LRRC23,ERCC1,POLA2,MRE11A,ALG1,STAU2,CTNNA1,EPHA3,TPR,MRPS10,STYK1,APPBP2,RNF4,SNX24,FGFR2,TRMT11,C9ORF30,IP6K2,PSME4,WIPI1,RAD18,SPP2,NFATC3,TRNT1,SEMA3C,RBM7,RARB,ITPKC,PDRG1,SNX5,GOLGA3,TNRC6A,NRCAM,SNAP23,EPB41L4B,TMED1,CRKL,LZTR1,RANGAP1,CNIH,EEA1,PARP4,DGKH,DMXL2,INTS9,NIPAL2,PLEKHJ1,SF3A2,NOVA2,LMBR1,C5,CASC3,SMARCD2,EFTUD2,NEIL3,CHORDC1,CARS,PRR4…
0.000733	373	483	248	0.513	0.665	TF:M01004_1	tf	25	Factor: Helios; motif: WNWAGGAAAAN; match class: 1	2	PDK4,ST7,PDK2,ZNF263,FARP2,PAF1,ADAM22,REV3L,UTP18,ERCC1,POLA2,MRE11A,EPHA3,TPR,MRPS10,R3HDM1,HERPUD1,STYK1,MED29,RNF4,TMEM161A,SNX24,FGFR2,TRMT11,DNTTIP2,IP6K2,PSME4,ATP1B3,IKBKAP,WIPI1,RAD18,CHFR,NFATC3,TRNT1,FERMT2,RBM7,TPD52,RARB,CD59,DNMT3B,SNX5,MUL1,TNRC6A,NRCAM,ZAK,PPP2R3C,SEMA6A,ABL1,TMED1,PRTFDC1,CRKL,RANGAP1,CNIH,SPTLC2,KIAA0391,SAMHD1,EEA1,GSPT1,INTS9,NIPAL2,GSR,PPP1R13L,SLC17A7,SF3A2,…
0.000822	568	381	289	0.759	0.509	TF:M04335_0	tf	3	Factor: HMX3; motif: NNCAMTTAANN; match class: 0	1	ICA1,PDK4,ST7,SKAP2,ZNF263,FARP2,PAF1,ADAM22,REV3L,LRRC23,UTP18,POLA2,MRE11A,ALG1,STAU2,CTNNA1,EPHA3,TPR,MRPS10,STYK1,APPBP2,MED29,RNF4,TMEM161A,SNX24,CTNNA2,TRMT11,C9ORF30,DNTTIP2,PSME4,IKBKAP,WIPI1,RAD18,SPP2,NFATC3,TRNT1,FERMT2,RBM7,RARB,CBFA2T2,ITPKC,SNX5,MUL1,TNRC6A,NRCAM,SEMA6A,SNAP23,EPB41L4B,TMED1,CRKL,MYH9,SAMHD1,EEA1,PARP4,DGKH,INTS9,NIPAL2,PPP1R13L,PPP2R1A,ZNF14,LMBR1,YKT6,C5,LZTS2,SMA…
0.00112	535	427	304	0.712	0.568	TF:M04300_0	tf	8	Factor: DLX2; motif: NYAATTAN; match class: 0	1	ICA1,PDK4,ST7,SKAP2,MYCBP2,ZNF263,FARP2,PAF1,ADAM22,LRRC23,ERCC1,POLA2,SAMD4A,MRE11A,PLEKHO1,STAU2,CTNNA1,EPHA3,TPR,MRPS10,R3HDM1,STYK1,APPBP2,MED29,RNF4,TMEM161A,SNX24,CTNNA2,TRMT11,DNTTIP2,IP6K2,PSME4,IKBKAP,WIPI1,RAD18,SPP2,NFATC3,TRNT1,FERMT2,SEMA3C,ACAT1,RBM7,TPD52,RARB,CBFA2T2,PDRG1,SNX5,MUL1,TNRC6A,NRCAM,SEMA6A,SNAP23,EPB41L4B,ABL1,CRKL,LZTR1,MYH9,SPTLC2,SAMHD1,EEA1,PARP4,DGKH,DMXL2,INTS9,…
0.00136	547	283	214	0.756	0.391	TF:M01181_1	tf	62	Factor: Nkx3-2; motif: TRAGTG; match class: 1	1	LAP3,ST7,SKAP2,MYCBP2,ZNF263,ADAM22,LRRC23,ERCC1,SAMD4A,ALG1,CTNNA1,MRPS10,APPBP2,RNF4,TMEM161A,SNX24,CTNNA2,TRMT11,C9ORF30,DNTTIP2,IP6K2,PSME4,WIPI1,RAD18,SPP2,TRNT1,FERMT2,RBM7,RARB,CBFA2T2,PDRG1,GOLGA3,SEMA6A,ABL1,TMED1,CRKL,LZTR1,MYH9,FAM118A,RANGAP1,CNIH,SPEF1,SAMHD1,EEA1,PARP4,DGKH,INTS9,PPP1R13L,SLC1A5,CASC3,SMARCD2,SLC2A9,NEIL3,TRIM3,CHORDC1,PRR4,MANSC1,CAND1,CNOT2,NEDD9,VNN1,TBP,TTC1,OGG…
0.00164	610	420	334	0.795	0.548	TF:M03559_0	tf	1	Factor: Pit-1; motif: NNWWATTCAT; match class: 0	1	ICA1,PDK4,ST7,SKAP2,MYCBP2,ZNF263,FARP2,PAF1,ADAM22,REV3L,LRRC23,UTP18,ERCC1,POLA2,SAMD4A,MRE11A,PLEKHO1,ALG1,STAU2,CTNNA1,EPHA3,TPR,MRPS10,R3HDM1,STYK1,APPBP2,MED29,RNF4,TMEM161A,SNX24,CTNNA2,FGFR2,TRMT11,C9ORF30,DNTTIP2,IP6K2,PSME4,IKBKAP,WIPI1,RAD18,SPP2,NFATC3,TRNT1,FERMT2,SEMA3C,RBM7,TPD52,RARB,PDRG1,MUL1,TNRC6A,NRCAM,ZAK,SNAP23,EPB41L4B,ABL1,PATZ1,CNIH,SPEF1,SAMHD1,EEA1,DGKH,DMXL2,INTS9,NIP…
0.00173	258	468	174	0.372	0.674	TF:M00747_1	tf	40	Factor: IRF-1; motif: TTCACTT; match class: 1	2	LAP3,PDK4,ST7,ALG1,EPHA3,MRPS10,STYK1,RNF4,SNX24,CTNNA2,DNTTIP2,IP6K2,PSME4,WIPI1,RAD18,SPP2,TRNT1,FERMT2,SEMA3C,RBM7,CBFA2T2,PDRG1,SMOX,SNX5,TNRC6A,ZAK,ABL1,CNIH,SPTLC2,SAMHD1,EEA1,PARP4,GSPT1,INTS9,NIPAL2,NOVA2,LMBR1,C5,EFTUD2,MAP2K6,SLC2A9,TRIM3,PRR4,CNOT2,LDHB,NEDD9,VNN1,TBP,TTC1,EPB41L5,BIRC6,RPF1,SSX2IP,FBXO30,STBD1,GLE1,NDUFA8,PYROXD2,MTRF1,POLR3GL,OPTN,PLCG1,EML2,IPPK,LRRC6,PGLS,ATPIF1,SL…
0.00179	698	455	402	0.884	0.576	TF:M02097_1	tf	47	Factor: LHX3; motif: ATTAAW; match class: 1	1	ICA1,PDK4,ST7,SKAP2,MYCBP2,PDK2,ZNF263,FARP2,USH1C,PAF1,ADAM22,REV3L,MLXIPL,LRRC23,UTP18,ERCC1,MRE11A,PLEKHO1,ALG1,STAU2,CTNNA1,EPHA3,TPR,MRPS10,R3HDM1,STYK1,APPBP2,MED29,RNF4,TMEM161A,SNX24,CTNNA2,FGFR2,TRMT11,C9ORF30,DNTTIP2,IP6K2,PSME4,PYGM,ATP1B3,IKBKAP,WIPI1,EIF2B3,RAD18,SPP2,NFATC3,TRNT1,FERMT2,SEMA3C,ACAT1,RBM7,TPD52,RARB,CBFA2T2,CD59,PDRG1,SNX5,MUL1,GOLGA3,TNRC6A,NRCAM,ZAK,SEMA6A,SNAP23,A…
0.0022	615	335	273	0.815	0.444	TF:M04610_0	tf	65	Factor: CDP; motif: NNNNWGWYMAATR; match class: 0	1	LAP3,ICA1,PDK4,ST7,SKAP2,MYCBP2,ZNF263,PAF1,ADAM22,REV3L,LRRC23,UTP18,ERCC1,POLA2,SAMD4A,MRE11A,STAU2,CTNNA1,EPHA3,APPBP2,MED29,RNF4,TMEM161A,SNX24,CTNNA2,TRMT11,C9ORF30,DNTTIP2,IP6K2,PSME4,WIPI1,RAD18,SPP2,NFATC3,TRNT1,FERMT2,SEMA3C,RBM7,RARB,CBFA2T2,ITPKC,PDRG1,MUL1,TNRC6A,NRCAM,SNAP23,EPB41L4B,ABL1,TMED1,LZTR1,MYH9,CNIH,SPEF1,SAMHD1,EEA1,PARP4,DGKH,DMXL2,INTS9,NIPAL2,PPP1R13L,PLEKHJ1,SF3A2,PPP…
0.00241	498	494	324	0.656	0.651	TF:M01883_1	tf	35	Factor: IRF-4; motif: GAAARTA; match class: 1	2	LAP3,ICA1,PDK4,ST7,SKAP2,MYCBP2,FARP2,ADAM22,LRRC23,TMEM159,ERCC1,POLA2,SAMD4A,MRE11A,ERP44,PLEKHO1,ALG1,STAU2,EPHA3,TPR,MRPS10,R3HDM1,HERPUD1,STYK1,APPBP2,TMEM161A,CTNNA2,FGFR2,TRMT11,C9ORF30,DNTTIP2,IP6K2,PSME4,ATP1B3,IKBKAP,WIPI1,RAD18,SPP2,CHFR,NFATC3,TRNT1,FERMT2,SEMA3C,ACAT1,RBM7,TPD52,CD59,SNX5,MUL1,GOLGA3,TNRC6A,NRCAM,ZAK,PPP2R3C,ABL1,TMED1,CRKL,PPM1F,MYH9,CNIH,SPTLC2,KIAA0391,SAMHD1,EEA1…
0.00302	385	371	202	0.544	0.525	TF:M04443_0	tf	68	Factor: UNCX; motif: NYAATTAN; match class: 0	1	PDK4,ST7,SKAP2,MYCBP2,ADAM22,REV3L,UTP18,ERCC1,POLA2,SAMD4A,MRE11A,STAU2,CTNNA1,TPR,STYK1,APPBP2,TMEM161A,SNX24,CTNNA2,TRMT11,C9ORF30,DNTTIP2,PSME4,IKBKAP,WIPI1,RAD18,SPP2,TRNT1,SEMA3C,RARB,SNX5,TNRC6A,SEMA6A,EPB41L4B,ABL1,TMED1,CRKL,MYH9,RANGAP1,SAMHD1,EEA1,PARP4,DGKH,DMXL2,PLEKHJ1,SF3A2,NOVA2,PPP2R1A,ZNF14,YKT6,C5,CASC3,EFTUD2,NEIL3,CHORDC1,PRR4,MANSC1,DUSP16,CAND1,CNOT2,NEDD9,VNN1,TBP,EIF1B,EP…
0.00318	783	275	270	0.982	0.345	TF:M02025_1	tf	59	Factor: MEF-2C; motif: TATTTWT; match class: 1	1	LAP3,ST7,SKAP2,MYCBP2,ZNF263,PAF1,ADAM22,LRRC23,ERCC1,POLA2,SAMD4A,MRE11A,ALG1,STAU2,CTNNA1,MRPS10,APPBP2,MED29,RNF4,TMEM161A,SNX24,CTNNA2,TRMT11,C9ORF30,DNTTIP2,PSME4,WIPI1,RAD18,SPP2,TRNT1,FERMT2,RBM7,RARB,CBFA2T2,ITPKC,SNX5,MUL1,GOLGA3,SEMA6A,SNAP23,EPB41L4B,ABL1,TMED1,CRKL,LZTR1,FAM118A,RANGAP1,CNIH,SPEF1,SAMHD1,EEA1,PARP4,DGKH,INTS9,NIPAL2,PPP1R13L,PLEKHJ1,SF3A2,SLC1A5,PPP2R1A,YKT6,AK1,LZTS2…
0.00322	270	429	168	0.392	0.622	TF:M00474_0	tf	46	Factor: FOXO1; motif: GNNTTGTTTACNTT; match class: 0	1	ICA1,PDK4,ST7,MYCBP2,FARP2,PAF1,ADAM22,UTP18,MRE11A,PLEKHO1,ALG1,R3HDM1,APPBP2,SNX24,TRMT11,DNTTIP2,RAD18,NFATC3,RBM7,ITPKC,MUL1,GOLGA3,TNRC6A,ZAK,SNAP23,ABL1,CNIH,SPTLC2,NIPAL2,EFTUD2,MAP2K6,CARS,MANSC1,CAND1,CNOT2,LDHB,FRK,MAN1A1,TTC1,EPB41L5,RPF1,CNN3,IRF6,CTNNAL1,MTRF1,SIL1,ZRANB3,ACO1,ADCK4,TMEM189-UBE2V1,MSTO1,GTF3C4,DDX31,EML2,STK35,ROMO1,IPPK,RNF6,PLD2,LRRC6,TEP1,POMP,CNDP2,KCTD1,CLOCK,SL…
0.0033	141	321	78	0.243	0.553	TF:M04265_1	tf	11	Factor: FOXO6; motif: GTAAACA; match class: 1	2	ICA1,PDK4,ST7,ADAM22,LRRC23,ALG1,APPBP2,RNF4,TRMT11,NFATC3,SEMA3C,RBM7,MUL1,GOLGA3,CNIH,NIPAL2,MAP2K6,CNOT2,LDHB,VNN1,TBP,TTC1,EPB41L5,IRF6,MTRF1,MSTO1,EML2,IPPK,LRRC6,PAK4,ZRANB2,POMP,IPO8,PRH2,NIPSNAP3A,XPA,FAM13A,NDST4,BBS7,MMRN1,DHH,SMAD4,GULP1,ABHD10,ADAMTS5,PI4K2A,SH3RF2,USF1,ZNF230,LSS,KIAA1841,NUP35,NIPAL1,CLDN1,FZD6,UBTD1,ART5,MAT2A,CLSTN1,LCLAT1,TLR10,LIG4,CTBP2,TRAF6,SART1,C3ORF38,TMTC…
0.0033	141	321	78	0.243	0.553	TF:M04244_1	tf	18	Factor: FOXI1; motif: GTAAACA; match class: 1	2	ICA1,PDK4,ST7,ADAM22,LRRC23,ALG1,APPBP2,RNF4,TRMT11,NFATC3,SEMA3C,RBM7,MUL1,GOLGA3,CNIH,NIPAL2,MAP2K6,CNOT2,LDHB,VNN1,TBP,TTC1,EPB41L5,IRF6,MTRF1,MSTO1,EML2,IPPK,LRRC6,PAK4,ZRANB2,POMP,IPO8,PRH2,NIPSNAP3A,XPA,FAM13A,NDST4,BBS7,MMRN1,DHH,SMAD4,GULP1,ABHD10,ADAMTS5,PI4K2A,SH3RF2,USF1,ZNF230,LSS,KIAA1841,NUP35,NIPAL1,CLDN1,FZD6,UBTD1,ART5,MAT2A,CLSTN1,LCLAT1,TLR10,LIG4,CTBP2,TRAF6,SART1,C3ORF38,TMTC…
0.0033	141	321	78	0.243	0.553	TF:M04241_1	tf	37	Factor: FOXD3; motif: GTAAAYA; match class: 1	2	ICA1,PDK4,ST7,ADAM22,LRRC23,ALG1,APPBP2,RNF4,TRMT11,NFATC3,SEMA3C,RBM7,MUL1,GOLGA3,CNIH,NIPAL2,MAP2K6,CNOT2,LDHB,VNN1,TBP,TTC1,EPB41L5,IRF6,MTRF1,MSTO1,EML2,IPPK,LRRC6,PAK4,ZRANB2,POMP,IPO8,PRH2,NIPSNAP3A,XPA,FAM13A,NDST4,BBS7,MMRN1,DHH,SMAD4,GULP1,ABHD10,ADAMTS5,PI4K2A,SH3RF2,USF1,ZNF230,LSS,KIAA1841,NUP35,NIPAL1,CLDN1,FZD6,UBTD1,ART5,MAT2A,CLSTN1,LCLAT1,TLR10,LIG4,CTBP2,TRAF6,SART1,C3ORF38,TMTC…
0.0033	141	321	78	0.243	0.553	TF:M04267_1	tf	48	Factor: FOXP3; motif: RTAAACA; match class: 1	2	ICA1,PDK4,ST7,ADAM22,LRRC23,ALG1,APPBP2,RNF4,TRMT11,NFATC3,SEMA3C,RBM7,MUL1,GOLGA3,CNIH,NIPAL2,MAP2K6,CNOT2,LDHB,VNN1,TBP,TTC1,EPB41L5,IRF6,MTRF1,MSTO1,EML2,IPPK,LRRC6,PAK4,ZRANB2,POMP,IPO8,PRH2,NIPSNAP3A,XPA,FAM13A,NDST4,BBS7,MMRN1,DHH,SMAD4,GULP1,ABHD10,ADAMTS5,PI4K2A,SH3RF2,USF1,ZNF230,LSS,KIAA1841,NUP35,NIPAL1,CLDN1,FZD6,UBTD1,ART5,MAT2A,CLSTN1,LCLAT1,TLR10,LIG4,CTBP2,TRAF6,SART1,C3ORF38,TMTC…
0.0033	141	321	78	0.243	0.553	TF:M04253_1	tf	19	Factor: FOXL1; motif: RTAAACA; match class: 1	2	ICA1,PDK4,ST7,ADAM22,LRRC23,ALG1,APPBP2,RNF4,TRMT11,NFATC3,SEMA3C,RBM7,MUL1,GOLGA3,CNIH,NIPAL2,MAP2K6,CNOT2,LDHB,VNN1,TBP,TTC1,EPB41L5,IRF6,MTRF1,MSTO1,EML2,IPPK,LRRC6,PAK4,ZRANB2,POMP,IPO8,PRH2,NIPSNAP3A,XPA,FAM13A,NDST4,BBS7,MMRN1,DHH,SMAD4,GULP1,ABHD10,ADAMTS5,PI4K2A,SH3RF2,USF1,ZNF230,LSS,KIAA1841,NUP35,NIPAL1,CLDN1,FZD6,UBTD1,ART5,MAT2A,CLSTN1,LCLAT1,TLR10,LIG4,CTBP2,TRAF6,SART1,C3ORF38,TMTC…
0.0033	141	321	78	0.243	0.553	TF:M04239_1	tf	20	Factor: FOXD2; motif: GTAAACA; match class: 1	2	ICA1,PDK4,ST7,ADAM22,LRRC23,ALG1,APPBP2,RNF4,TRMT11,NFATC3,SEMA3C,RBM7,MUL1,GOLGA3,CNIH,NIPAL2,MAP2K6,CNOT2,LDHB,VNN1,TBP,TTC1,EPB41L5,IRF6,MTRF1,MSTO1,EML2,IPPK,LRRC6,PAK4,ZRANB2,POMP,IPO8,PRH2,NIPSNAP3A,XPA,FAM13A,NDST4,BBS7,MMRN1,DHH,SMAD4,GULP1,ABHD10,ADAMTS5,PI4K2A,SH3RF2,USF1,ZNF230,LSS,KIAA1841,NUP35,NIPAL1,CLDN1,FZD6,UBTD1,ART5,MAT2A,CLSTN1,LCLAT1,TLR10,LIG4,CTBP2,TRAF6,SART1,C3ORF38,TMTC…
0.0033	141	321	78	0.243	0.553	TF:M04262_1	tf	7	Factor: FOXO4; motif: GTAAACA; match class: 1	2	ICA1,PDK4,ST7,ADAM22,LRRC23,ALG1,APPBP2,RNF4,TRMT11,NFATC3,SEMA3C,RBM7,MUL1,GOLGA3,CNIH,NIPAL2,MAP2K6,CNOT2,LDHB,VNN1,TBP,TTC1,EPB41L5,IRF6,MTRF1,MSTO1,EML2,IPPK,LRRC6,PAK4,ZRANB2,POMP,IPO8,PRH2,NIPSNAP3A,XPA,FAM13A,NDST4,BBS7,MMRN1,DHH,SMAD4,GULP1,ABHD10,ADAMTS5,PI4K2A,SH3RF2,USF1,ZNF230,LSS,KIAA1841,NUP35,NIPAL1,CLDN1,FZD6,UBTD1,ART5,MAT2A,CLSTN1,LCLAT1,TLR10,LIG4,CTBP2,TRAF6,SART1,C3ORF38,TMTC…
0.00342	516	453	309	0.682	0.599	TF:M01183_1	tf	50	Factor: BCL6; motif: YNNNNNRNWNNNYTTT; match class: 1	1	LAP3,ICA1,ST7,SKAP2,MYCBP2,ZNF263,FARP2,USH1C,ADAM22,REV3L,LRRC23,UTP18,ERCC1,POLA2,SAMD4A,MRE11A,PLEKHO1,STAU2,CTNNA1,EPHA3,TPR,MRPS10,R3HDM1,STYK1,APPBP2,RNF4,CTNNA2,TRMT11,IP6K2,PSME4,PYGM,IKBKAP,WIPI1,RAD18,SPP2,NFATC3,TRNT1,SEMA3C,TPD52,RARB,CBFA2T2,SNX5,MUL1,GOLGA3,TNRC6A,NRCAM,ZAK,SNAP23,ABL1,CRKL,MYH9,RANGAP1,CNIH,SPEF1,EEA1,PARP4,GSPT1,DMXL2,INTS9,NIPAL2,GSR,PPP1R13L,PLEKHJ1,SF3A2,PPP2R1…
0.00388	653	457	381	0.834	0.583	TF:M00394_1	tf	38	Factor: Msx-1; motif: CNGTAWNTG; match class: 1	1	LAP3,ICA1,PDK4,ST7,SKAP2,MYCBP2,PDK2,ZNF263,USH1C,ADAM22,REV3L,LRRC23,ERCC1,POLA2,MRE11A,STAU2,CTNNA1,EPHA3,TPR,MRPS10,R3HDM1,STYK1,APPBP2,RNF4,TMEM161A,SNX24,CTNNA2,FGFR2,TRMT11,C9ORF30,DNTTIP2,IP6K2,PSME4,PYGM,ATP1B3,IKBKAP,WIPI1,RAD18,SPP2,TRNT1,FERMT2,ACAT1,RBM7,TPD52,RARB,CBFA2T2,CD59,ITPKC,PDRG1,SNX5,MUL1,GOLGA3,TNRC6A,NRCAM,ZAK,SEMA6A,SNAP23,EPB41L4B,TMED1,CRKL,LZTR1,MYH9,FAM118A,SPTLC2,SP…
0.00405	322	363	170	0.468	0.528	TF:M04614_1	tf	49	Factor: Ipf1; motif: NNNNTAATKR; match class: 1	1	ICA1,PDK4,ST7,MYCBP2,ADAM22,REV3L,SAMD4A,MRE11A,CTNNA1,EPHA3,MRPS10,TMEM161A,SNX24,IKBKAP,WIPI1,RAD18,SPP2,FERMT2,SEMA3C,RARB,SNX5,GOLGA3,TNRC6A,SEMA6A,EPB41L4B,ABL1,TMED1,CRKL,MYH9,FAM118A,RANGAP1,PARP4,DGKH,DMXL2,INTS9,PLEKHJ1,SF3A2,PPP2R1A,ZNF14,LMBR1,YKT6,C5,CASC3,EFTUD2,NEIL3,CHORDC1,PRR4,MANSC1,DUSP16,CAND1,CNOT2,NEDD9,VNN1,TBP,TTC1,EIF1B,EPB41L5,RPF1,SLC35A3,FBXO30,RAB32,STBD1,NDUFA8,MTRF1…
0.00408	185	321	97	0.302	0.524	TF:M04249_1	tf	70	Factor: FOXJ3; motif: RTAAACAA; match class: 1	1	LAP3,ICA1,PDK4,ST7,MYCBP2,ADAM22,UTP18,ERCC1,MRE11A,ALG1,APPBP2,SNX24,TRMT11,DNTTIP2,RAD18,RBM7,GOLGA3,SEMA6A,INTS9,NIPAL2,PPP2R1A,SMARCD2,EFTUD2,MAP2K6,NEIL3,PRR4,MANSC1,CNOT2,LDHB,MAN1A1,VNN1,EPB41L5,COQ10B,ODC1,BIRC6,LGALS8,RPF1,SLC35A3,CTNNAL1,NDUFA8,MTRF1,SIL1,NCOA5,MSTO1,EML2,STK35,IPPK,PVRL2,TERF2,POMP,IPO8,PRPF38B,PRH2,DYNC1LI2,REV1,NIPSNAP3A,DYNC2LI1,NDST4,MMRN1,SUOX,SMAD4,HMBOX1,SLC26A7…
0.00463	285	386	161	0.417	0.565	TF:M04279_1	tf	34	Factor: ALX3; motif: NNYAATTANN; match class: 1	2	PDK4,ST7,SKAP2,MYCBP2,FARP2,PAF1,ADAM22,ERCC1,MRE11A,STAU2,CTNNA1,EPHA3,TPR,MRPS10,STYK1,APPBP2,MED29,TMEM161A,CTNNA2,TRMT11,DNTTIP2,PSME4,RAD18,SPP2,TRNT1,ACAT1,RARB,CBFA2T2,SNX5,TNRC6A,SEMA6A,TMED1,MYH9,RANGAP1,SAMHD1,EEA1,PARP4,DMXL2,PPP1R13L,NOVA2,PPP2R1A,ZNF14,YKT6,C5,CASC3,EFTUD2,NEIL3,CHORDC1,PRR4,CNOT2,LDHB,NEDD9,VNN1,TBP,EIF1B,EPB41L5,SSX2IP,SLC35A3,CD3EAP,FBXO30,STBD1,NDUFA8,MTRF1,SIL1,…
0.00485	742	465	430	0.925	0.58	TF:M02087_0	tf	29	Factor: CDX-2; motif: TTTATN; match class: 0	1	LAP3,ICA1,PDK4,ST7,SKAP2,MYCBP2,PDK2,ZNF263,FARP2,USH1C,PAF1,ADAM22,REV3L,MLXIPL,LRRC23,UTP18,ERCC1,SAMD4A,MRE11A,PLEKHO1,ALG1,STAU2,CTNNA1,EPHA3,TPR,MRPS10,R3HDM1,STYK1,APPBP2,MED29,RNF4,TMEM161A,SNX24,CTNNA2,FGFR2,TRMT11,C9ORF30,DNTTIP2,IP6K2,PSME4,PYGM,ATP1B3,IKBKAP,WIPI1,EIF2B3,RAD18,SPP2,NFATC3,TRNT1,FERMT2,SEMA3C,ACAT1,RBM7,TPD52,RARB,CBFA2T2,CD59,ITPKC,DNMT3B,PDRG1,SMOX,SNX5,MUL1,GOLGA3,TN…
0.00531	609	498	388	0.779	0.637	TF:M01878_1	tf	17	Factor: GATA-3; motif: AGATAA; match class: 1	1	LAP3,ICA1,PDK4,ST7,SKAP2,MYCBP2,PDK2,ZNF263,USH1C,ADAM22,REV3L,MLXIPL,LRRC23,UTP18,TMEM159,POLA2,MRE11A,ERP44,PLEKHO1,ALG1,STAU2,EPHA3,TPR,R3HDM1,HERPUD1,STYK1,APPBP2,RNF4,SNX24,CTNNA2,TRMT11,C9ORF30,DNTTIP2,PSME4,ATP1B3,IKBKAP,WIPI1,EIF2B3,RAD18,CHFR,NFATC3,TRNT1,EVC,FERMT2,SEMA3C,ACAT1,RBM7,TPD52,RARB,CBFA2T2,CD59,DNMT3B,PDRG1,SMOX,SNX5,TNRC6A,NRCAM,ZAK,PPP2R3C,SEMA6A,SNAP23,EPB41L4B,ABL1,TMED1…
0.00755	680	438	378	0.863	0.556	TF:M01883_0	tf	35	Factor: IRF-4; motif: GAAARTA; match class: 0	1	LAP3,ICA1,PDK4,ST7,SKAP2,MYCBP2,ZNF263,FARP2,ADAM22,REV3L,LRRC23,UTP18,ERCC1,POLA2,SAMD4A,MRE11A,PLEKHO1,ALG1,STAU2,CTNNA1,EPHA3,TPR,MRPS10,R3HDM1,STYK1,APPBP2,RNF4,TMEM161A,SNX24,CTNNA2,FGFR2,TRMT11,C9ORF30,DNTTIP2,IP6K2,PSME4,IKBKAP,WIPI1,RAD18,SPP2,NFATC3,TRNT1,FERMT2,SEMA3C,ACAT1,RBM7,TPD52,RARB,SNX5,MUL1,GOLGA3,TNRC6A,NRCAM,ZAK,SEMA6A,SNAP23,EPB41L4B,ABL1,TMED1,CRKL,MYH9,FAM118A,CNIH,SPTLC2,…
0.00783	623	427	343	0.803	0.551	TF:M02087_1	tf	29	Factor: CDX-2; motif: TTTATN; match class: 1	2	ICA1,PDK4,ST7,SKAP2,MYCBP2,ZNF263,FARP2,ADAM22,REV3L,MLXIPL,LRRC23,UTP18,ERCC1,SAMD4A,MRE11A,PLEKHO1,ALG1,STAU2,CTNNA1,TPR,MRPS10,R3HDM1,STYK1,APPBP2,RNF4,SNX24,CTNNA2,FGFR2,C9ORF30,DNTTIP2,IP6K2,PSME4,IKBKAP,WIPI1,RAD18,SPP2,NFATC3,TRNT1,FERMT2,SEMA3C,ACAT1,RBM7,TPD52,RARB,SNX5,MUL1,GOLGA3,TNRC6A,ZAK,SEMA6A,SNAP23,EPB41L4B,ABL1,TMED1,CRKL,LZTR1,MYH9,RANGAP1,CNIH,SPTLC2,SAMHD1,EEA1,PARP4,DGKH,GSP…
0.00833	338	517	237	0.458	0.701	TF:M00348_1	tf	44	Factor: GATA-2; motif: NNWGATAASA; match class: 1	1	LAP3,ICA1,PDK4,ST7,SKAP2,POLR2J,MYCBP2,PDK2,ZNF263,ADAM22,REV3L,LRRC23,TMEM159,POLA2,MRE11A,ERP44,PLEKHO1,EPHA3,TPR,R3HDM1,RNF4,SNX24,C9ORF30,DNTTIP2,ATP1B3,WIPI1,EIF2B3,RAD18,CHFR,FERMT2,SEMA3C,RBM7,RARB,CD59,DNMT3B,PDRG1,NRCAM,ZAK,TGM1,SEMA6A,EPB41L4B,PRTFDC1,LZTR1,FAM118A,CNIH,SPEF1,GSPT1,INTS9,NIPAL2,GSR,PPP1R13L,ZNF14,LMBR1,C5,AK1,CASC3,NAGLU,CHORDC1,PRR4,MANSC1,CNOT2,LDHB,NEDD9,TBP,CPEB4,OG…
0.00851	179	346	99	0.286	0.553	TF:M04392_1	tf	64	Factor: LMX1A; motif: NTAATTAA; match class: 1	1	PDK4,ADAM22,UTP18,ERCC1,MRE11A,STAU2,APPBP2,TRMT11,C9ORF30,DNTTIP2,PSME4,SPP2,RARB,SNX5,TNRC6A,SEMA6A,TMED1,MYH9,RANGAP1,EEA1,PARP4,DMXL2,C5,NEIL3,CHORDC1,PRR4,DUSP16,NEDD9,VNN1,TBP,EIF1B,RPF1,SSX2IP,SLC35A3,STBD1,NDUFA8,ACO1,KCNJ2,GTF3C4,DDX31,STK35,RNF6,MYO1B,CCNT1,PGLS,PAK4,ACLY,TERF2,CNDP2,CHL1,PRPF38B,DYNC1LI2,VPS36,NIPSNAP3A,IFI44L,IFT172,DYNC2LI1,ITGAV,SHF,NDST4,MMRN1,OSBPL1A,ABHD10,FBXO38…
0.00885	322	482	214	0.444	0.665	TF:M01011_0	tf	54	Factor: HNF1; motif: NNNNGNTAAWNATTAACYNNN; match class: 0	1	LAP3,ST7,SKAP2,MYCBP2,ZNF263,FARP2,USH1C,LRRC23,ERCC1,SAMD4A,ALG1,CTNNA1,EPHA3,TPR,R3HDM1,HERPUD1,STYK1,RNF4,CTNNA2,DNTTIP2,IKBKAP,WIPI1,EIF2B3,SPP2,FERMT2,ACAT1,TPD52,RARB,ITPKC,DNMT3B,PDRG1,SNX5,MUL1,ZAK,PPP2R3C,PRTFDC1,CRKL,RANGAP1,KIAA0391,SPEF1,SAMHD1,PARP4,DGKH,NDRG4,INTS9,NIPAL2,GSR,PPP2R1A,LMBR1,C5,EFTUD2,SLC2A9,NEIL3,CHORDC1,PRR4,MANSC1,CAND1,FRK,MAN1A1,VNN1,EPM2A,TBP,CPEB4,EIF1B,EPB41L5…
0.0092	337	424	200	0.472	0.593	TF:M04317_0	tf	22	Factor: EN1; motif: TAATTRSNYAATTA; match class: 0	1	LAP3,ICA1,PDK4,ST7,MYCBP2,FARP2,ADAM22,REV3L,UTP18,ERCC1,PLEKHO1,EPHA3,R3HDM1,STYK1,APPBP2,TMEM161A,SNX24,TRMT11,C9ORF30,DNTTIP2,IP6K2,IKBKAP,RAD18,SPP2,FERMT2,SEMA3C,ACAT1,RBM7,RARB,SNX5,MUL1,TNRC6A,NRCAM,ZAK,SEMA6A,SNAP23,TMED1,LZTR1,MYH9,RANGAP1,CNIH,SPTLC2,EEA1,PARP4,DMXL2,INTS9,NOVA2,PPP2R1A,LMBR1,YKT6,C5,SMARCD2,SLC2A9,NEIL3,CHORDC1,CARS,PRR4,MANSC1,CNOT2,LDHB,FRK,NEDD9,MAN1A1,TTC1,EIF1B,RP…
0.00934	245	364	134	0.368	0.547	TF:M03850_1	tf	42	Factor: Sox5; motif: TTGTTTN; match class: 1	1	LAP3,ICA1,PDK4,ST7,MYCBP2,PAF1,UTP18,MRE11A,ALG1,EPHA3,TPR,APPBP2,TRMT11,DNTTIP2,IKBKAP,WIPI1,RAD18,SPP2,TRNT1,FERMT2,RBM7,RARB,CBFA2T2,SNX5,SEMA6A,MYH9,NIPAL2,LMBR1,CASC3,EFTUD2,MAP2K6,SLC2A9,NEIL3,PRR4,MANSC1,CAND1,CNOT2,LDHB,MAN1A1,VNN1,EPM2A,TBP,TTC1,EPB41L5,COQ10B,ODC1,BIRC6,SSX2IP,FBXO30,MTRF1,NCOA5,DEK,GTF3C4,DDX31,EML2,IPPK,ATPIF1,SLC35D2,TERF2,POMP,IPO8,PRH2,DYNC1LI2,NIPSNAP3A,SMC2,TSTD2…
0.00996	300	350	154	0.44	0.513	TF:M04335_1	tf	3	Factor: HMX3; motif: NNCAMTTAANN; match class: 1	2	ICA1,SKAP2,ZNF263,ADAM22,REV3L,LRRC23,MRE11A,STAU2,EPHA3,APPBP2,TMEM161A,CTNNA2,TRMT11,IKBKAP,WIPI1,RAD18,SPP2,NFATC3,TRNT1,RBM7,RARB,CBFA2T2,MUL1,TNRC6A,CRKL,SAMHD1,EEA1,INTS9,ZNF14,YKT6,C5,SMARCD2,SLC2A9,CHORDC1,MANSC1,DUSP16,CAND1,CNOT2,NEDD9,TBP,EIF1B,EPB41L5,COQ10B,ODC1,LGALS8,IRF6,SLC35A3,FBXO30,STBD1,CTNNAL1,NDUFA8,ACO1,KCNJ2,NCOA5,MSTO1,GTF3C4,DDX31,TMX4,STK35,ROMO1,MYO1B,LRRC6,PVRL2,TRIM…
0.0101	293	353	152	0.431	0.519	TF:M01010_1	tf	33	Factor: HMGIY; motif: NNKKNAWTTTNYTNN; match class: 1	1	LAP3,ICA1,ST7,SKAP2,MYCBP2,ZNF263,ADAM22,SAMD4A,ALG1,STAU2,CTNNA1,EPHA3,MRPS10,APPBP2,TMEM161A,SNX24,IKBKAP,WIPI1,RAD18,NFATC3,TRNT1,FERMT2,RBM7,MUL1,GOLGA3,TNRC6A,NRCAM,ABL1,RANGAP1,PARP4,DMXL2,NIPAL2,SLC1A5,PPP2R1A,LMBR1,C5,SMARCD2,MAP2K6,NEIL3,DUSP16,CAND1,CNOT2,NEDD9,MAN1A1,VNN1,EPM2A,OGG1,EIF1B,RPF1,SSX2IP,IRF6,SLC35A3,FBXO30,SIL1,ACO1,KCNJ2,TMEM189-UBE2V1,MSTO1,TMX4,STK35,CEP250,RNF6,MYO1B,…
0.0103	155	167	51	0.305	0.329	TF:M04393_1	tf	31	Factor: LMX1B; motif: NYAATTAN; match class: 1	2	ADAM22,ERCC1,MRE11A,STAU2,APPBP2,TRMT11,C9ORF30,RARB,SNX5,SEMA6A,RANGAP1,EEA1,NEIL3,CHORDC1,RPF1,SSX2IP,NDUFA8,RNF6,MYO1B,CCNT1,PGLS,PAK4,TERF2,VPS36,NIPSNAP3A,IFI44L,IFT172,DYNC2LI1,ITGAV,SHF,DHH,FBXO38,ATP6V1C1,GRAMD3,KIAA1841,NUP35,NIPAL1,TMEM184C,ITFG3,CCDC110,STAT3,ANKRD49,PPID,TLR10,MORN5,BLOC1S2,KCNRG,ZNF652,TAS2R50,AMACR,LIN37
0.0121	553	407	296	0.727	0.535	TF:M04063_0	tf	10	Factor: Pax-4; motif: SWAATWAN; match class: 0	1	ICA1,PDK4,ST7,SKAP2,MYCBP2,ZNF263,FARP2,ADAM22,REV3L,LRRC23,UTP18,ERCC1,POLA2,SAMD4A,MRE11A,ALG1,STAU2,EPHA3,TPR,MRPS10,STYK1,APPBP2,RNF4,SNX24,CTNNA2,FGFR2,TRMT11,C9ORF30,DNTTIP2,PSME4,IKBKAP,WIPI1,SPP2,TRNT1,SEMA3C,ACAT1,RBM7,TPD52,CBFA2T2,PDRG1,SNX5,MUL1,GOLGA3,TNRC6A,NRCAM,ZAK,SEMA6A,SNAP23,CRKL,MYH9,FAM118A,RANGAP1,CNIH,SAMHD1,EEA1,PARP4,DGKH,GSPT1,DMXL2,INTS9,NIPAL2,PPP1R13L,NOVA2,PPP2R1A,L…
0.0125	126	388	80	0.206	0.635	TF:M01107_1	tf	2	Factor: RUSH-1alpha; motif: NNMCWTNKNN; match class: 1	1	ICA1,UTP18,ERCC1,MRE11A,TPR,MRPS10,STYK1,DNTTIP2,IP6K2,SPP2,FERMT2,SEMA3C,RARB,MUL1,EPB41L4B,GSPT1,DMXL2,INTS9,TRIM3,CARS,MANSC1,DUSP16,NEDD9,EPM2A,TBP,EIF1B,COQ10B,SCAMP3,LGALS8,RPF1,IRF6,MTRF1,PPP3CC,ZNF205,TUBA1B,KCNJ2,DDX31,TMX4,RNF6,PVRL2,PGLS,PRH2,CLOCK,TXN,SMC2,ARHGAP24,BBS7,MMRN1,FBLN5,OSBPL1A,ABHD10,MYO10,FBXO38,HMBOX1,SLC26A7,GRAMD3,PDIA4,SH3RF2,C1ORF27,USF1,ZNF230,LSS,ST6GALNAC6,LMNA,V…
0.0127	503	361	245	0.679	0.487	TF:M01082_0	tf	58	Factor: BRCA1:USF2; motif: KTNNGTTG; match class: 0	1	LAP3,PDK4,ST7,MYCBP2,ZNF263,PAF1,ADAM22,REV3L,LRRC23,UTP18,POLA2,SAMD4A,MRE11A,ALG1,STAU2,CTNNA1,EPHA3,TPR,MRPS10,APPBP2,MED29,RNF4,TRMT11,C9ORF30,DNTTIP2,IP6K2,PSME4,IKBKAP,SPP2,NFATC3,TRNT1,FERMT2,SEMA3C,RBM7,RARB,CBFA2T2,ITPKC,PDRG1,TNRC6A,SEMA6A,EPB41L4B,ABL1,TMED1,CRKL,LZTR1,RANGAP1,CNIH,SPEF1,SAMHD1,EEA1,PARP4,DMXL2,INTS9,SF3A2,ZNF14,LMBR1,YKT6,C5,CASC3,SMARCD2,MAP2K6,SLC2A9,NEIL3,TRIM3,CHO…
0.0129	535	498	345	0.693	0.645	TF:M07060_0	tf	15	Factor: POU4F1; motif: TRTTAAYTNN; match class: 0	1	ICA1,PDK4,ST7,SKAP2,MYCBP2,FARP2,USH1C,REV3L,LRRC23,UTP18,TMEM159,ERCC1,POLA2,SAMD4A,MRE11A,ERP44,PLEKHO1,ALG1,STAU2,EPHA3,TPR,R3HDM1,HERPUD1,STYK1,APPBP2,RNF4,TMEM161A,CTNNA2,TRMT11,C9ORF30,DNTTIP2,IP6K2,PSME4,PYGM,IKBKAP,WIPI1,RAD18,SPP2,CHFR,TRNT1,EVC,FERMT2,SEMA3C,RBM7,TPD52,RARB,CBFA2T2,CD59,ITPKC,DNMT3B,SMOX,SNX5,MUL1,NRCAM,ZAK,PPP2R3C,SEMA6A,EPB41L4B,ABL1,TMED1,PRTFDC1,CRKL,PPM1F,MYH9,RANG…
0.0138	477	380	245	0.645	0.514	TF:M04379_0	tf	61	Factor: ISL2; motif: GCAMTTAR; match class: 0	1	LAP3,PDK4,ST7,SKAP2,MYCBP2,ZNF263,FARP2,REV3L,LRRC23,UTP18,ERCC1,POLA2,MRE11A,ALG1,CTNNA1,STYK1,APPBP2,RNF4,TMEM161A,SNX24,CTNNA2,TRMT11,C9ORF30,DNTTIP2,IP6K2,PSME4,IKBKAP,WIPI1,RAD18,SPP2,TRNT1,RBM7,ITPKC,PDRG1,SEMA6A,EPB41L4B,ABL1,TMED1,CRKL,LZTR1,MYH9,CNIH,EEA1,DGKH,GSPT1,INTS9,NIPAL2,PPP1R13L,PLEKHJ1,SF3A2,NOVA2,ZNF14,LMBR1,C5,LZTS2,SMARCD2,MAP2K6,SLC2A9,NEIL3,TRIM3,CHORDC1,DUSP16,CAND1,CNOT2…
0.0138	270	420	163	0.388	0.604	TF:M07278_0	tf	39	Factor: Dlx3; motif: NTAATTNVN; match class: 0	1	ICA1,PDK4,ST7,ADAM22,REV3L,SAMD4A,PLEKHO1,STAU2,R3HDM1,APPBP2,RNF4,SNX24,CTNNA2,TRMT11,DNTTIP2,PSME4,IKBKAP,WIPI1,SPP2,NFATC3,TRNT1,FERMT2,SEMA3C,RBM7,TPD52,MUL1,SNAP23,FAM118A,CNIH,SAMHD1,EEA1,DGKH,DMXL2,INTS9,NIPAL2,PPP1R13L,NOVA2,LMBR1,C5,MAP2K6,NEIL3,CHORDC1,CARS,PRR4,CNOT2,LDHB,FRK,NEDD9,MAN1A1,VNN1,TBP,EIF1B,EPB41L5,BIRC6,RPF1,SLC35A3,CD3EAP,FBXO30,SATB2,TARDBP,POLR3GL,ZRANB3,TUBA1B,NCOA5,P…
[truncated: 33 more rows]

## Sheet: Cluster 3 vs rest - GEX
Corrected p-value	# of query genes	# of term genes	Number of query genes in term	Proportion of hits in term	Proportion of hits in query	Term ID	Term type	Subgraph number	Term name	Term depth	List of query genes in term
[truncated: 776 more rows]

[truncated: 14 more sheets: Cluster 4 vs rest - GEX, Cluster 4 vs rest - Methyl, Cluster 5 vs rest - GEX, Cluster 5 vs rest - Methyl, Cluster 5 vs rest - miRNA, Cluster 6 vs rest - GEX, Cluster 6 vs rest - Methyl, Cluster 7 vs rest - GEX, Cluster 7 vs rest - Methyl, Cluster 8 vs rest - GEX, Cluster 8 vs rest - Methyl, Cluster 8 vs rest - miRNA, Cluster 9 vs rest - GEX, Cluster 9 vs rest - Methyl]
